# Supplementary material for: The asparagus genome sheds light on the origin and evolution of a young Y chromosome
Source: Nat Commun. 2017 Nov 2;8:1279. doi: 10.1038/s41467-017-01064-8 (PMC5665984; doi:10.1038/s41467-017-01064-8)
Supplement: Supplementary file 4 — Supplementary Data 1 [file 41467_2017_1064_MOESM4_ESM.xlsx]

## Sheet: Sheet2
													sequence depth of coverage for contig, by mapping population individual
contig name	chromosome	chromosome_start	chromosome_stop	scaffold#	contig# in scaffold	order in assembly	orientation in assembly	Contig Size, Bp	#of lines that did not fit most similar map pattern	map location for best fit	averge depth of covoverage "high individuals"	averge depth of covoverage "low individuals"	1	2	3	4	5	6	7	8	9	10	11	12	13	14	15	16	17	18	19	20	21	22	23	24	25	26	27	28	29	30	31	32	33	34	35	36	37
Asp3s1003_15	AsparagusV1_01	275	1	1003	15	A0001	-	275					0.184261	0	0.156725	0.310935	0	0	0.457149	0	0.180138	0	0	0.274276	0.190286	0.182047	0.382146	0.482686	0.299694	0.596139	0.262954	0.383336	0.23936	0.0782605	0.168603	0.347431	0	0.100165	0	0	0.43373	0.102196	0.213644	0	0.524652	0.415712	0.356502	0.347103	0.271057
Asp3s1003_14	AsparagusV1_01	65425	277	1003	14	A0002	-	65149					0.993229	0.993521	1.04194	0.980428	0.9782	1.0177	1.00536	1.03694	1.08278	0.994	0.960445	0.992188	0.866668	1.00665	1.07108	0.965079	0.964274	0.970811	0.904241	0.912607	1.00127	1.0059	1.0348	0.87919	0.781331	1.06209	1.02328	0.840837	1.13364	0.860172	0.885578	0.924661	0.963353	0.951079	0.904904	0.914744	1.00457
Asp3s1003_13	AsparagusV1_01	70578	65436	1003	13	A0003	-	5143					1.22172	1.05931	0.695555	0.972618	1.01855	0.970629	1.0511	0.881829	0.837994	0.762805	0.94618	0.703956	1.15992	0.798203	0.980813	1.00657	0.845312	0.905279	0.834246	0.826723	1.01537	0.891329	0.752782	0.831338	0.78664	0.873011	0.841654	0.77089	0.649373	0.792354	0.862489	0.732072	0.659258	0.800223	0.940413	0.878499	0.90585
Asp3s1003_12	AsparagusV1_01	75271	70589	1003	12	A0004	-	4683					0.757426	0.768464	0.736268	0.821658	0.907662	0.65103	0.742717	0.884236	0.867417	0.803306	0.686212	0.918061	0.826888	0.833847	0.774206	0.793655	0.747955	0.854173	0.730895	0.810384	0.777761	0.79965	0.693064	0.775284	0.827342	0.747013	0.695785	0.584282	0.585809	0.666142	0.922118	0.87598	0.862656	0.976474	0.893222	0.760962	0.787905
Asp3s1003_11	AsparagusV1_01	81100	75282	1003	11	A0005	-	5819					1.21912	0.910484	0.681411	0.918405	0.905366	0.990293	0.964997	0.948817	1.13225	0.960488	0.9546	0.842531	0.800352	1.0152	0.930081	0.91245	0.796682	0.969149	0.716619	0.827301	0.742814	0.828466	0.784851	0.976944	0.835042	0.984609	0.858321	0.959627	0.918295	0.666498	0.686568	1.01883	0.954589	1.02815	0.775005	0.721764	0.794212
Asp3s1003_10	AsparagusV1_01	81944	81102	1003	10	A0006	-	843					0.54098	0.948653	1.3804	0.557876	1.42034	0.675624	0.546807	0.888851	0.822695	0.254999	0.0544574	0.26842	1.11734	0.653253	0.810303	0.94476	0.928767	0.661198	0.914983	0.875353	0.624664	0.612715	0.935019	1.30338	0.685594	1.14364	1.0721	0.695525	1.24511	0.700099	1.32419	0.366632	0.513449	0.813671	1.1242	0.98133	0.707384
Asp3s1003_9	AsparagusV1_01	95731	81955	1003	9	A0007	-	13777					0.97467	0.801775	0.807114	0.993043	0.747418	0.860859	0.869923	0.884518	0.891734	0.79186	0.949674	0.886914	0.983749	0.930254	0.911538	0.989173	0.788146	0.873417	0.794314	0.951361	0.914155	0.937285	0.928867	0.856472	0.762883	0.985692	0.978829	0.782264	0.905586	0.907765	0.901943	1.01972	0.858743	0.774474	0.955925	0.750582	0.998239
Asp3s1003_8	AsparagusV1_01	97945	95742	1003	8	A0008	-	2204					0.712716	0.566948	0.958196	0.911715	0.706239	0.592839	0.931652	0.715733	0.764197	0.926571	0.624877	0.958225	1.13964	0.567864	1.07283	0.662489	0.570255	0.743822	0.72181	0.685564	0.816328	0.830008	0.67319	0.715276	0.602159	0.974837	0.755379	0.747414	0.790121	0.918097	0.586454	0.93063	0.392775	0.795335	0.978601	0.692945	0.524219
Asp3s1003_7	AsparagusV1_01	101150	97947	1003	7	A0009	-	3204					1.32847	0.811196	0.860909	0.920724	0.644639	0.74242	0.667032	1.04624	0.587529	0.788338	0.687754	0.753318	0.832946	0.687506	0.88559	0.607626	0.726669	0.654934	0.835067	0.756742	0.773835	0.712014	0.781449	0.790232	0.761629	1.16922	1.13574	0.775565	0.737098	0.912239	0.779327	0.955872	0.405279	0.820654	0.693569	0.724936	0.918962
Asp3s1003_6	AsparagusV1_01	135311	101159	1003	6	A0010	-	34153					0.974771	0.923454	0.936364	0.906322	0.957092	0.873061	0.885886	0.847559	0.899293	0.860727	0.848174	0.947435	0.991322	0.879505	1.01388	0.883552	0.825896	0.876501	0.847627	0.803551	0.800482	0.867721	0.839673	0.900799	0.695705	0.967028	0.903908	0.806063	0.917802	0.827822	0.794761	0.824336	0.749848	0.879227	0.830547	0.800265	0.793357
Asp3s1003_5	AsparagusV1_01	144413	135322	1003	5	A0011	-	9092					0.579616	0.549738	0.744235	0.554875	0.694677	0.50483	0.677528	0.52918	0.62658	0.679744	0.691744	0.547527	0.615834	0.682776	0.745525	0.768907	0.654922	0.544538	0.615063	0.684077	0.637099	0.835584	0.563511	0.775004	0.602714	0.754377	0.66182	0.479056	0.524751	0.510026	0.665581	0.652062	0.626818	0.741853	0.697294	0.608919	0.684573
Asp3s1003_4	AsparagusV1_01	199081	144424	1003	4	A0012	-	54658					0.88906	0.846783	0.874475	0.860422	0.865841	0.883271	0.985954	0.826863	0.876417	0.890802	0.89702	0.910775	0.860687	0.864638	0.854633	0.81032	0.871535	0.897405	0.870972	0.834473	0.784794	0.838295	0.816481	0.912905	0.786004	0.837076	0.895074	0.834167	0.781672	0.941975	0.883571	0.860019	0.836777	0.843598	0.878297	0.820795	0.825077
Asp3s1003_3	AsparagusV1_01	227954	199092	1003	3	A0013	-	28863					0.914666	0.817364	0.751098	0.825062	0.887753	0.919321	0.754973	0.825274	0.873604	0.767119	0.788905	0.723868	0.759647	0.820419	0.862916	0.780284	0.729559	0.806543	0.747433	0.714641	0.776152	0.795606	0.776702	0.753907	0.661537	0.716716	0.782818	0.672302	0.697563	0.781883	0.775544	0.697981	0.872284	0.6905	0.638574	0.774967	0.795431
Asp3s1003_2	AsparagusV1_01	284472	227965	1003	2	A0014	-	56508					1.04737	1.02781	1.00907	0.988868	0.991114	1.00258	1.02042	0.955425	0.939773	0.911093	1.01551	1.04113	1.01309	1.05605	1.13909	1.04297	0.880558	0.926628	0.848003	0.832649	0.957903	0.930441	0.909547	0.904576	0.821259	0.801871	0.882606	0.824151	0.850222	0.902184	0.873878	0.836835	0.811935	0.824746	0.815422	0.873879	0.964934
Asp3s1003_1	AsparagusV1_01	335234	284483	1003	1	A0015	-	50752					0.96048	0.899151	1.04283	0.9258	0.95548	0.860151	0.961927	0.902934	0.928251	0.808997	0.887361	0.964523	0.9094	0.950911	0.960786	0.869197	0.845237	0.894761	0.894785	0.800379	0.881509	0.85447	0.86653	0.904568	0.777748	0.883588	1.32059	0.733327	0.865803	0.858868	0.857804	0.90517	0.969405	0.935553	0.875064	0.818138	0.834969
Asp3s3395_4	AsparagusV1_01	339549	336235	3395	4	A0016	-	3315					1.51328	1.50776	2.0412	1.7153	1.55312	1.46544	1.41581	1.43948	1.82312	1.8319	1.53718	1.91125	1.84689	1.99346	1.99719	1.76184	2.00135	1.94847	1.85416	1.70661	1.81355	2.10347	1.97912	2.01751	2.21484	1.76988	1.67167	1.77713	1.96454	1.86512	2.02929	1.66974	1.84973	1.7128	1.38012	1.86203	1.77638
Asp3s3395_3	AsparagusV1_01	355144	340108	3395	3	A0017	-	15037					1.18954	1.18	1.16942	1.11455	1.23023	1.1207	1.0562	1.41624	1.12998	1.06503	1.15708	1.12359	1.33632	1.43161	1.17761	1.24467	1.12221	1.21234	1.26476	1.2619	1.07977	1.19795	1.06379	1.21836	1.32389	1.0588	0.998037	1.15863	1.17237	1.22045	1.26397	1.25193	1.39127	1.15813	1.36481	1.18706	1.26159
Asp3s3395_2	AsparagusV1_01	426963	355576	3395	2	A0018	-	71388	0	A00-	1.24953	0.799742	0.697032	0.80307	1.28052	1.33313	1.24661	1.22255	1.12529	1.27335	1.28793	1.21352	0.75368	0.718463	0.705162	0.788238	0.763282	0.801401	0.710004	1.162	0.796514	1.32754	1.22388	0.696706	1.21033	0.74681	1.4006	1.19383	1.09477	0.800596	1.22303	1.34008	0.795426	1.33229	1.28741	1.15408	0.777753	1.32819	1.24307
Asp3s3395_1	AsparagusV1_01	443373	427371	3395	1	A0019	-	16003	0	A00-	1.01124	0.302045	0.237479	0.268604	1.04227	1.03658	0.978273	1.09283	0.974116	0.956166	1.10511	0.886563	0.312687	0.212096	0.238705	0.275294	0.20029	0.306901	0.278101	1.12686	0.334382	1.12644	1.0146	0.279729	1.02565	0.295532	1.10085	1.13087	0.99724	0.280896	1.03601	1.02912	0.293705	1.12368	0.901576	1.02155	0.357363	1.03587	1.0131
Asp3s217_20	AsparagusV1_01	463570	444374	217	20	A0020	-	19197					0.585984	0.538954	0.639855	0.650313	0.628393	0.458993	0.558825	0.571103	0.580614	0.559891	0.602631	0.652222	0.553353	0.589374	0.632281	0.684541	0.580651	0.4936	0.519826	0.593066	0.539475	0.577363	0.513245	0.561157	0.508467	0.638521	0.72601	0.602127	0.494575	0.546064	0.503449	0.531299	0.465975	0.575663	0.539634	0.533693	0.586323
Asp3s217_19	AsparagusV1_01	474440	463596	217	19	A0021	-	10845					0.341083	0.511574	0.317929	0.256246	0.298095	0.355265	0.324578	0.370914	0.35629	0.3221	0.313247	0.431204	0.414962	0.327752	0.431213	0.465106	0.630753	0.625823	0.700119	0.754949	0.534118	0.682659	0.560068	0.601276	0.746093	0.637519	0.491244	0.545792	0.55871	0.702276	0.552578	0.536298	0.412417	0.614911	0.50021	0.475286	0.494875
Asp3s217_18	AsparagusV1_01	490344	474945	217	18	A0022	-	15400					0.904853	0.840609	1.0439	0.763457	0.94466	0.911543	0.938788	0.863003	0.823488	0.858462	0.825741	0.896296	0.873276	0.887479	0.938304	0.973992	0.93922	0.906983	0.81547	0.775799	0.886201	0.85248	0.830974	0.853067	0.785342	0.808475	0.922003	0.872058	0.82099	0.916117	0.906079	0.870289	0.894719	0.824	0.906109	0.799576	0.849473
Asp3s217_17	AsparagusV1_01	544276	490355	217	17	A0023	-	53922					0.95194	0.951962	0.995914	0.967312	0.965369	0.879794	0.955891	0.966871	0.952688	0.954787	0.985887	0.916213	0.920957	0.978567	0.939383	1.00847	0.897187	0.896884	0.890907	0.939051	0.923682	0.970273	0.943278	0.952387	0.953935	0.776984	0.860097	0.812932	0.862683	0.858411	0.909795	0.958256	0.932483	0.967478	0.954527	0.93408	0.868134
Asp3s217_16	AsparagusV1_01	560293	544278	217	16	A0024	-	16016					1.06304	0.823882	0.968765	1.04108	0.740118	0.8723	0.868667	0.960314	1.17844	0.942886	0.80258	0.828857	1.10107	0.818961	0.977674	0.886803	0.887659	1.03587	0.862366	0.763513	0.978153	0.954068	1.10733	0.873946	0.974326	1.3329	1.19542	0.897788	1.13348	1.10022	1.01246	1.05786	1.05399	0.935066	1.09571	0.931726	0.930827
Asp3s217_15	AsparagusV1_01	576632	560315	217	15	A0025	-	16318					1.13032	1.28034	1.25193	1.48556	1.26206	1.40639	1.51515	1.43798	1.32664	1.46555	1.07468	1.34045	1.02618	1.3407	1.34921	1.59978	1.33841	1.23572	1.36932	1.54399	1.25855	1.23052	1.22464	1.28812	1.47839	1.26434	1.22431	1.49201	1.3464	1.50526	1.32496	1.46358	1.32626	1.41751	1.59011	1.53454	1.44349
Asp3s217_14	AsparagusV1_01	596917	576643	217	14	A0026	-	20275					1.69947	1.84398	1.58155	1.93788	1.73327	1.67391	1.82503	1.89064	1.73963	1.67254	1.62346	1.46946	1.65438	1.75807	1.73638	1.67601	1.53044	1.45382	1.61804	1.7106	1.40468	1.68989	1.60766	1.55037	1.75997	1.54472	1.57776	1.86595	1.55073	1.62733	1.65607	1.75444	1.56555	1.78929	1.74559	1.69172	1.46324
Asp3s217_13	AsparagusV1_01	602667	596928	217	13	A0027	-	5740					0.988718	1.06234	0.878504	0.849113	1.24115	0.82882	1.18999	1.02371	0.992485	1.28267	0.943745	0.854127	1.09398	1.23849	0.768952	0.493338	1.11994	0.771138	0.823067	0.471379	1.21174	1.09108	0.823925	0.836422	0.757033	0.849396	0.886708	0.914464	1.14704	0.900894	1.13103	0.783202	1.13111	1.02902	0.882457	0.570946	0.889553
Asp3s217_12	AsparagusV1_01	644676	602678	217	12	A0028	-	41999					1.02311	0.915171	0.908185	0.901919	0.921551	0.985171	0.939899	0.960593	0.970731	0.88803	0.876637	0.973377	0.898329	0.992938	0.882027	0.965012	0.900219	0.900901	0.898186	0.937903	1.0088	0.931601	0.916301	0.892329	0.968379	0.916234	0.906632	0.830982	0.929238	0.893996	1.02819	1.01153	0.889743	0.962676	1.00141	0.877281	0.873211
Asp3s1281_12	AsparagusV1_01	656861	645677	1281	12	A0029	-	11185					0.353366	0.357494	0.281292	0.393708	0.396083	0.371423	0.333444	0.320855	0.354317	0.369966	0.344769	0.438327	0.430419	0.367024	0.272473	0.411409	0.361053	0.457298	0.338341	0.380137	0.351139	0.423313	0.391737	0.36304	0.375103	0.492541	0.493322	0.379427	0.430822	0.4171	0.370319	0.404441	0.445028	0.357731	0.347684	0.423857	0.349878
Asp3s1281_11	AsparagusV1_01	662292	656872	1281	11	A0030	-	5421					0.850606	1.18017	0.866596	0.9464	0.734399	0.908493	0.765288	1.0112	0.950369	1.06075	0.753694	0.973957	0.810847	0.86809	0.891744	0.775391	0.744951	0.834661	0.795911	0.959342	0.825683	0.82577	0.915174	0.788705	0.698916	0.889216	0.78533	0.988878	0.906505	1.00575	0.70988	0.818923	0.532298	1.01928	1.01878	0.839317	0.81127
Asp3s1281_10	AsparagusV1_01	682578	662307	1281	10	A0031	-	20272					0.902354	0.892538	0.867428	0.871016	1.00557	0.885833	1.1142	0.865698	0.972578	0.994126	0.887716	1.079	0.937021	1.07426	0.89424	0.905791	0.867985	0.837806	0.844214	0.80429	0.864794	0.901335	0.872564	0.910802	0.763436	0.80848	0.87992	0.809844	0.908455	0.761103	0.841924	0.906456	0.825592	0.874098	0.873728	0.740824	0.897194
Asp3s1281_9	AsparagusV1_01	690373	682589	1281	9	A0032	-	7785					0.813613	0.828221	0.786139	0.944588	0.834375	1.17486	0.968909	0.648417	0.903583	0.704123	0.937612	0.98824	0.914154	1.02891	0.84369	0.812744	0.873386	0.791789	0.962925	0.880171	0.752515	0.807234	0.839769	0.981821	0.775392	2.05927	1.36256	0.964749	0.925403	0.877234	0.815058	0.967257	0.89885	0.900664	0.810163	0.907327	0.943128
Asp3s1281_8	AsparagusV1_01	695211	690385	1281	8	A0033	-	4827					0.955279	0.818022	0.839306	0.814861	1.00461	0.950883	0.972322	0.645435	0.810752	0.846142	0.932037	1.07818	0.834743	0.777858	0.892623	0.68748	0.781133	0.923787	0.808963	0.960921	0.686376	0.789171	0.850091	0.816484	0.669623	0.947283	0.837626	0.61891	0.825319	0.844226	0.645092	0.884773	0.926592	0.868399	0.853035	0.916235	1.15046
Asp3s1281_7	AsparagusV1_01	696845	695222	1281	7	A0034	-	1624					0.780046	0.738653	1.06156	0.895088	0.44237	0.371339	0.877328	0.582812	0.518562	0.430194	0.706706	0.650224	0.257776	0.770673	0.776528	0.517659	0.837354	0.686441	0.54917	0.432748	0.743086	0.490333	0.485358	0.691278	0.553598	0.695419	0.68832	0.550155	0.631633	0.519162	0.633104	0.570944	1.11052	0.680481	0.382332	0.470213	0.481944
Asp3s1281_6	AsparagusV1_01	721648	696856	1281	6	A0035	-	24793					0.897226	0.866871	0.905688	0.922566	0.941728	0.978348	1.01582	0.975067	1.00902	1.07513	0.879527	0.985682	0.785151	1.01769	1.01093	0.988683	0.851816	0.98523	0.959575	0.864554	0.8779	0.898434	0.854646	0.919095	0.818484	0.834372	0.938185	0.861496	0.784172	0.833156	0.867312	0.937221	0.925277	0.923739	0.892346	0.876518	0.850845
Asp3s1281_5	AsparagusV1_01	783555	721659	1281	5	A0036	-	61897					0.861217	0.834153	0.918428	0.825413	0.890316	0.887683	0.898402	0.837836	0.907573	0.871708	0.84032	0.935864	0.902903	0.858956	1.01445	0.903553	0.842174	0.820526	0.808831	0.829983	0.846146	0.865427	0.831482	0.850131	0.77189	0.860223	0.926032	0.774951	0.77851	0.818188	0.7921	0.868382	0.839145	0.81389	0.790889	0.865135	0.829741
Asp3s1281_4	AsparagusV1_01	788819	784163	1281	4	A0037	-	4657					0.826939	0.67616	0.583048	0.578372	0.771321	0.553947	0.647882	0.711338	0.585052	0.715472	0.778763	0.469692	0.460699	0.473002	0.891359	0.855092	0.774253	0.753335	0.693569	1.04127	0.659606	0.951998	0.910991	0.543677	0.790593	0.609228	0.776276	0.887312	0.681284	0.56727	0.649717	0.639536	0.666095	0.646435	0.961364	0.840366	0.792304
Asp3s1281_3	AsparagusV1_01	790324	788848	1281	3	A0038	-	1477					0.686145	0.981369	1.25475	0.69471	0.810661	0.952692	0.567439	0.560714	0.670792	0.691321	0.932449	1.07241	0.779438	0.54232	0.604784	0.359482	1.03229	0.776959	0.767023	0.570981	0.995306	0.772272	0.643536	0.646875	0.73913	0.745982	0.821237	0.850654	0.646044	0.780138	0.696115	0.818001	0.73263	0.903007	0.708016	0.797059	0.857949
Asp3s1281_2	AsparagusV1_01	843837	790335	1281	2	A0039	-	53503					0.894047	0.941667	1.03352	1.00765	1.03447	1.01255	1.12081	0.977391	1.00644	1.02052	0.954138	0.974139	0.971204	0.992781	1.00567	0.970882	0.898052	0.931485	0.960956	0.95363	0.987098	0.879723	0.977964	0.920113	0.9362	0.957599	1.00641	0.885051	0.900204	0.958108	0.923509	1.01985	0.972145	0.999983	0.95284	0.955073	0.907673
Asp3s1281_1	AsparagusV1_01	895268	843848	1281	1	A0040	-	51421	1	A00-	1.02926	0.796645	0.777504	0.725126	1.03262	1.02101	1.05715	0.978618	1.10914	0.99549	1.08188	0.982413	0.774932	0.784755	0.800891	0.77595	0.765373	0.707307	0.740078	1.04125	0.780485	0.906821	0.967754	0.766761	1.01756	0.808722	0.975771	0.88977	0.979172	0.731931	1.03964	0.953724	0.799227	1.04093	0.997477	0.91523	0.788687	1.00921	1.05532
Asp3s183_1	AsparagusV1_01	896269	912109	183	1	A0041	+	15841					1.19314	1.18321	1.08013	1.2496	1.19047	1.14631	1.12693	1.23482	1.11328	0.956695	1.3186	1.36653	1.10332	1.3463	1.10125	1.29602	1.11728	0.976944	1.10622	1.02483	1.02774	1.09639	0.907357	1.07811	1.01752	0.961593	0.927864	1.11745	0.981855	0.883516	1.19982	0.964899	1.19314	1.00313	1.19445	0.958087	1.06816
Asp3s183_2	AsparagusV1_01	912111	941778	183	2	A0042	+	29668					0.818113	0.901323	1.0445	1.04189	0.928238	0.832267	0.755675	0.935809	0.896652	0.900275	0.752025	0.803378	0.823698	0.936528	0.952853	1.02309	0.843799	0.775817	0.795399	0.753286	0.781716	0.899515	0.821266	0.833284	0.765523	0.697269	0.761577	0.834749	0.881262	0.788139	0.866389	0.899707	0.831595	0.766814	0.873491	0.779678	0.819072
Asp3s183_3.1	AsparagusV1_01	941789	1011892	183	3.1	A0043	+	70104					2.91292	3.13494	2.99587	2.6785	3.13368	3.49539	2.76882	3.01132	3.15795	3.78083	3.33515	3.84963	3.74864	2.7051	2.52816	2.62307	2.87881	2.81322	2.58907	2.36637	2.97803	2.91677	3.07215	2.14654	2.24305	2.73356	2.4454	3.50438	2.85769	2.8844	3.06105	1.6629	2.60758	2.98315	2.08511	2.32515	2.84695
Asp3s861_12	AsparagusV1_01	1012893	1061446	861	12	A0044	+	48554					0.950735	0.962502	0.933814	0.946578	0.921055	0.854929	0.893274	0.895887	0.930482	0.825697	0.890657	0.855948	0.813694	0.955808	1.00644	0.79099	0.926784	0.885295	0.896569	0.9278	0.877128	0.8834	0.855623	0.913049	0.870268	0.917347	0.859668	0.838404	0.896645	0.974153	0.911157	0.928207	0.86917	0.86018	0.976598	0.910876	0.931873
Asp3s1497_9	AsparagusV1_01	1062447	1090984	1497	9	A0045	+	28538	0	A00-	0.686969	0.480689	0.397732	0.521925	0.673568	0.705619	0.650322	0.663298	0.637288	0.718593	0.683929	0.596956	0.460073	0.385878	0.484083	0.443826	0.471355	0.493038	0.453406	0.618115	0.460324	0.712929	0.681197	0.509044	0.648259	0.462853	0.732828	0.666965	0.629219	0.40504	0.729749	0.757305	0.50336	0.710852	0.745714	0.754447	0.437435	0.606519	0.645158
Asp3s2499_2.3	AsparagusV1_01	1091985	1109676	2499	2.3	A0046	+	17692					0.827727	0.839063	0.915969	0.940038	0.803668	0.765047	0.952179	0.744513	0.845606	0.765474	0.822559	0.899552	0.928735	0.812122	0.867237	0.835307	0.794252	0.774658	0.741161	0.697142	0.789996	0.852739	0.82684	0.907264	0.765875	0.649244	0.884561	0.801692	0.794184	0.75931	0.76379	0.811539	0.778808	0.919718	0.740698	0.809291	0.821582
Asp3s2499_3	AsparagusV1_01	1109687	1122339	2499	3	A0047	+	12653					0.764903	0.813746	0.841343	0.777154	0.832739	0.884375	0.834596	0.816602	0.908307	0.862203	0.816345	1.01935	0.736149	1.05641	0.851318	1.0106	0.846761	1.00542	0.834395	0.858136	0.738718	0.852156	0.79518	0.794748	0.781591	0.735821	0.845858	0.75687	0.833319	0.78406	0.852051	0.770551	0.746882	0.888448	0.831641	0.892697	0.82476
Asp3s2499_4	AsparagusV1_01	1122751	1139077	2499	4	A0048	+	16327					0.974517	0.99799	1.07438	0.984587	0.977194	0.997272	0.970185	0.758449	1.05284	0.888719	1.02067	1.06715	1.03843	1.0364	1.07169	1.084	1.03102	1.05028	0.894658	1.04813	1.03478	0.943804	0.952764	0.937762	0.801061	0.813185	1.02261	0.855036	0.945323	1.10853	0.944596	1.03427	0.985309	0.931258	1.02279	0.925671	0.887986
Asp3s2906_1	AsparagusV1_01	1140078	1180898	2906	1	A0049	+	40821					0.897472	0.803221	0.971346	0.912236	0.908547	0.943839	0.945465	0.861756	1.01452	0.872844	0.931175	0.897994	0.887078	0.974989	0.987287	0.92891	0.924178	0.873888	0.891629	0.847038	0.866988	0.902073	0.882544	0.96021	0.976398	0.75036	0.85647	0.911732	0.873071	0.938383	0.83837	0.988408	0.906583	0.901773	0.907827	0.911951	1.02897
Asp3s2906_2	AsparagusV1_01	1181355	1182619	2906	2	A0050	+	1265					1.04148	1.10632	0.953976	0.844933	0.993845	0.688599	0.828169	0.467631	1.29229	0.467314	0.725812	1.13288	0.951429	1.06854	1.12151	0.594614	0.700372	1.03676	0.666912	0.722228	0.745831	1.07183	0.659753	1.13293	0.812235	1.11053	0.883661	0.971142	0.660025	0.999746	0.882442	0.844032	0.456219	0.662729	0.955839	0.704266	0.824955
Asp3s2906_3	AsparagusV1_01	1182786	1183197	2906	3	A0051	+	412					0.491959	0.60658	0.20922	0.311313	0.726545	0.894497	2.33938	1.05293	0.240476	0.521759	0.445705	0.732291	0.508045	0.729072	0.255073	0.751757	0.600116	1.11414	0.409536	1.10876	0.4793	0.52237	0.90031	0.869631	0.415646	0.668577	0.750455	1.08429	0.289505	0.613922	0.142602	0.477382	0.350192	1.84985	1.03114	0.61782	0.723695
Asp3s2906_4	AsparagusV1_01	1183326	1215505	2906	4	A0052	+	32180					0.834557	0.762624	0.921451	0.959233	0.914382	0.831849	0.864672	0.843151	0.914405	0.801608	0.736119	0.810982	0.759399	0.766968	0.863776	0.771353	0.7043	0.883372	0.725819	0.766553	0.81206	0.714935	0.902681	0.784567	0.788249	0.665095	0.778253	0.648988	0.809504	0.77727	0.674608	0.797169	0.744262	0.768533	0.629621	0.8256	0.836208
Asp3s2906_5	AsparagusV1_01	1215516	1233498	2906	5	A0053	+	17983	3	A00-	1.27285	0.848033	1.0792	0.911647	1.4356	1.54534	1.3616	1.38983	1.42147	1.33993	1.29196	1.26411	0.855199	0.671087	0.893337	0.79898	0.98469	0.71353	0.75161	1.29816	0.703701	0.930114	1.41289	0.633095	1.12544	0.672093	0.921318	1.22999	1.15063	0.762325	1.17133	1.28932	0.764499	1.22495	0.998875	1.00655	0.859553	1.29514	1.32227
Asp3s2906_6	AsparagusV1_01	1233509	1246189	2906	6	A0054	+	12681					0.6793	0.823773	0.887068	0.819267	0.845064	0.943188	0.872408	0.80547	0.73051	0.728923	0.676975	0.684014	0.718018	0.813261	0.737561	0.666433	0.692161	1.00579	0.680488	0.93383	0.942986	0.768811	0.959787	0.830666	0.822065	0.712474	0.91151	0.717769	0.799499	0.908653	0.653264	0.895145	0.859008	0.814366	0.806611	0.968508	0.84939
Asp3s2906_7	AsparagusV1_01	1246208	1255354	2906	7	A0055	+	9147					0.902974	0.497253	0.998911	1.02362	0.893396	0.853416	1.20489	0.862292	0.741959	0.940044	0.607283	0.63494	0.612131	0.684144	0.712319	0.744935	0.57665	0.931977	0.635081	0.998817	0.966694	0.609391	0.922554	0.663279	0.879914	1.00882	1.18827	0.54638	2.01857	0.875657	0.655156	0.807872	0.583616	0.812381	0.689528	0.820923	0.94938
Asp3s2906_8	AsparagusV1_01	1255365	1270086	2906	8	A0056	+	14722					0.382052	0.407408	0.450841	0.467554	0.38022	0.446039	0.458277	0.428604	0.444166	0.529308	0.551939	0.440608	0.458524	0.380862	0.314085	0.453823	0.314896	0.405336	0.334006	0.39383	0.462016	0.350848	0.418875	0.343962	0.34896	0.508922	0.579971	0.31482	0.500696	0.465791	0.379123	0.50576	0.509613	0.344262	0.381799	0.417119	0.468347
Asp3s2906_9	AsparagusV1_01	1272087	1279389	2906	9	A0057	+	7303	4	A00-	1.33122	0.886199	0.818742	0.75969	1.59933	1.31721	1.50837	1.28911	1.35419	1.24742	1.59406	1.39081	0.917775	0.898543	0.809686	0.863745	1.01449	0.9815	0.914102	1.50402	0.643612	1.16441	1.39105	0.760315	1.33962	0.951772	1.16071	1.03724	1.27663	0.860205	1.24453	1.52007	0.961368	1.36582	0.859393	1.20535	0.702541	0.967211	1.00027
Asp3s3787_1	AsparagusV1_01	1280390	1301499	3787	1	A0058	+	21110	3	A00+	1.21503	0.912542	1.19778	1.23831	1.03512	1.12605	1.20103	1.07603	0.921084	0.988258	0.938663	0.954663	1.25697	1.31844	1.18241	1.47272	1.47604	1.33514	1.18295	0.941228	1.18751	0.897205	0.899063	1.12451	0.933469	1.24917	0.829461	0.893822	0.83147	1.08851	0.892733	0.963869	1.17727	0.803923	0.895338	0.978396	1.0697	0.831994	0.854516
Asp3s10395_1	AsparagusV1_01	1302500	1303988	10395	1	A0059	+	1489					0.204185	0.772055	0.578902	0.401982	0.44227	0.405006	0.562865	0.423768	0.266154	0.397013	0.585792	0.303933	0.421722	0.235353	0.494043	0.534877	0.470474	0.528478	0.550396	0.377587	0.265241	0.390251	0.29582	0.625621	0.172511	0.166493	0.319458	0.581283	0.416544	0.377488	0.394574	0.22644	0.484484	0.511846	0.438944	0.427371	0.375456
Asp3s12587_1	AsparagusV1_01	1304989	1305880	12587	1	A0060	+	892	0	A00+	1.83408	0.571721	1.98824	2.80169	0.821398	0.575161	0.872506	0.938985	0.422812	0.397906	0.777502	0.542231	2.1101	1.94484	1.52527	2.41335	2.06174	1.33929	1.82479	0.514604	1.78349	0.43333	0.442762	1.47177	0.441828	1.66023	0.791918	0.432327	0.559929	2.06586	0.588356	0.315067	2.04183	0.503989	0.161748	0.213604	1.86844	0.356701	0.710309
Asp3s15056_1	AsparagusV1_01	1306881	1307536	15056	1	A0061	+	656					0.463462	0.609538	0.3285	0.912425	0.456306	0.255358	0.19164	0.601172	0.302061	0.491535	0.699811	1.14979	0.638154	0.610523	0.881091	1.14663	0.565353	0.84968	0.881857	0.964184	0.401365	0.688955	0.812818	0.327703	0.489461	0.335919	0.616345	0.595861	0.618198	0.556939	0.447805	0.64247	0.439876	0.406629	0.348713	0.339519	0.568145
Asp3s17051_1	AsparagusV1_01	1308537	1309064	17051	1	A0062	+	528					0	0.567979	0.897901	0.8907	0.170078	0.761432	0.476197	0.896293	0.938219	0.610695	0.521677	0.142852	0.198214	0.379265	0.199034	0.335199	0.546317	0.745174	0.54782	0.46586	0.415555	0.326085	0.658607	0.180954	0.32433	0.626031	0.630627	0.370156	0.587343	0.532272	0.445091	0.638577	0.273256	0.64955	0.742713	0.180783	0.564702
Asp3s199_24	AsparagusV1_01	1336334	1310065	199	24	A0063	-	26270					1.01074	0.882821	0.887579	0.823499	0.914988	0.950123	0.960297	0.978792	0.935319	0.871478	0.966384	0.918779	0.748975	0.97191	0.948091	0.921305	0.886277	0.861191	0.92581	0.845373	0.871973	0.913461	0.900138	0.953798	0.936248	0.887072	0.841979	0.921467	0.885375	0.889014	0.890115	0.908057	0.760665	0.881957	0.85959	0.863573	0.879619
Asp3s199_23	AsparagusV1_01	1380968	1336345	199	23	A0064	-	44624					0.999264	1.06967	1.21308	1.14683	1.18798	1.07362	1.23676	1.12945	1.08903	1.02246	0.963953	0.978658	0.875974	1.02877	1.18339	1.01236	1.04257	1.03894	0.950141	0.903992	1.08025	0.948179	0.990721	0.909423	0.904699	1.19258	1.10327	0.976061	1.25573	1.10214	1.03287	1.10377	0.997449	1.00938	1.0941	1.04529	1.18516
Asp3s199_22	AsparagusV1_01	1451954	1381918	199	22	A0065	-	70037					0.99626	0.887071	0.963067	1.03226	1.00652	0.993078	1.00998	0.942607	1.00226	1.04433	0.854741	0.976789	0.954866	0.90566	1.09611	1.00512	0.841081	1.00745	0.921322	0.961301	0.999055	0.899743	1.0119	0.940606	0.915377	0.901045	0.935902	0.88381	0.917598	0.989941	0.886688	0.958015	0.913629	0.932582	0.899141	0.909961	0.988206
Asp3s199_21	AsparagusV1_01	1455377	1451965	199	21	A0066	-	3413	0	A00-	1.97067	0.88238	0.816569	0.585786	1.4017	1.81637	1.64885	1.78656	1.58388	1.45592	1.74174	1.73206	0.928106	0.59669	0.889265	0.821425	0.846756	1.08898	0.58558	2.5842	0.670931	2.17239	2.2822	0.800834	2.51324	0.9308	1.34217	2.18717	2.33446	0.670808	2.25062	1.52336	0.611104	1.67119	2.40959	1.75294	0.765997	1.66873	1.49605
Asp3s199_20	AsparagusV1_01	1480537	1455419	199	20	A0067	-	25119					1.1216	1.06256	1.13071	1.17952	1.18572	1.15905	1.10106	1.16965	1.14581	1.08685	1.16236	1.11702	1.12494	1.09019	1.08985	1.10268	1.09422	1.08731	1.10641	1.2744	1.22813	1.11725	1.13889	1.07262	1.22713	1.14156	1.21385	1.06817	1.27543	1.20498	1.0537	1.20694	1.12292	1.18027	1.07071	1.10455	1.1232
Asp3s199_19	AsparagusV1_01	1566683	1480550	199	19	A0068	-	86134					0.862434	0.830966	0.976231	0.946065	0.885145	0.90084	0.90005	0.912048	0.875343	0.89346	0.800534	0.754838	0.883342	0.831728	0.865644	0.944677	0.798956	0.835165	0.743826	0.804087	0.86839	0.812302	0.876353	0.801982	0.808178	0.786061	0.820088	0.707944	0.850526	0.845071	0.768728	0.878797	0.819102	0.821563	0.713275	0.82228	0.887038
Asp3s199_18	AsparagusV1_01	1568353	1567012	199	18	A0069	-	1342					0.830685	0.446934	1.18828	0.892028	1.20448	0.873774	1.49885	1.11669	1.18123	0.961093	1.09467	0.562042	0.896839	0.820704	0.704777	1.35179	0.859778	0.928414	0.826221	1.09973	0.882884	1.21881	0.863747	0.800942	0.893236	1.06733	0.868405	0.977836	1.1021	1.02615	0.788031	1.33996	0.91384	0.482725	0.949698	1.06691	0.888711
Asp3s199_17	AsparagusV1_01	1576310	1568375	199	17	A0070	-	7936					0.900293	0.894338	0.841782	0.915841	0.810955	0.852773	0.844866	0.894486	0.805242	0.96837	0.896633	0.855385	0.712133	0.813775	0.867364	1.03702	0.963215	0.851091	0.783626	0.805863	0.735432	0.965436	0.91727	0.761483	0.811887	0.892032	0.881098	0.71771	0.781545	0.82513	0.918001	0.810773	0.754485	1.05159	0.988287	0.817896	0.784292
Asp3s199_16	AsparagusV1_01	1604495	1576321	199	16	A0071	-	28175					1.15102	1.13181	0.943824	1.06827	0.955115	1.02739	0.992045	0.947606	1.03384	0.99948	1.10472	1.07885	1.23694	1.05723	1.14322	1.08829	1.07499	1.07527	1.00437	0.987762	0.964094	1.23668	0.929788	1.11482	1.00894	0.850558	1.00115	1.00484	0.909333	0.855837	1.1104	0.952369	0.942232	0.937288	1.03808	0.936181	0.907451
Asp3s199_15	AsparagusV1_01	1624968	1604506	199	15	A0072	-	20463					1.06232	0.842684	1.17316	0.933923	1.14246	0.988898	1.09151	1.04649	0.973184	0.971716	1.0432	0.89569	1.05358	1.01775	1.13497	0.908147	0.908214	0.966181	1.0837	0.97022	1.00684	1.02123	1.02869	0.965333	0.894392	0.891123	0.967014	0.802285	0.903473	0.966877	0.887181	0.903488	0.987103	0.886424	0.868767	0.964033	0.843286
Asp3s199_14	AsparagusV1_01	1638800	1624979	199	14	A0073	-	13822					0.762533	0.629207	0.595569	0.590793	0.718997	0.589005	0.706406	0.619144	0.573439	0.559885	0.455024	0.649377	0.753393	0.597626	0.58924	0.707453	0.636514	0.545591	0.587692	0.681326	0.554009	0.582339	0.662515	0.559906	0.580753	0.561988	0.791527	0.492878	0.661014	0.557118	0.690726	0.691152	0.615864	0.647889	0.624175	0.575491	0.550075
Asp3s199_13	AsparagusV1_01	1640881	1638826	199	13	A0074	-	2056					1.13371	1.1669	0.94332	0.665426	0.640604	0.586628	0.713369	0.575441	0.867396	0.653467	0.669858	0.440229	0.661743	0.827889	0.843378	0.624096	0.821754	0.669787	0.62136	0.529822	0.768373	0.638531	0.642719	0.824853	0.583037	0.817251	0.624668	1.19503	0.846998	0.970517	0.842989	0.92929	0.877184	0.889656	0.969572	0.711876	0.779486
Asp3s199_12	AsparagusV1_01	1684304	1640894	199	12	A0075	-	43411					1.03769	0.888858	0.997783	0.950387	0.918469	0.899104	0.88616	0.855764	0.875253	0.835624	0.949645	0.941717	0.923354	0.929504	1.06153	0.899989	0.879481	0.842142	0.83288	0.827261	0.851653	0.854202	0.858194	0.881462	0.754929	0.791253	0.843174	0.830323	0.860547	0.910235	0.873614	0.784456	0.850833	0.866405	0.895067	0.812833	0.861979
Asp3s199_11	AsparagusV1_01	1715980	1684328	199	11	A0076	-	31653	0	A03+	0.954564	0.646209	0.987726	0.906384	0.571879	0.613216	0.63739	0.650944	0.644738	0.702695	0.572802	0.672337	0.844098	0.819718	0.836517	0.944225	0.99768	1.00785	0.993974	0.575931	0.932089	0.629447	0.638421	0.877782	0.62914	1.02401	0.536277	0.71968	0.646193	0.81151	0.616483	0.844371	0.926209	0.64356	0.551537	0.603152	0.935377	0.572967	0.596975
Asp3s199_10	AsparagusV1_01	1789831	1715991	199	10	A0077	-	73841					1.02591	0.918538	0.98116	0.944342	0.948589	0.972772	0.907445	0.950126	0.962703	1.00145	0.918886	1.04087	1.01339	0.983753	1.02755	1.05581	0.924432	0.892057	0.895731	0.887033	0.905691	0.925965	0.898234	0.96752	0.825607	0.873278	1.003	0.855295	0.848359	0.914966	0.930918	0.925405	0.891964	0.901053	0.877604	0.859205	0.855025
Asp3s199_9	AsparagusV1_01	1806797	1789842	199	9	A0078	-	16956					0.980205	0.851902	0.894724	0.905198	0.912698	0.899025	0.934195	1.00011	0.882311	0.995206	0.89346	1.02312	0.947446	0.868041	1.02574	0.777623	0.911358	0.908835	0.847254	0.750199	0.930396	0.908792	0.918788	0.825497	0.735997	0.822008	0.80934	0.841431	0.91729	0.868512	0.800409	0.783797	0.987049	0.89896	0.790194	0.688671	0.848451
Asp3s199_8	AsparagusV1_01	1812233	1806808	199	8	A0079	-	5426					1.08329	1.07776	0.754594	0.850975	0.954391	0.827387	0.75686	0.85764	0.748639	0.782446	0.956056	0.764546	0.935473	1.08873	0.939342	0.905148	0.880966	0.809721	0.812947	0.809509	0.869403	0.864673	0.948511	0.986074	0.714052	0.918856	0.99062	0.838742	0.83093	0.818361	0.828333	0.828525	0.890777	0.835739	0.764887	0.77404	0.872342
Asp3s199_7	AsparagusV1_01	1833165	1812235	199	7	A0080	-	20931	0	A03-	0.910931	0.447266	0.445445	0.425055	0.908068	1.04581	0.918132	0.880352	0.834863	0.928881	0.833088	0.862693	0.377245	0.356752	0.492511	0.387473	0.464423	0.443921	0.420329	0.795764	0.391543	0.824295	0.830229	0.423626	0.890503	0.455328	0.788488	0.901466	0.8204	0.388172	0.845661	0.401466	0.430865	0.770526	0.913334	0.895734	0.47151	0.85431	0.844017
Asp3s199_6	AsparagusV1_01	1858514	1833177	199	6	A0081	-	25338					0.72194	0.8068	0.857291	1.01577	0.907296	0.884581	0.927812	0.857595	0.891519	0.856872	0.916775	0.907922	0.766198	0.738951	0.841948	0.902806	0.781452	0.868282	0.777214	0.851505	0.896253	0.734715	0.886586	0.761693	0.773845	0.92405	0.79598	0.710736	0.875575	0.722065	0.722286	0.76736	0.930999	0.885823	0.655186	0.828783	0.845782
Asp3s199_5	AsparagusV1_01	1863088	1858525	199	5	A0082	-	4564					0.810482	0.832306	0.783795	0.805611	1.01003	0.72673	1.08344	0.812241	0.629536	0.718276	0.865042	1.15684	0.745259	0.789774	1.08222	1.09549	0.862261	0.962653	0.955925	0.947002	0.889382	0.943104	0.827964	0.921103	0.895816	0.808738	0.927583	0.905392	1.16558	1.04066	0.778813	0.954227	1.20127	0.935139	1.01675	0.892347	0.759452
Asp3s199_4	AsparagusV1_01	1863713	1863099	199	4	A0083	-	615					0.906325	0.406359	1.0512	0.695181	0.535399	0.76267	1.29464	1.026	0.563847	0.786456	1.1197	0.981151	0.850872	1.05824	0.598074	1.4389	0.70355	0.959639	0.666292	1.14274	0.677861	1.01484	1.16857	0.737938	0.800541	0.627049	0.966815	0.817181	0.620622	0.685463	0.477659	1.14217	1.2903	0.929437	0.850195	0.413889	0.606021
Asp3s199_3	AsparagusV1_01	1871414	1863724	199	3	A0084	-	7691					0.790614	0.844842	0.924636	0.97281	0.914629	0.714405	0.844536	0.928108	0.779365	0.796579	0.805815	0.774757	0.91172	1.01545	0.929154	0.747889	0.900135	0.711941	0.8556	0.868085	0.938589	0.755538	0.901276	0.810585	0.734771	0.78435	1.22768	0.820439	0.983239	0.796602	0.786824	0.741616	0.975494	0.85717	0.943287	0.814991	0.833506
Asp3s199_2	AsparagusV1_01	1938640	1871440	199	2	A0085	-	67201					0.813602	0.717739	0.804892	0.811797	0.822718	0.784218	0.785713	0.712436	0.82562	0.673354	0.828647	0.793532	0.826967	0.818725	0.849935	0.747961	0.785821	0.809921	0.725623	0.664078	0.781321	0.759331	0.744811	0.840614	0.68644	0.892342	0.999465	0.693843	0.80723	0.763229	0.748815	0.780192	0.714945	0.709957	0.734302	0.687007	0.716001
Asp3s199_1	AsparagusV1_01	1949887	1938651	199	1	A0086	-	11237					0.689934	0.62272	0.709563	0.684849	0.764525	0.485983	0.689907	0.779122	0.714172	0.76042	0.800738	0.64438	0.787002	0.695009	0.846369	0.779635	0.639921	0.653594	0.67355	0.61291	0.599447	0.632031	0.641622	0.650447	0.581006	0.701075	0.641314	0.566507	0.647488	0.580237	0.554216	0.600104	0.7447	0.627372	0.663068	0.65408	0.650083
Asp3s871_16	AsparagusV1_01	1950888	1977687	871	16	A0087	+	26800					0.97184	0.869093	0.958476	0.977909	0.899127	0.902581	1.0492	0.972679	0.998153	0.884323	0.950698	0.911866	0.841554	0.803248	0.892089	0.883274	0.897195	0.920012	0.913797	0.940103	0.845723	0.958034	0.874552	0.896611	0.862621	0.823278	0.809354	0.853237	0.862525	0.925963	0.918549	0.941472	0.880211	0.901484	0.966968	0.898732	0.866396
Asp3s871_17	AsparagusV1_01	1977698	1978852	871	17	A0088	+	1155					0.570332	0.908766	1.00752	0.481209	0.544249	0.551132	1.16101	1.12677	0.64335	0.697937	0.87443	0.718343	0.860817	0.563479	1.00086	0.72786	0.713558	0.681302	0.605211	0.578047	0.816862	0.987572	1.04374	0.744495	0.426262	1.0255	1.0296	0.821898	0.805499	0.802971	0.941051	0.948742	1.18671	0.758839	1.16005	0.853983	1.00033
Asp3s871_18	AsparagusV1_01	1978854	2035767	871	18	A0089	+	56914					0.992709	0.991493	0.963247	0.963034	0.921983	0.915955	0.96307	0.856451	0.882586	0.911203	0.931638	0.90913	1.02609	0.989577	1.01464	0.949233	0.957903	0.895822	0.962656	0.823005	0.870883	0.931744	0.948272	0.978282	0.815777	0.893432	0.885504	0.845744	0.931758	0.906612	0.944034	0.939475	0.956978	0.977547	0.888269	0.82348	0.878813
Asp3s871_19	AsparagusV1_01	2035778	2046853	871	19	A0090	+	11076					0.654213	0.749101	0.824941	0.733404	0.791853	0.647313	0.790738	0.594616	0.737971	0.756918	0.688034	0.769514	0.798441	0.781951	0.839696	0.846894	0.740374	0.84959	0.735571	0.818518	0.70919	0.773348	0.703276	0.806547	0.589451	0.686396	0.684993	0.640282	0.77105	0.728227	0.663056	0.74835	0.749012	0.657134	0.643202	0.712423	0.710007
Asp3s871_20	AsparagusV1_01	2046965	2076678	871	20	A0091	+	29714					0.949862	0.891517	1.03273	0.948194	1.03761	1.0858	1.01541	0.930379	1.09866	1.0074	1.03977	1.00774	0.945698	1.00921	1.06809	1.02448	0.956212	0.924684	0.932884	0.915316	0.900868	1.00242	0.99476	0.941319	0.95236	1.01416	1.04135	0.935877	0.907996	0.933521	0.958967	0.976798	0.903141	0.949018	0.872139	0.887693	0.926929
Asp3s2087_1	AsparagusV1_01	2077679	2144176	2087	1	A0092	+	66498					0.819917	0.743366	0.801735	0.732941	0.804857	0.730035	0.834981	0.824345	0.8932	0.858268	0.796676	0.783773	0.922271	0.78221	0.900799	0.79446	0.757877	0.831303	0.802527	0.773613	0.808388	0.805224	0.762447	0.749285	0.722024	1.14037	1.05617	0.745685	1.33952	0.876955	0.73376	0.775342	0.757218	0.748981	0.790717	0.70049	0.802597
Asp3s3587_5	AsparagusV1_01	2145177	2162765	3587	5	A0093	+	17589					0.59058	0.653584	0.629741	0.65872	0.74881	0.670479	0.543204	0.609861	0.709737	0.763846	0.582034	0.634661	0.702118	0.637563	0.836467	0.684233	0.582192	0.611425	0.637239	0.581357	0.542638	0.592215	0.681426	0.65863	0.5513	0.695329	1.09527	0.587329	0.569627	0.693452	0.636322	0.632586	0.639819	0.693286	0.676291	0.680168	0.612378
Asp3s3587_6	AsparagusV1_01	2162776	2163013	3587	6	A0094	+	238					0.212907	1.05005	1.08654	0.359274	1.25772	1.40769	0.704291	1.32561	1.04071	0.903213	0.385778	0	0.219868	0.420697	2.20777	1.11545	0.865713	0.137763	0.506389	0.295287	1.01409	0.90427	0.876667	0.903247	0.809462	1.15737	0.699519	0.469249	1.20278	0.118084	1.35772	0.236112	0.606215	1.12079	0.274616	0.267376	0.313196
Asp3s3587_7	AsparagusV1_01	2163106	2171971	3587	7	A0095	+	8866					0.754419	0.794889	0.865291	0.829418	0.746147	0.967377	0.803509	0.591598	0.804587	0.697071	0.766335	0.774167	0.932543	1.02204	0.521539	0.738602	0.75063	0.780306	0.666084	0.610357	0.710259	0.864166	0.528193	0.651972	0.598763	0.450494	0.68942	0.711707	0.839478	0.729068	0.656041	0.770095	0.65907	0.734974	0.836704	0.757224	0.819728
Asp3s3587_8	AsparagusV1_01	2171982	2172244	3587	8	A0096	+	263					0.963342	0.950231	0.655502	3.25122	0.796714	1.52865	0.318672	0.749751	0.753429	1.02169	0.698214	0.860372	0.795873	0.761413	0.998955	0.336473	0.470053	0.872675	0.549903	0.400827	0.917697	0.736482	1.14593	0.544925	0.406954	0.837882	0.452161	1.27393	0	0.748015	0.893568	0.641005	1.09718	0.869359	0.994049	0.12098	0.991985
Asp3s3587_9	AsparagusV1_01	2172461	2178693	3587	9	A0097	+	6233					0.528424	0.569346	0.428711	0.370399	0.446628	0.462259	0.47062	0.537805	0.500705	0.517322	0.559759	0.750266	0.747192	0.58633	0.674411	0.553699	0.535512	0.547075	0.595545	0.428457	0.542108	0.524834	0.30871	0.628475	0.484231	0.37122	0.339603	0.542012	0.520504	0.631246	0.509002	0.581511	0.486101	0.36071	0.571482	0.546205	0.418566
Asp3s3587_10	AsparagusV1_01	2179304	2184913	3587	10	A0098	+	5610					1.05679	0.953314	0.929592	1.07456	0.976446	0.80025	0.873962	1.08258	0.750575	0.785521	0.793768	0.994924	0.820841	0.94593	0.805503	1.04898	0.914508	0.736407	0.928072	0.689003	0.77831	0.947565	0.83062	0.753618	0.988252	0.859259	0.623208	0.836117	0.854704	0.846626	0.858765	0.916545	0.797265	0.978145	0.803877	0.720295	0.843731
Asp3s6532_1	AsparagusV1_01	2185914	2199821	6532	1	A0099	+	13908					0.856189	0.794223	0.870786	0.891469	0.893189	0.900929	0.912951	0.683369	0.915391	0.803721	0.792193	0.889406	0.752497	0.748712	0.902952	0.808063	0.702206	0.813326	0.736572	0.80344	0.844018	0.6917	0.826773	0.755665	0.71568	0.776373	0.884106	0.722701	0.699807	0.777972	0.656884	0.816173	0.809159	0.846638	0.744849	0.871625	0.777135
Asp3s6532_2	AsparagusV1_01	2199843	2202358	6532	2	A0100	+	2516					0.443076	0.476777	0.633813	0.611737	0.404509	0.439427	0.483011	0.485908	0.570986	0.427195	0.492649	0.299785	0.457563	0.378059	0.522109	0.422063	0.581432	0.443076	0.325731	0.530719	0.348828	0.487573	0.497568	0.417718	0.399869	0.481716	0.463195	0.466079	0.426662	0.402124	0.408649	0.591876	0.344068	0.3635	0.545522	0.59437	0.31108
Asp3s20116_1	AsparagusV1_01	2203359	2203731	20116	1	A0101	+	373					0.271699	0.536002	0.346643	0.343863	0.401256	0.449102	0	0.422916	0.664048	0.288156	0	0.606643	0.420874	0.402651	0.422614	1.18623	0.165716	0.527415	0.129244	0.659448	0.529415	0.403891	0.372917	0.44826	0	0.295393	0.446342	0.299414	0.319774	0.527421	0.551293	0.0753281	0.193404	0.30649	0.438061	0.341209	0.799363
Asp3s2793_7	AsparagusV1_01	2226942	2204732	2793	7	A0102	-	22211	0	C50-	1.58355	0.683629	1.61522	1.71025	0.671395	1.50911	1.49459	1.61549	1.50181	1.41334	0.744932	0.646026	1.62251	0.740303	1.92483	1.92038	0.749934	1.62953	0.604826	0.724809	1.54863	0.756225	1.56872	0.661801	0.599119	1.67226	0.522351	1.18064	1.53018	1.25831	0.61649	0.633924	0.77636	0.469323	1.4031	1.35024	1.33007	1.24916	0.552066
Asp3s2793_6	AsparagusV1_01	2243875	2226968	2793	6	A0103	-	16908					1.12384	1.01986	0.820793	1.0165	0.943615	0.939225	0.904628	0.89799	0.779341	0.883608	0.982881	1.03048	0.974894	1.02447	1.11256	1.1619	0.967563	0.820273	0.958005	0.912354	0.807162	0.985199	0.837757	0.964872	0.746949	0.755918	0.797571	0.89501	0.807024	0.865991	0.813105	0.867449	0.836253	0.768539	0.831093	0.681217	0.727419
Asp3s2793_5	AsparagusV1_01	2311269	2244365	2793	5	A0104	-	66905					0.804326	0.939803	0.923763	0.882486	0.907786	0.91538	0.844307	0.854697	0.990685	0.868308	0.902988	0.880468	0.902582	0.931595	0.868617	0.842534	0.870907	0.883583	0.863575	0.860819	0.925139	0.888143	0.854137	0.938584	0.806576	0.803244	0.864182	0.817099	0.880329	0.801471	0.834674	0.844958	0.803289	0.868021	0.833774	0.843654	0.850078
Asp3s2793_4	AsparagusV1_01	2317656	2311280	2793	4	A0105	-	6377					0.850225	0.830815	0.959714	1.11292	0.816757	0.767044	0.821416	1.24303	0.776822	0.800597	0.799082	0.721497	0.713908	0.847859	1.04645	0.978316	1.00484	0.719817	1.04324	0.661235	0.7948	0.890969	0.85432	0.95139	0.886173	1.02372	1.05175	0.739931	0.983834	0.938709	0.87064	1.11473	0.814498	0.729033	1.14278	0.788334	0.771473
Asp3s2793_3	AsparagusV1_01	2330044	2317667	2793	3	A0106	-	12378					0.814646	0.835863	0.9053	0.936034	0.923789	0.847184	0.907306	0.780582	0.864453	0.811892	0.749179	0.938407	0.858193	0.841258	1.01456	0.854326	0.91551	0.847637	0.860721	0.749454	0.818944	0.931943	0.934586	0.858718	0.816249	0.850084	0.905001	0.730828	0.851833	0.819643	0.859115	0.79448	0.693538	0.7912	0.810516	0.969081	0.806951
Asp3s2793_2	AsparagusV1_01	2334391	2330055	2793	2	A0107	-	4337					0.864587	0.921967	1.04345	0.78863	0.773016	0.818842	0.898593	0.709264	0.776708	0.892175	0.920904	0.782608	0.723938	0.750309	0.848087	0.724345	0.836131	0.778679	0.972612	0.947955	0.682978	0.719538	0.801809	0.732493	0.834119	0.730394	0.729358	0.772525	0.665547	0.822967	0.745069	0.667288	0.898211	0.59748	0.738431	0.630926	0.696079
Asp3s2793_1	AsparagusV1_01	2357546	2334402	2793	1	A0108	-	23145					0.915135	0.822778	0.824929	0.862646	0.866518	0.771532	0.793024	0.920109	0.791922	0.852149	0.886615	0.804935	0.793577	0.912791	0.89448	0.879381	0.827898	0.874054	0.865435	0.810728	0.822858	0.747608	0.77527	0.808064	0.738034	0.942577	1.0913	0.722587	0.801872	0.856051	0.946836	0.807291	0.847785	0.788646	0.80763	0.791835	0.797097
Asp3s4284_1	AsparagusV1_01	2358547	2364140	4284	1	A0109	+	5594					0.679368	0.750536	0.624069	0.787204	0.610018	0.808528	0.876461	0.648587	0.708444	0.586022	0.796038	0.795519	0.654809	0.653306	0.948704	0.498304	0.91344	0.785403	0.818695	0.603032	0.831526	0.827163	0.617494	0.841172	0.604596	1.02914	0.735533	0.768633	0.84862	0.64809	0.982002	0.497254	0.670587	1.09675	0.677656	0.722355	0.846144
Asp3s4284_2	AsparagusV1_01	2364151	2417629	4284	2	A0110	+	53479					2.31003	2.72346	2.43224	2.11054	2.69397	2.87174	2.29669	2.42171	2.52697	3.18353	2.66025	3.12964	3.07833	2.3506	2.19105	2.15609	2.64412	2.30156	2.24594	1.93703	2.73902	2.39366	2.62829	2.13137	1.91727	2.56144	2.30192	2.79052	2.31151	2.38846	2.43615	1.64395	2.15425	2.27734	1.91326	2.13352	2.29843
Asp3s4284_3	AsparagusV1_01	2418223	2428555	4284	3	A0111	+	10333					0.593369	0.638502	0.571431	0.463409	0.379494	0.359899	0.45827	0.423642	0.570504	0.431677	0.715293	0.729952	0.506422	0.605619	0.752605	0.52669	0.434691	0.485485	0.63217	0.533906	0.535102	0.51237	0.549679	0.730469	0.410175	0.2959	0.639878	0.74847	0.408629	0.641879	0.59133	0.231131	0.51663	0.519992	0.645175	0.394142	0.411189
Asp3s7890_1	AsparagusV1_01	2429556	2434748	7890	1	A0112	+	5193	1	A05-	1.44027	0.909266	0.624493	0.702618	1.40261	1.3749	1.36612	1.2387	1.1943	1.56441	1.1638	1.34534	0.716063	0.929571	0.755757	0.63627	0.667817	0.94576	0.96017	1.52163	0.965463	1.86083	1.55486	1.07339	1.32589	1.05791	1.24486	1.35791	1.2549	0.833363	1.52052	1.04991	1.00126	1.69353	1.76425	1.31353	1.41592	1.14576	1.69378
Asp3s1194_1	AsparagusV1_01	2435749	2471253	1194	1	A0113	+	35505					0.896265	0.822126	0.85458	0.838094	0.833809	0.833211	0.917066	0.796402	0.880396	0.821897	0.782259	0.817885	0.865143	0.836144	0.945677	0.853645	0.87395	0.773864	0.792268	0.794726	0.693989	0.79346	0.814881	0.790477	0.683682	0.783575	0.848722	0.723468	0.786102	0.843792	0.764497	0.760501	0.763963	0.794229	0.812727	0.671215	0.796738
Asp3s1194_2	AsparagusV1_01	2471264	2498962	1194	2	A0114	+	27699					1.11409	0.992461	1.04718	1.14683	1.05366	0.806762	1.05599	1.23298	1.13029	0.892484	1.09718	1.07016	0.950262	1.21999	1.13441	0.789113	0.88816	1.00024	0.759698	0.616543	1.04403	0.877213	0.925679	0.978753	0.727204	0.745841	0.912741	0.864856	0.990413	0.833004	1.0807	0.753686	1.05739	0.93551	0.919066	0.870712	0.932464
Asp3s1194_3	AsparagusV1_01	2499281	2534677	1194	3	A0115	+	35397					0.811676	0.755444	0.826748	0.833404	0.816903	0.803572	0.883165	0.861224	0.883082	0.772784	0.894885	0.854474	0.882566	0.817481	0.771913	0.74625	0.887676	0.82254	0.830777	0.683981	0.708504	0.822634	0.875002	0.759824	0.677907	0.760286	0.767323	0.743817	0.807371	0.766176	0.850649	0.813623	0.77037	0.903232	0.729347	0.738881	0.753893
Asp3s1194_4	AsparagusV1_01	2534681	2567481	1194	4	A0116	+	32801					1.0443	1.16723	1.04197	0.952803	0.910759	0.963182	1.03994	0.939003	1.00583	1.20259	1.05388	1.27622	1.26351	1.07907	1.30718	0.977974	1.07414	0.969605	0.998673	1.052	1.19737	1.09114	1.11459	1.18042	0.97563	1.04888	1.09198	0.979736	1.11709	1.11727	1.04694	1.19753	1.15904	1.06301	1.06703	1.13105	1.35214
Asp3s1194_5	AsparagusV1_01	2567492	2577014	1194	5	A0117	+	9523					1.12273	1.01822	0.832748	1.04157	1.09701	0.865456	0.985697	0.964906	0.769885	0.778775	1.00271	0.942528	1.00008	0.877928	1.07595	0.878141	0.897894	1.0088	0.918806	0.874512	1.06907	0.998904	0.898301	0.953127	0.788977	1.59956	1.86563	0.96459	1.17735	1.09488	0.913085	1.05332	1.03024	1.00839	1.04665	0.912133	0.900154
Asp3s1194_6	AsparagusV1_01	2577762	2596568	1194	6	A0118	+	18807					0.943007	0.898281	1.03583	0.861574	0.886534	0.913864	1.07621	1.07153	0.850788	0.965838	0.820171	1.00263	0.982188	0.859803	0.994631	0.875185	0.899445	0.786262	0.930482	0.736153	0.892492	0.881143	0.93437	0.991911	0.736403	0.934437	0.90926	0.832845	0.938631	0.830851	0.787235	0.935234	0.813187	0.861139	0.908774	0.835751	0.830343
Asp3s1194_7	AsparagusV1_01	2596579	2675080	1194	7	A0119	+	78502					0.842357	0.950592	0.91961	0.861586	0.863288	0.856972	0.854634	0.855031	0.876516	0.879005	0.876608	0.877225	0.849902	0.850091	0.91098	0.857848	0.807078	0.854546	0.830572	0.76588	0.79909	0.839733	0.880045	0.851958	0.737321	0.925642	0.973136	0.772502	0.817741	0.791546	0.818392	0.807823	0.897817	0.816972	0.761389	0.810622	0.811855
Asp3s1194_8	AsparagusV1_01	2675091	2695575	1194	8	A0120	+	20485					0.949864	1.05893	0.86472	0.889091	0.946889	0.855361	0.830538	0.733486	0.962466	0.910333	1.0488	0.872636	0.904288	0.896905	0.928548	0.838054	0.92132	0.856304	0.838966	0.699867	0.767972	0.893014	0.825013	0.966629	0.737734	0.619889	0.784855	0.805513	0.72666	0.864316	0.912041	0.806505	0.781792	0.768277	0.792855	0.757972	0.674996
Asp3s1194_9	AsparagusV1_01	2700262	2704239	1194	9	A0121	+	3978					0.70059	0.527715	0.63923	0.505133	0.624559	0.378993	0.547782	0.684049	0.535478	0.445816	0.403913	0.436098	0.355172	0.352379	0.48873	0.400418	0.372923	0.469808	0.321146	0.494669	0.601207	0.562657	0.53033	0.282211	0.67263	0.353146	0.370685	0.575533	0.419774	0.367372	0.391385	0.805204	0.471501	0.450232	0.706492	0.591884	0.599623
Asp3s1194_10	AsparagusV1_01	2708403	2718256	1194	10	A0122	+	9854					1.38327	1.43545	1.40398	1.71813	1.38216	1.50957	1.27579	1.49679	1.38751	1.10166	1.18333	1.4084	1.54001	1.37173	1.31709	1.63892	1.41765	1.56385	1.66581	1.59043	1.57201	1.49389	1.24926	1.55377	1.61184	1.58217	1.14163	1.5102	1.49125	1.26345	1.30872	1.33444	1.61791	1.50432	1.81405	1.65321	1.38052
Asp3s1194_11	AsparagusV1_01	2718516	2737931	1194	11	A0123	+	19416					0.294907	0.216239	0.328528	0.363326	0.246672	0.317499	0.241728	0.35139	0.344439	0.260181	0.177332	0.303009	0.30994	0.252687	0.330166	0.344107	0.314111	0.334361	0.358781	0.425304	0.316418	0.289305	0.325966	0.354302	0.42225	0.336231	0.374835	0.345122	0.372276	0.334364	0.255694	0.384935	0.460719	0.353278	0.292862	0.386742	0.307131
Asp3s1539_9	AsparagusV1_01	2750714	2738932	1539	9	A0124	-	11783					1.13101	1.11137	1.0388	0.965158	0.995841	0.824567	0.921114	0.947182	0.975372	1.11286	1.07922	1.18423	1.10137	0.981459	1.1416	1.08898	0.972232	0.865396	1.0167	0.903604	0.975748	0.942473	0.907015	0.958841	0.684883	0.701317	0.914368	0.824602	0.876626	1.02799	1.04959	0.884675	0.851007	0.931409	0.820936	0.972111	1.01534
Asp3s1539_8	AsparagusV1_01	2773551	2750725	1539	8	A0125	-	22827					0.97894	1.03349	0.983691	0.865298	0.971694	0.804295	0.927069	0.858639	0.993928	0.816935	0.838633	0.915276	0.953639	0.995688	1.01513	0.84705	0.84936	0.96523	0.945072	0.939014	0.947743	0.964499	0.966846	1.01709	0.851467	0.866412	0.862701	0.814603	0.891421	0.914761	0.891821	0.929317	1.03973	0.958223	0.891893	0.833531	0.946983
Asp3s1539_7	AsparagusV1_01	2782383	2773562	1539	7	A0126	-	8822					0.873057	0.730866	0.654648	0.794785	0.834695	0.778521	0.717264	0.733128	0.685064	0.773648	0.582821	0.495886	0.759245	0.703673	0.833859	0.767363	0.670295	0.698717	0.603832	0.740862	0.579497	0.592808	0.633314	0.638978	0.710938	1.07097	0.647028	0.702598	0.562443	0.563864	0.579396	0.592395	0.825902	0.583137	0.518602	0.764607	0.688626
Asp3s1539_6	AsparagusV1_01	2784639	2782394	1539	6	A0127	-	2246					0.74451	0.667616	0.901899	0.913701	0.746343	0.820421	0.783626	0.737467	1.01458	0.885317	0.613191	0.738812	0.81545	1.06991	0.772033	0.709201	0.70637	1.22625	0.633189	0.657099	0.820601	0.804905	1.00122	0.829518	1.03884	0.699059	0.783611	0.509677	0.98777	0.625645	1.03326	0.738088	0.642383	0.848328	0.712951	0.70832	0.962457
Asp3s1539_5	AsparagusV1_01	2801909	2784650	1539	5	A0128	-	17260					0.824958	0.776084	0.834018	0.770358	0.737069	0.790019	0.886179	0.81113	0.84381	0.955882	1.02135	0.834668	0.757946	0.725129	0.770214	0.789562	0.747282	0.908024	0.733178	0.749201	0.753835	0.756873	0.84082	0.815109	0.767681	0.839448	0.815755	0.708523	0.822354	0.853215	0.779503	0.787898	0.773223	0.898581	0.75545	0.779774	0.72554
Asp3s1539_4	AsparagusV1_01	2835537	2801920	1539	4	A0129	-	33618					0.951095	0.889087	0.983316	0.913115	0.871707	0.965685	0.866328	0.938471	1.01233	0.84565	0.931316	0.86155	0.944835	0.906905	0.964373	0.87787	0.893587	0.947017	0.834588	0.907275	0.88632	0.862965	0.890963	0.905898	0.764719	0.849681	1.03503	0.727534	0.896219	0.879451	0.829254	0.845813	0.903409	0.859213	0.896257	0.91427	0.906869
Asp3s1539_3	AsparagusV1_01	2891533	2835557	1539	3	A0130	-	55977	0	A06-	1.59434	0.946599	0.919709	0.942015	1.7216	1.76355	1.65451	1.63993	1.69936	1.67676	1.70357	1.64938	0.961995	0.87045	1.00961	0.963213	0.977176	0.877384	0.914677	1.56567	0.864229	1.4639	1.50948	0.895821	1.6007	0.913583	0.849317	1.3675	1.40891	0.799548	1.41826	0.906224	0.869573	1.51085	1.50782	1.51605	0.8757	1.41136	1.48543
Asp3s1539_2	AsparagusV1_01	2935558	2891551	1539	2	A0131	-	44008					0.947621	0.913144	0.942135	0.986069	0.959064	0.846558	0.875091	0.944522	0.920788	0.882904	0.896079	0.896378	0.8704	0.865704	0.877581	0.89884	0.926074	0.832208	0.856088	0.935809	0.903419	0.854351	0.882373	0.862992	0.886232	0.940754	0.781475	0.905977	0.889528	0.868511	0.903816	0.915552	0.881911	0.865909	0.908915	0.931223	0.837583
Asp3s1539_1	AsparagusV1_01	2986973	2935569	1539	1	A0132	-	51405					0.965036	0.868283	0.866093	0.868296	0.850756	0.827717	0.926882	0.908342	0.922242	0.852038	0.876982	0.848093	0.884614	0.83073	0.955736	0.842663	0.887809	0.906994	0.897017	0.832594	0.884396	0.883389	0.874463	0.8415	0.822834	0.786092	0.796259	0.848935	0.829745	0.884041	0.926341	0.934119	0.826578	0.89031	0.881113	0.821363	0.872214
Asp3s3318_1	AsparagusV1_01	2987974	2996150	3318	1	A0133	+	8177	2	A03+	1.36594	0.88328	1.1836	1.06969	0.890764	0.716307	0.636964	0.85632	0.953209	0.71379	0.739101	0.722946	1.23513	1.21759	1.35669	1.44489	1.15667	1.26078	1.27499	0.93026	1.1408	0.936815	0.748639	1.35547	0.669094	1.45763	1.45026	0.832054	0.820226	1.44433	0.910213	1.34729	1.39749	1.05146	0.988093	0.90409	1.38678	1.02726	0.834104
Asp3s3318_2	AsparagusV1_01	2996679	3016317	3318	2	A0134	+	19639	0	A06+	0.974099	0.408764	1.00626	1.03074	0.296268	0.40274	0.390194	0.359954	0.467298	0.455837	0.466649	0.399522	0.946717	0.841096	0.887287	1.00947	0.963196	1.00708	0.948419	0.402354	0.883698	0.432999	0.430134	0.849293	0.382468	0.87813	1.06489	0.375893	0.420232	0.975271	0.445789	1.03177	0.900472	0.502173	0.407735	0.318221	1.02503	0.380731	0.409918
Asp3s3318_3	AsparagusV1_01	3017796	3048874	3318	3	A0135	+	31079					0.948904	0.97137	0.983216	0.901046	0.906322	0.911984	1.01935	0.859062	0.972301	0.961423	0.924681	0.995034	0.899111	1.0261	1.05837	0.869862	0.85256	0.897786	0.913627	0.930516	0.996145	0.884991	1.00552	0.931487	0.840279	0.804762	0.909134	0.862432	0.875792	0.999225	0.929137	0.959211	0.907577	0.865648	0.919005	0.840515	0.900608
Asp3s3318_4	AsparagusV1_01	3048885	3065831	3318	4	A0136	+	16947					1.06146	1.04406	1.00456	0.973794	1.09688	1.08336	1.16713	1.04253	0.955857	1.02428	0.926441	1.14828	1.15792	1.17868	1.19681	1.20361	0.994515	1.04475	1.10941	1.02844	1.04094	1.00071	1.07249	1.13601	0.957431	0.968729	0.87994	1.02805	0.941707	1.0033	1.03311	1.04617	0.949262	1.08607	1.09915	1.0007	1.02044
Asp3s3318_5	AsparagusV1_01	3066086	3066683	3318	5	A0137	+	598					0.677884	0.585075	0.360362	0.428966	0.350394	0.672301	0.210227	0.395688	0.994073	0.718945	0.614148	0.12613	0.350024	0.753455	0.527208	0.665913	0.241184	0.548289	0.644926	0.470089	0.220147	0.323904	0.426443	0.559201	1.53921	0.460625	0.874984	0.98048	0.319133	0.986929	0.540362	0.516841	0.844444	0.764687	0.655773	0.851311	0.12465
Asp3s3318_6	AsparagusV1_01	3067434	3080549	3318	6	A0138	+	13116					0.811305	0.849803	0.86422	0.818173	0.826166	0.758645	0.936129	0.757708	1.00466	0.790793	0.710525	0.805096	0.813894	0.736668	0.745149	0.873725	0.69591	0.797443	0.775536	0.693888	0.751117	0.735109	0.818368	0.848644	0.674031	0.61324	0.843199	0.68332	0.712963	0.674958	0.757022	0.882595	0.671015	0.711817	0.735011	0.621023	0.670616
Asp3s3318_7	AsparagusV1_01	3080560	3100509	3318	7	A0139	+	19950					1.08963	0.962063	0.920315	1.04152	0.909263	0.913565	0.983042	0.911299	1.00814	0.832382	0.915851	0.994337	0.960014	1.00879	0.969252	1.01134	0.995601	0.913781	0.93275	0.91943	0.828161	1.00003	0.916861	1.00812	0.842282	0.851905	0.888162	0.918083	0.966164	0.963565	0.943862	0.925312	1.00887	0.886296	0.886192	0.933001	0.814529
Asp3s2933_1	AsparagusV1_01	3101510	3103581	2933	1	A0140	+	2072					0.293466	0.265349	0.76963	0.742823	0.57787	0.679115	0.384267	0.837463	0.406441	0.648421	0.420967	0.218415	0.505103	0.652364	0.329674	0.427087	0.367928	0.474725	0.523496	0.695321	0.487114	0.425862	0.469925	0.403478	0.454563	0.51847	0.367315	0.539003	0.725326	0.325529	0.482039	0.596662	0.591879	0.717263	0.552016	0.537462	0.611578
Asp3s2933_2	AsparagusV1_01	3108603	3213836	2933	2	A0141	+	105234	4	A03-	0.982986	0.875957	0.918731	0.87678	0.993584	0.952301	1.01634	0.995214	0.981192	0.9916	1.05493	0.97285	0.873795	0.884464	0.863243	0.876769	0.916245	0.907344	0.793545	0.949039	0.823672	0.899565	0.966815	0.821321	0.945745	0.832331	0.74835	0.888392	0.920754	0.793297	0.919215	0.808129	0.859502	0.986828	0.92956	0.998716	0.894355	0.914616	0.962977
Asp3s4521_1	AsparagusV1_01	3214837	3274357	4521	1	A0142	+	59521	0	A06-	1.02512	0.858238	0.802801	0.791875	0.998536	1.03147	1.03348	1.01824	1.03072	0.962054	0.936312	0.950747	0.793651	0.786941	0.769267	0.891563	0.872205	0.914348	0.852946	1.00036	0.88121	1.04908	0.983508	0.821149	1.04579	0.817451	0.841184	1.00702	0.917445	0.788061	0.919403	0.818741	0.805952	1.04042	1.0399	1.07942	0.832892	0.975043	1.10457
Asp3s8172_1	AsparagusV1_01	3275358	3279982	8172	1	A0143	+	4625	2	A06-	1.20332	0.744617	0.755968	0.74568	1.39781	1.17399	1.35915	1.18075	1.35003	0.972067	1.00683	1.37113	0.655114	0.750183	0.577029	0.865953	0.681665	0.889708	0.735061	1.21226	0.734849	1.15484	1.12909	0.553746	1.19298	0.774677	0.851603	1.07799	1.1159	0.700272	1.176	0.638036	0.781244	1.35475	1.55978	1.11231	1.10227	1.12136	1.05566
Asp3s11804_1	AsparagusV1_01	3280983	3281974	11804	1	A0144	+	992					1.07269	0.352697	0.391022	0.474082	0.663852	0.506598	0.591406	0.31804	0.649187	0.487571	0.462778	0.53224	0.474756	0.1514	0.529688	0.847458	0.311552	0.396625	0.340179	0.14169	0.552956	0.520685	0.467399	0.313021	0.258941	0.249908	0.479509	0.506619	0.480951	0.0849919	0.355355	0.651451	0.290886	0.153657	0.757687	0.256595	0.150284
Asp3s12101_1	AsparagusV1_01	3282975	3283920	12101	1	A0145	+	946					0.696335	1.21521	0.774511	0.632717	0.569562	0.637478	0.442974	0.708697	0.36656	0.170426	0.727922	0.797315	0.497841	0.423365	0.555444	0.561263	0.653403	0.9358	0.73892	0.780045	0.834976	0.546003	0.833215	0.605984	0.497809	0.495002	0.57825	0.442712	0.605205	0.386207	0.403688	0.683128	1.06761	0.765361	1.0018	0.50451	0.393978
Asp3s13214_1	AsparagusV1_01	3284921	3285162	13214	1	A0146	+	242					0.209388	0	0.356192	0.530003	0.742157	0.553769	0	2.11851	1.02351	0.222071	0.569102	0.311678	0.216234	0.206872	0	0	1.36225	0	0.398415	1.01642	0.725332	0.533594	0.766379	1.08572	0.707629	1.13824	0.786237	0.576867	0.591451	0.232264	0.485554	0.928839	1.78859	0.4724	0	0.920348	1.07807
Asp3s13214_2	AsparagusV1_01	3285386	3285765	13214	2	A0147	+	380					0.800081	0.65766	0.793934	1.46262	0.866501	0.969824	1.10277	1.03781	0.651815	0.565696	1.20809	0.396979	0.275414	1.05396	0.138276	0.698625	0.379547	1.0354	0.380591	1.9419	0.981585	0.96281	1.03713	0.188573	1.35194	0.942342	1.12659	0.293898	1.06721	0.443747	1.00497	1.33093	2.65778	0.902532	0.773985	1.75835	0.392319
Asp3s2933_3	AsparagusV1_01	3286766	3304778	2933	3	A0148	+	18013					0.812977	0.818561	0.973819	0.764263	0.967157	0.929967	1.005	0.847282	0.866289	1.00244	0.917489	1.03427	0.874419	0.911599	1.02972	0.967802	0.794968	0.948336	0.832329	0.858337	0.95254	0.875776	1.03605	0.798273	0.741531	0.763068	0.823905	0.756405	0.916437	0.870595	0.981756	0.875069	0.933134	0.958332	0.937946	0.71185	0.933154
Asp3s905_12	AsparagusV1_01	3326699	3305779	905	12	A0149	-	20921					0.930069	0.910243	0.877601	0.848083	0.924294	0.741451	0.781181	0.885969	0.852429	0.896499	1.00281	0.868872	0.787893	0.947608	0.939336	0.881922	0.803635	0.8604	0.796134	0.755825	0.744626	0.811652	0.787873	0.787785	0.772495	0.834748	0.802603	0.683295	0.826681	0.814063	0.845293	0.809842	0.765499	0.714015	0.756025	0.766509	0.746439
Asp3s905_11	AsparagusV1_01	3327623	3326710	905	11	A0150	-	914					0.443517	0.437481	1.17886	0.654869	1.01526	1.06301	0.687724	0.129443	0.975584	0.823169	0.502271	1.23784	0.74428	0.985922	0.229956	0.435685	0.653737	0.860945	0.580186	0.576682	0.74418	0.729946	0.558015	0.522667	0.655757	0.632881	0.728602	0.794233	0.626394	0.307483	0.707082	0.55334	0.947129	0.291847	0.572068	0.661419	0.652434
Asp3s905_10	AsparagusV1_01	3328088	3327634	905	10	A0151	-	455					1.3364	0.219702	1.04196	0.281892	1.38155	1.32539	0.460498	1.30012	0.979872	1.53546	0.605375	1.65771	0.345024	0.550142	1.27032	0.777956	0.679252	1.00885	0.370832	0.849518	0.434004	1.18251	0.764274	1.20742	0.987959	0.84755	0.627261	0.859088	1.10101	0.864738	0.774753	0.741029	1.26839	1.08877	1.22099	0.839149	0.655302
Asp3s905_9	AsparagusV1_01	3345425	3328099	905	9	A0152	-	17327					0.83639	0.925969	0.960138	0.85374	0.886245	0.926181	0.948052	0.848962	1.02066	0.840529	0.882278	0.853206	1.02682	0.904351	0.952221	0.965261	0.91087	0.902621	0.877803	0.928824	0.937067	0.860766	0.924536	0.908454	0.749888	0.672459	0.908685	0.907206	0.958227	0.858025	0.883299	0.934038	0.853502	0.9149	1.00149	0.789613	0.974401
Asp3s905_8	AsparagusV1_01	3390180	3345436	905	8	A0153	-	44745	3	A07+	0.944524	0.826643	0.960324	0.914859	0.837038	0.703244	0.707785	0.838604	0.807295	0.801166	0.771661	0.753061	0.878241	0.960841	0.90869	0.984588	0.938283	0.98292	0.90069	0.773802	0.928179	0.829298	0.768399	0.937438	0.82121	1.02547	0.840061	0.92649	0.832388	0.811184	0.776246	0.906337	0.896151	0.787442	0.714222	0.838872	0.792426	0.819887	0.755485
Asp3s905_7	AsparagusV1_01	3415585	3390191	905	7	A0154	-	25395					0.929831	0.808926	0.935133	0.781165	0.872255	0.943282	0.803619	0.874305	0.877814	0.778765	0.862293	0.917764	0.863386	1.0054	0.933168	0.928657	0.893285	0.791448	0.859945	0.838524	0.775009	0.829678	0.869989	0.86815	0.750192	0.748427	0.702412	0.71024	0.74022	0.800125	0.82593	0.799937	0.897662	0.798302	0.82744	0.682838	0.7162
Asp3s905_6	AsparagusV1_01	3436063	3415930	905	6	A0155	-	20134	0	A07-	0.901093	0.29754	0.40771	0.300379	0.901201	1.07659	0.853379	0.823681	1.00944	0.910806	0.888209	0.846128	0.250811	0.348397	0.215718	0.248649	0.321001	0.320848	0.281419	0.859833	0.298099	0.848198	0.850016	0.240507	0.870484	0.323872	0.296623	0.809917	0.733568	0.273185	0.792645	0.294524	0.304937	0.944766	0.845582	0.976615	0.946263	0.870745	0.942217
Asp3s905_5	AsparagusV1_01	3468443	3436074	905	5	A0156	-	32370	0	A07-	1.14724	0.435249	0.483707	0.447786	1.02922	1.20719	1.29093	1.23165	1.19877	1.11232	1.24878	1.19369	0.534667	0.459034	0.449409	0.48872	0.550286	0.475678	0.352629	1.12533	0.436361	1.15177	1.19772	0.434156	1.10006	0.480374	0.302868	0.993914	1.13297	0.302751	1.17765	0.426291	0.483702	1.06591	1.2391	1.09011	1.07316	1.08615	1.04891
Asp3s905_4	AsparagusV1_01	3480133	3468466	905	4	A0157	-	11668	0	A07-	1.09086	0.379264	0.57325	0.376965	1.01949	1.11391	1.09801	1.0021	1.0954	1.20325	1.03593	1.03632	0.369842	0.394325	0.466419	0.356121	0.450335	0.178229	0.367297	1.10435	0.349125	1.06911	1.08879	0.335699	0.967613	0.372577	0.359576	0.913615	0.941725	0.368506	1.24305	0.457641	0.367578	1.23052	1.14998	1.02877	1.0923	1.0635	1.08923
Asp3s905_3	AsparagusV1_01	3618717	3480229	905	3	A0158	-	138489	0	A07-	1.0363	0.457045	0.525419	0.420822	1.041	1.06291	1.02431	1.00275	1.08811	1.02658	0.985472	0.962761	0.452814	0.438431	0.454936	0.431624	0.454162	0.450804	0.429668	0.996256	0.415807	1.08597	0.939986	0.442744	0.986652	0.447055	0.466637	0.917523	0.943522	0.406036	0.968063	0.434277	0.443539	1.05967	1.04077	1.00544	1.03402	1.02445	0.984176
Asp3s905_2	AsparagusV1_01	3628096	3620209	905	2	A0159	-	7888					0.777293	0.101384	1.57907	0.964775	1.36994	1.51205	1.53001	1.2999	1.28115	0.769872	0.686752	0.707597	0.862414	0.139628	0.119905	0.914318	0.125379	0.764824	0.748669	1.39434	0.828919	0.657545	1.39016	0.805482	0.683856	0.708889	1.08848	0.148663	0.659283	0.142515	0.648001	1.50674	1.24379	1.35751	0.679439	0.742199	1.35606
Asp3s905_1	AsparagusV1_01	3666819	3629985	905	1	A0160	-	36835	0	A07-	0.924194	0.622304	0.598404	0.575334	0.979342	0.828725	0.945103	0.883166	0.87144	0.851156	0.894333	0.90602	0.601965	0.50987	0.625074	0.554518	0.613394	0.64985	0.598514	0.94887	0.604647	0.951099	0.921493	0.566159	0.909445	0.539515	0.666551	0.808377	0.958836	0.573794	0.896309	0.579857	0.563835	0.916111	0.989019	0.951768	0.939526	0.835286	0.927837
Asp3s1279_7	AsparagusV1_01	3722744	3667820	1279	7	A0161	-	54925	0	A07-	1.0214	0.329086	0.469585	0.352173	1.05463	1.07419	1.04802	0.967424	1.0071	0.990141	1.0318	0.966705	0.302568	0.337821	0.328691	0.328132	0.303264	0.335119	0.342118	0.987361	0.317731	0.994196	1.00269	0.328359	1.01807	0.360082	0.286839	0.859085	0.945717	0.259251	0.983307	0.294727	0.307532	1.00828	0.996886	1.06706	0.978745	0.964525	0.989351
Asp3s1279_6	AsparagusV1_01	3790590	3722762	1279	6	A0162	-	67829	0	A07-	1.0438	0.319426	0.444496	0.31686	1.07511	1.01796	1.03708	1.00268	0.977991	1.01632	0.969886	0.977702	0.309304	0.303577	0.358738	0.354276	0.371841	0.331379	0.258503	0.940671	0.317697	1.05165	0.983378	0.248123	1.05885	0.351796	0.251205	1.45181	1.14344	0.300077	0.939379	0.33354	0.281075	0.96269	0.99123	1.0253	1.05127	0.995404	1.01323
Asp3s1279_5	AsparagusV1_01	3824782	3790954	1279	5	A0163	-	33829	0	A07-	0.88402	0.216431	0.329534	0.220147	0.903289	0.916266	0.856537	0.847751	0.857208	0.83819	0.866903	0.880091	0.198129	0.245259	0.188717	0.239741	0.274926	0.206654	0.235707	0.935295	0.223734	0.891229	0.833444	0.250022	0.978607	0.208293	0.238552	0.854966	0.819762	0.178273	0.853255	0.167815	0.197988	0.870438	0.872184	0.830199	0.875211	0.844611	0.784429
Asp3s1279_4	AsparagusV1_01	3854917	3825065	1279	4	A0164	-	29853	0	A07-	0.906301	0.378018	0.417555	0.363318	0.786825	0.89079	0.883381	0.848433	0.838022	0.762238	0.867864	0.847891	0.359842	0.285503	0.376868	0.311918	0.369626	0.30532	0.397544	0.886331	0.429551	0.885159	0.810681	0.397227	0.966055	0.328048	0.418034	0.814745	0.743314	0.334823	0.909362	0.437757	0.351296	0.896014	0.836107	0.896093	0.892161	0.925126	0.902637
Asp3s1279_3	AsparagusV1_01	3905474	3854952	1279	3	A0165	-	50523	0	A07-	1.07457	0.454406	0.576693	0.488712	1.04841	1.02731	1.0392	1.03447	1.11641	1.04441	1.13444	1.0988	0.437968	0.4419	0.422581	0.502383	0.49193	0.426497	0.444925	1.02666	0.454191	1.09264	1.02969	0.457499	1.09851	0.459535	0.435547	0.969374	0.871827	0.411707	1.00335	0.44779	0.42038	1.07222	0.956664	1.05444	1.02133	0.962285	1.06965
Asp3s2312_10	AsparagusV1_01	3947836	3906475	2312	10	A0166	-	41362	0	A07-	1.20438	0.395607	0.490032	0.369773	1.17746	1.25898	1.19338	1.21661	1.10736	1.13747	1.24438	1.18105	0.358497	0.446772	0.420026	0.334059	0.367137	0.409707	0.342719	1.18271	0.410845	1.28027	1.13096	0.408974	1.17759	0.363237	0.2924	1.12947	1.23915	0.336837	1.15175	0.428062	0.376416	1.14599	1.21564	1.11201	1.28309	1.17311	1.11463
Asp3s2312_9	AsparagusV1_01	3950038	3948227	2312	9	A0167	-	1812					0.195752	0.358592	0.285426	0.165163	0.578189	0.850518	0.647544	0.500579	0.218711	0.622828	0.228018	0.416258	0.173274	0.1934	0.115993	0.390695	0.341125	0.615221	0.438982	0.407242	0.339049	0.356318	0.665295	0.290005	0.484347	0.410444	0.590654	0.385214	0.355458	0.124079	0.210755	0.635757	0.119436	0.336485	0.378734	0.491665	0.452509
Asp3s2312_8	AsparagusV1_01	3981086	3950357	2312	8	A0168	-	30730	0	A07-	1.02221	0.510367	0.63484	0.494454	1.05189	0.972495	0.971164	0.898356	0.909563	0.939402	0.989792	0.942612	0.50942	0.586619	0.468284	0.394248	0.499289	0.460748	0.482748	0.99654	0.546715	1.00741	0.953194	0.517556	0.987521	0.50057	0.440236	0.914295	1.10985	0.433388	0.958709	0.44264	0.45216	1.04599	1.08221	1.02677	0.985804	1.00019	0.977542
Asp3s2312_7	AsparagusV1_01	4016182	3981353	2312	7	A0169	-	34830	0	A07-	1.65383	1.16082	1.30498	1.08201	1.52697	1.68167	1.65525	1.74296	1.75297	1.85579	1.75936	1.56456	1.1467	1.10876	1.20793	1.10532	1.09676	1.20556	1.05948	1.61255	1.02147	1.68281	1.41992	1.10358	1.64737	1.18298	1.27341	1.54533	1.39848	1.03489	1.52254	1.16515	1.13692	1.69891	1.60725	1.55469	1.71888	1.71741	1.68107
Asp3s2312_6	AsparagusV1_01	4024698	4016208	2312	6	A0170	-	8491	0	A07-	1.0299	0.180063	0.256611	0.182481	0.949189	1.16312	0.853133	0.907513	0.942636	0.83602	1.24851	1.12027	0.243298	0.0977136	0.135582	0.259424	0.198026	0.171962	0.174713	0.891997	0.1391	1.1422	0.976777	0.220514	1.03205	0.19129	0.156302	0.97322	0.862721	0.157835	1.13221	0.155563	0.0899514	1.01589	0.858097	1.05915	0.912143	0.828138	1.08857
Asp3s2312_5	AsparagusV1_01	4026101	4024708	2312	5	A0171	-	1394	0	A07-	0.950013	0.0239611	0.2181	0.0717104	0.742025	0.582725	0.794509	0.865214	0.721469	1.07504	0.426439	0.848139	0	0	0.0750769	0	0	0.0317405	0.0295609	0.82322	0	1.10913	1.10179	0	1.23066	0.0171348	0.0153556	0.928718	0.682458	0	1.18078	0.0201607	0	1.04811	0.724501	1.39416	1.05493	1.32384	1.14966
Asp3s2312_4	AsparagusV1_01	4054151	4026112	2312	4	A0172	-	28040	0	A07-	0.759133	0.315278	0.343354	0.356506	0.740865	0.827932	0.78357	0.829211	0.724825	0.744013	0.697842	0.695722	0.284876	0.244785	0.367644	0.248172	0.258603	0.340841	0.254978	0.687559	0.405747	0.669198	0.73242	0.288592	0.78875	0.258111	0.288566	0.709264	0.736242	0.230014	0.776739	0.391892	0.319532	0.729489	0.756386	0.74882	0.751718	0.675163	0.782889
Asp3s2312_3	AsparagusV1_01	4054717	4054229	2312	3	A0173	-	489					1.13986	0.715491	0.793238	0.786876	0.795783	0.890673	0.171392	0.967777	0.506523	1.099	0.469403	0.925472	1.07011	0.819025	0.644724	0.0904831	0.379214	0.871656	1.13373	1.36532	0.807655	1.18831	1.043	0.732695	0.656619	0.90128	1.41048	0.628065	1.07324	1.32186	1.44177	1.03426	1.7703	0.857211	1.80438	0.84587	0.990826
Asp3s2312_2	AsparagusV1_01	4058601	4055007	2312	2	A0174	-	3595					1.16989	1.62668	1.7983	1.86713	1.65697	2.11549	1.53867	1.82101	1.70868	1.64437	1.13652	0.77629	1.19359	1.53183	1.00851	1.23077	1.19784	1.68726	1.28734	2.13083	1.57465	0.975807	1.91526	1.2624	1.47072	1.25659	1.99134	1.23486	1.8049	1.41497	1.5117	1.96174	2.36787	2.067	1.69078	1.61965	2.16676
Asp3s2312_1	AsparagusV1_01	4080399	4059494	2312	1	A0175	-	20906	0	A07-	0.978548	0.502946	0.472639	0.518805	0.960693	1.04093	0.922093	1.08012	0.942098	0.948855	1.00943	0.804601	0.518234	0.389649	0.595724	0.526827	0.356902	0.520644	0.411961	0.876701	0.530368	1.00009	0.905737	0.510606	0.921508	0.512999	0.614343	0.932848	0.828207	0.419353	0.89688	0.489326	0.491802	1.08056	0.993792	1.11554	0.887873	0.964912	0.903858
Asp3s436_20	AsparagusV1_01	4114074	4081400	436	20	A0176	-	32675	0	A07-	0.932928	0.254322	0.386145	0.299816	0.940467	0.944701	0.944502	0.936136	0.986234	0.864172	1.02639	1.07565	0.26554	0.251612	0.341117	0.225226	0.234784	0.251868	0.237095	0.921165	0.228685	0.937761	0.930701	0.210112	0.921643	0.248545	0.211601	0.786529	0.809409	0.238402	0.88266	0.259752	0.24274	0.836687	0.885325	0.833862	0.90312	0.839385	0.829243
Asp3s436_19	AsparagusV1_01	4117424	4114076	436	19	A0177	-	3349	0	A07-	1.24532	0.436566	0.650608	0.507433	1.08102	1.03405	1.49266	1.0204	1.25128	0.942058	1.22772	1.20352	0.370112	0.563049	0.453129	0.284024	0.455003	0.422777	0.48603	1.03777	0.5542	1.35352	1.27101	0.462692	1.37755	0.392273	0.37711	1.14327	1.09366	0.283455	0.975861	0.453155	0.280691	1.1494	1.07703	1.25165	1.07337	1.33959	0.979333
Asp3s436_18	AsparagusV1_01	4175830	4117435	436	18	A0178	-	58396	0	A07-	1.13448	0.327699	0.440805	0.317545	1.19122	1.0389	1.07492	1.12335	1.09004	1.08594	1.11383	1.13564	0.319174	0.278992	0.330661	0.341206	0.290637	0.360662	0.317196	1.12013	0.328565	1.13849	1.06971	0.356016	1.14136	0.311683	0.30278	1.0217	0.96811	0.290697	1.07968	0.346511	0.337546	1.19422	1.00928	1.18896	1.05096	1.13876	1.14818
Asp3s436_17	AsparagusV1_01	4178311	4176232	436	17	A0179	-	2537	0	A07-	1.04791	0.255852	0.239677	0.295519	0.866402	0.859454	1.21528	0.752728	1.04061	1.0415	0.8201	1.03796	0.144762	0.445956	0.288767	0.217064	0.310672	0.0697615	0.243642	1.357	0.237526	1.24656	0.916744	0.38174	1.13311	0.197715	0.253123	0.68402	1.11559	0.110053	1.05313	0.210475	0.208423	0.509452	1.6208	0.600818	0.914558	1.11619	1.02835
Asp3s436_16	AsparagusV1_01	4189047	4178392	436	16	A0180	-	10656	0	A07-	1.17459	0.580043	0.627691	0.548791	1.11227	1.19964	1.26409	1.28906	0.99887	1.00295	1.07388	1.12969	0.538518	0.537948	0.535268	0.479206	0.606516	0.539791	0.485323	1.12308	0.655986	1.2333	1.14072	0.61398	1.09867	0.587284	0.632772	1.18391	1.09589	0.524031	1.10814	0.506378	0.58719	1.32366	1.32012	1.10501	1.06416	1.15853	1.0143
Asp3s436_15	AsparagusV1_01	4198516	4190562	436	15	A0181	-	7955	0	A07-	0.817545	0.100795	0.203834	0.106813	0.872279	0.999644	0.70742	0.774928	0.769099	0.768413	0.7535	0.668809	0.0750218	0.0379263	0.0657808	0.0818124	0.0990793	0.122365	0.0699318	0.87791	0.0999918	0.892283	0.791597	0.0919843	0.818908	0.135118	0.110325	0.820648	0.738474	0.0912544	0.758687	0.162512	0.0886266	0.826497	0.77082	0.704175	0.735337	0.819942	0.965139
Asp3s436_14	AsparagusV1_01	4240108	4198518	436	14	A0182	-	41591	0	A07-	1.0002	0.374158	0.506828	0.421816	1.02901	0.960108	0.991048	0.944892	0.954157	0.959586	1.00169	0.982022	0.435996	0.342755	0.376193	0.358701	0.337321	0.372345	0.314576	0.979113	0.428868	0.942034	1.01131	0.375675	1.05294	0.343434	0.278953	0.854357	0.818312	0.328269	1.01693	0.338537	0.329139	0.927549	0.879392	0.934554	0.968021	0.922608	1.00186
Asp3s436_13	AsparagusV1_01	4273743	4240840	436	13	A0183	-	32904	0	A07-	1.0373	0.573166	0.592896	0.48609	1.05836	1.13693	1.06165	0.978494	1.0163	1.02955	0.954506	0.919531	0.509247	0.499722	0.553439	0.596422	0.616411	0.54864	0.611782	1.06721	0.593372	1.02948	0.950897	0.584087	1.07728	0.563319	0.560776	0.975273	0.894851	0.492153	1.06211	0.492828	0.498171	1.06569	1.09621	1.07358	1.02893	1.01437	1.0738
Asp3s436_12	AsparagusV1_01	4278190	4273754	436	12	A0184	-	4437					0.696637	1.11522	1.25305	0.857577	1.05243	0.906099	0.87834	0.755496	1.06065	0.920515	1.00361	0.866965	1.04964	0.778531	1.05398	0.75788	0.775493	0.768518	0.820311	0.966188	0.845608	0.649966	0.820313	1.03898	0.709184	0.664268	0.782604	0.616677	0.876356	0.557392	0.635587	0.823227	0.48776	1.00485	0.662867	0.781639	0.75599
Asp3s436_11	AsparagusV1_01	4314540	4278322	436	11	A0185	-	36219					0.979327	0.877679	0.940071	0.866428	0.859522	0.891711	0.901302	0.781791	0.798757	0.887302	0.81627	0.853824	0.876984	0.844541	0.935739	0.78673	0.763995	0.739598	0.835215	0.758685	0.826911	0.768311	0.727128	0.916684	0.727533	0.773452	0.819515	0.757771	0.796292	0.80776	0.799712	0.763351	0.762845	0.834335	0.807533	0.805568	0.812931
Asp3s436_10.3	AsparagusV1_01	4329746	4320589	436	10.3	A0186	-	9158					0.81336	0.987854	0.800052	0.966368	0.960963	0.958483	0.910588	0.680392	0.908755	0.950651	0.932388	0.92244	0.845669	0.951185	0.900805	0.956623	0.881935	1.11345	0.876465	0.748213	0.970324	0.843663	0.918915	0.884179	0.673167	0.694801	0.696006	0.999986	0.739776	1.08635	1.06175	0.595205	0.858618	0.75315	0.806457	0.774771	0.793591
Asp3s4035_1	AsparagusV1_01	4330747	4373567	4035	1	A0187	+	42821	0	A07-	1.1055	0.35016	0.465053	0.340833	1.19471	1.12922	1.05136	1.11883	0.991338	1.13187	0.981018	1.12073	0.348426	0.396321	0.414269	0.320339	0.277321	0.27382	0.256942	0.997695	0.402476	1.09633	1.06527	0.378454	0.988583	0.346956	0.335426	1.09098	1.04308	0.275154	1.09747	0.27237	0.237363	1.02033	1.15401	1.02429	1.06385	1.06775	1.05751
Asp3s4035_2	AsparagusV1_01	4373603	4403242	4035	2	A0188	+	29640	0	A07-	1.15742	0.343471	0.405169	0.364242	1.10366	1.28665	1.19068	1.17893	1.13953	1.17885	1.1131	1.04074	0.288084	0.307913	0.330143	0.363142	0.372283	0.385139	0.312118	1.06637	0.343996	1.18672	1.13556	0.267931	1.08484	0.333629	0.298265	1.12914	0.933212	0.342881	1.12113	0.340396	0.294355	1.17546	1.18529	1.2188	1.18082	1.07884	1.18199
Asp3s4035_3	AsparagusV1_01	4404710	4406518	4035	3	A0189	+	1809					0.616241	0.552594	0.667097	0.992621	0.860448	0.648206	1.27407	0.850215	0.711988	0.653568	0.329905	0.583728	0.433902	0.88558	0.377604	0.293507	0.580875	0.996861	0.466359	0.912958	0.849028	0.582952	0.794552	0.620584	0.674477	0.867931	1.13068	0.617365	1.1077	0.528212	0.682031	1.13384	1.15647	0.905803	0.939373	1.2312	0.7623
Asp3s4035_4	AsparagusV1_01	4406771	4408073	4035	4	A0190	+	1303					1.7111	0.882264	1.98462	2.03432	1.74594	1.9027	1.31859	1.75544	1.52074	2.18594	1.58545	1.50505	1.32528	1.0758	1.89533	0.950802	1.64452	1.63561	1.62791	1.72594	1.14506	1.60215	1.38778	1.30153	1.16639	1.62778	1.80705	1.79993	1.46463	1.4451	1.66832	1.29382	1.77166	1.6085	1.65529	1.90467	1.45878
Asp3s3779_5	AsparagusV1_01	4423635	4409074	3779	5	A0191	-	14562	0	A07-	0.662543	0.261715	0.299257	0.339805	0.662974	0.736929	0.684515	0.685613	0.653242	0.609347	0.605532	0.686434	0.267968	0.326318	0.309041	0.268157	0.238152	0.224847	0.230631	0.673226	0.253257	0.653942	0.685572	0.328101	0.70208	0.257525	0.210206	0.648817	0.570011	0.203238	0.670015	0.191065	0.17954	0.683043	0.554844	0.562628	0.574503	0.592131	0.586108
Asp3s3779_4	AsparagusV1_01	4440030	4423926	3779	4	A0192	-	16105	0	A07-	1.13104	0.371272	0.484536	0.142762	1.36216	1.21584	0.959067	0.940289	1.0356	0.778698	0.975072	1.16792	0.470336	0.52454	0.571862	0.14921	0.247962	0.148357	0.203417	1.05051	0.55078	1.07785	1.3583	0.474398	1.00908	0.562108	0.167471	1.32382	1.22573	0.162963	1.35236	0.198935	0.109442	1.06597	1.18254	0.946462	0.955727	0.995724	0.974281
Asp3s3779_3	AsparagusV1_01	4447963	4440041	3779	3	A0193	-	7923	0	A07-	1.29924	0.493142	0.48606	0.46052	1.23483	1.40839	1.42433	1.22629	1.2112	1.02039	1.23798	0.997091	0.463538	0.380795	0.435907	0.556044	0.470869	0.547284	0.481097	1.36977	0.562824	1.38375	1.3902	0.440048	1.30794	0.473316	0.502521	0.994318	1.24277	0.546214	1.35489	0.549807	0.511661	1.35823	1.22919	1.42847	1.357	1.26902	1.21365
Asp3s3779_2	AsparagusV1_01	4488266	4447983	3779	2	A0194	-	40284	0	A07-	1.1068	0.654467	0.679247	0.60052	1.15334	1.11437	1.08413	1.07868	1.06625	1.07687	1.06125	0.988536	0.607406	0.550473	0.641702	0.682269	0.632617	0.630457	0.59586	1.0182	0.593567	1.22992	1.05665	0.679563	1.01689	0.686621	0.676967	0.93883	0.922794	0.575263	1.07657	0.694158	0.641717	1.11248	1.08879	1.13231	1.11706	1.09392	1.10283
Asp3s3779_1	AsparagusV1_01	4497249	4488277	3779	1	A0195	-	8973					0.796247	0.874535	1.01348	0.881469	1.11421	0.937173	1.03678	0.99768	1.10416	0.844478	0.951612	1.0003	0.909759	0.93732	0.989648	1.01579	0.98967	0.880622	0.851554	0.935948	0.946315	0.971387	0.850017	1.13134	1.05204	0.96085	0.978064	1.02994	0.77098	0.873845	1.04762	1.00202	1.14163	0.96828	0.914133	0.840388	0.789185
Asp3s206_15	AsparagusV1_01	4499247	4498250	206	15	A0196	-	998					0.101547	0.500823	0.215928	0.128518	0.179962	0.537122	0.125968	0.118548	0.347461	0.215395	0.229998	0.226731	0.1573	0.351143	0.263252	0.17734	0.412905	0.19712	0.169067	0.316886	0.197867	0.345036	0.371671	0.335072	0.343179	0.524411	0.428964	0.279763	0.310739	0.337924	0.206044	0.281537	0.722842	0.534566	0.392938	0.255052	0.59752
Asp3s206_14	AsparagusV1_01	4502164	4499320	206	14	A0197	-	2845					1.28238	0.843284	1.12104	0.88663	0.76807	0.989192	0.883768	0.970328	1.06215	0.528911	1.21022	0.980935	1.03002	0.915034	1.05275	1.0109	1.28186	1.10637	1.11836	1.25982	0.825209	1.34652	1.01044	0.90674	1.5349	1.08439	0.835981	1.06971	1.44221	1.2348	1.07385	1.06661	1.06498	1.56714	1.20609	1.08482	1.02182
Asp3s206_13	AsparagusV1_01	4599686	4516145	206	13	A0198	-	83542	0	A07-	1.25192	0.758899	0.770916	0.758031	1.17006	1.24153	1.20248	1.18705	1.2159	1.21036	1.22804	1.18557	0.684696	0.728601	0.717199	0.776634	0.719537	0.775376	0.709062	1.24413	0.692753	1.28288	1.19579	0.713077	1.18632	0.70192	0.742035	1.13423	1.12795	0.743611	1.16446	0.757921	0.778162	1.24743	1.22705	1.26944	1.28539	1.25607	1.27994
Asp3s206_12	AsparagusV1_01	4638703	4604980	206	12	A0199	-	33724	1	A07-	0.960861	0.779968	0.743759	0.730673	1.02112	1.018	0.924887	0.87622	0.971711	0.856002	0.92689	0.929044	0.782732	0.796218	0.733941	0.791233	0.803975	0.774086	0.780194	0.954735	0.738333	0.935683	0.913462	0.807284	0.937658	0.753605	0.691225	0.863346	0.861103	0.706205	0.882791	0.820019	0.773512	0.961463	0.919821	0.856513	0.906037	0.851958	0.993536
Asp3s206_11	AsparagusV1_01	4667939	4639400	206	11	A0200	-	28540					0.848673	0.838874	0.883429	0.822415	0.819138	0.865161	0.880981	0.77796	0.864398	0.851121	0.765663	0.911772	0.781079	0.806901	0.865318	0.817021	0.796292	0.886898	0.814168	0.762128	0.838751	0.820446	0.877282	0.883794	0.729026	0.868635	0.869178	0.839371	0.840866	0.735588	0.751384	0.864383	0.722913	0.851864	0.879388	0.771474	0.884092
Asp3s206_10	AsparagusV1_01	4703415	4667950	206	10	A0201	-	35466					0.92011	0.925909	1.0135	0.870358	0.990024	0.949374	0.999603	0.912922	0.979138	0.803102	1.00317	0.952767	0.975278	0.965517	0.991164	1.07291	0.874911	0.878257	0.881492	0.85901	0.868595	0.832563	0.84127	0.905839	0.756258	0.918024	1.0267	0.81086	0.80849	0.843135	0.873015	0.863535	0.856335	0.876762	0.891021	0.819083	0.876429
Asp3s206_9	AsparagusV1_01	4728591	4703441	206	9	A0202	-	25151					0.838116	0.75318	0.877374	0.923033	0.833111	0.749958	0.876395	0.768323	0.896178	0.76709	0.845104	0.899678	0.871762	0.826055	0.7918	0.814521	0.834776	0.783483	0.870205	0.888573	0.863659	0.919874	0.893177	0.859477	0.862155	0.872875	0.884168	0.784847	0.924766	0.895046	0.892342	0.960747	0.912107	0.953014	0.936814	0.808379	0.782423
Asp3s206_8	AsparagusV1_01	4769145	4728786	206	8	A0203	-	40360					0.926556	0.958528	0.948269	0.956554	0.904833	0.923906	0.941728	0.965403	0.802721	0.918766	0.917924	0.971792	0.950369	0.94023	0.904827	0.940616	0.898999	0.887931	0.828354	0.791414	0.871455	0.83239	0.886881	0.895424	0.808285	0.786231	0.793771	0.870262	0.822164	0.859971	0.756964	0.895273	0.899064	0.761949	0.825891	0.910542	0.86527
Asp3s206_7	AsparagusV1_01	4772063	4769174	206	7	A0204	-	2890					1.12214	0.778269	0.656182	1.25746	1.00469	0.741935	0.754006	1.14626	1.26845	1.02276	0.873674	0.887364	0.742378	0.970077	0.836357	0.949227	0.755717	0.816855	0.867414	0.43772	0.721254	0.923419	0.890419	0.909151	0.585141	1.14375	0.888801	0.579661	0.825438	0.836312	0.833507	0.816671	0.948549	0.685661	0.814157	0.792691	0.902741
Asp3s206_6	AsparagusV1_01	4780081	4772074	206	6	A0205	-	8008					0.879543	0.961195	1.05488	0.918284	0.82983	0.886942	0.894832	0.901218	0.87842	0.872421	0.888571	0.762925	0.842956	0.994006	0.826758	0.801162	0.795033	0.83525	0.857851	0.772289	0.824717	0.841192	0.972712	0.885877	0.721723	1.03192	1.19987	0.721717	0.774519	0.744012	0.759346	0.954356	0.92787	0.823239	0.775359	0.731077	0.75397
Asp3s206_5	AsparagusV1_01	4799435	4780083	206	5	A0206	-	19353					1.38508	1.24226	1.12909	1.20398	1.20489	1.06812	1.2797	1.18802	1.26449	1.3218	1.2762	1.09906	1.15727	1.39171	1.2245	1.20944	1.15833	1.07581	1.14087	1.24375	1.16889	1.22326	1.23863	1.212	1.23216	1.12299	1.02739	1.20753	1.22401	1.27211	1.15664	1.23987	1.14809	1.34092	1.19721	1.16072	1.08616
Asp3s206_4	AsparagusV1_01	4804963	4799448	206	4	A0207	-	5516					0.845142	0.924253	0.921993	0.976605	0.998513	0.80174	0.774899	0.765002	0.907058	0.915821	1.00704	0.670028	0.910723	0.726076	0.809704	0.705886	0.866592	0.867839	0.908929	0.675263	1.02626	0.81545	1.00028	0.857397	0.764492	0.828958	0.659699	0.688391	0.817373	0.794819	0.724282	1.08498	0.457739	1.10535	0.841274	0.605668	0.790541
Asp3s206_3	AsparagusV1_01	4819662	4804974	206	3	A0208	-	14689					0.886558	0.830257	0.874367	0.780037	0.95778	0.907767	0.758855	0.789329	0.947659	0.903674	0.828206	0.92941	0.790861	0.75321	0.815595	0.933783	0.809347	0.749993	0.843455	0.818135	0.824535	0.860045	0.763875	0.904115	0.781094	0.811978	0.793382	0.722291	0.714567	0.76148	0.813946	0.765127	0.854537	0.783463	0.823158	0.70398	0.631786
Asp3s206_2	AsparagusV1_01	4909320	4822874	206	2	A0209	-	86447					0.87631	0.852819	0.904393	0.895656	0.857701	0.880526	0.874977	0.838947	0.916871	0.933742	0.839589	0.830631	0.891645	0.886628	0.956116	0.90287	0.838726	0.841244	0.813907	0.826378	0.843672	0.834256	0.875325	0.884181	0.752509	0.742747	0.826473	0.758995	0.853518	0.809826	0.845121	0.833362	0.782757	0.774507	0.772689	0.744219	0.78639
Asp3s206_1	AsparagusV1_01	4911672	4909322	206	1	A0210	-	2351					0.172426	0.12756	0.293317	0.200038	0.0763939	0.242259	0.0178245	0.218069	0.252852	0.0457177	0.117161	0.192495	0.133548	0.170354	0.223501	0.131741	0.131459	0.153409	0.164043	0.164411	0.130659	0.201393	0.236662	0.274317	0.118365	0.128881	0.0708148	0.118759	0.101468	0.203219	0.237407	0.239025	0.184108	0.113462	0.0973014	0.175938	0.0792648
Asp3s281_1	AsparagusV1_01	4912673	4953735	281	1	A0211	+	41063	0	A07-	1.29985	0.605212	0.710785	0.640251	1.4117	1.36914	1.291	1.23526	1.36034	1.34072	1.35357	1.27079	0.589175	0.512477	0.55944	0.622998	0.603981	0.437473	0.539899	1.27516	0.562349	1.16209	1.32568	0.579144	1.23076	0.577617	0.494184	1.11354	1.19894	0.585428	1.26122	0.60502	0.571596	1.30487	1.21219	1.10712	1.25026	1.24751	1.41501
Asp3s281_2.1	AsparagusV1_01	4955814	4964655	281	2.1	A0212	+	8842	0	A07-	0.895827	0.338498	0.35531	0.469183	0.916383	0.991234	0.802339	0.882854	0.810429	1.01692	1.00846	0.893457	0.363439	0.452112	0.218973	0.40766	0.517012	0.310254	0.219042	0.889961	0.258979	0.838539	0.846187	0.352933	0.857366	0.445733	0.254197	0.794399	0.702051	0.331558	0.965862	0.37188	0.332233	0.905649	1.09327	0.814545	0.894414	0.932006	0.741865
Asp3s997_1	AsparagusV1_01	4965656	4966040	997	1	A0213	+	385					0	0.129824	0.223892	0.111048	0.466499	0.783187	0.108845	0.204867	0.51468	0.697937	0	0	0	0	0	0.114925	0.214067	0.681302	0.125216	0.638894	1.08282	0.279502	1.1441	0	0.111199	0.214639	0.617757	0.145041	0.743538	0	0	0.875762	0.936878	0.593874	0.763933	0.165287	0.677642
Asp3s997_2	AsparagusV1_01	4966572	4968256	997	2	A0214	+	1685	1	A06-	0.930781	0.218245	0.360867	0.237304	0.741768	1.06567	0.710592	0.715791	0.721219	0.79576	0.852582	1.30765	0.108979	0.179053	0.217389	0.178266	0.218288	0.23633	0.207874	0.758883	0.243187	1.20954	0.898487	0.268222	1.25202	0.113405	0.228667	0.931802	0.804551	0.0828497	0.835285	0.233505	0.104603	0.983825	1.15595	0.655846	0.81456	0.396542	1.01747
Asp3s997_3	AsparagusV1_01	4968352	4986636	997	3	A0215	+	18285	0	A07-	1.0023	0.375342	0.471108	0.399092	0.96169	1.02412	0.985511	0.908804	0.916715	0.992124	1.04305	1.10216	0.37409	0.433127	0.403518	0.399737	0.293114	0.309736	0.402276	1.1261	0.383609	0.960874	1.05597	0.417839	0.942026	0.321352	0.375786	0.876752	0.841565	0.334403	1.02805	0.241308	0.335772	1.03877	0.994213	0.923236	0.909696	0.941395	0.845894
Asp3s997_4	AsparagusV1_01	4990641	5017965	997	4	A0216	+	27325	0	A07-	0.730306	0.321133	0.328231	0.312789	0.649841	0.657146	0.733964	0.682934	0.722321	0.645134	0.737857	0.706059	0.322571	0.273273	0.260446	0.333447	0.292291	0.375668	0.303876	0.69475	0.297276	0.816591	0.674499	0.350489	0.639706	0.353153	0.274182	0.714718	0.608409	0.284057	0.769127	0.386719	0.394547	0.831867	0.665295	0.739128	0.739098	0.619471	0.834746
Asp3s997_5	AsparagusV1_01	5017976	5029700	997	5	A0217	+	11725	0	A07-	1.04039	0.24347	0.363022	0.166252	1.05497	1.13402	1.12331	1.06295	1.1008	0.961958	1.07315	0.994612	0.305398	0.315213	0.321336	0.192139	0.143406	0.245288	0.184513	0.953569	0.345372	1.05492	1.12467	0.273494	0.962909	0.301502	0.147878	1.04543	0.924976	0.190501	0.887067	0.232502	0.137798	0.994491	0.959811	0.906766	0.844507	0.811386	1.02036
Asp3s997_6	AsparagusV1_01	5029727	5040557	997	6	A0218	+	10831	0	A07-	1.00434	0.14868	0.191815	0.189204	1.17388	1.06973	0.856748	0.968187	0.90535	0.921202	1.16172	1.02709	0.165303	0.132314	0.101459	0.124799	0.145541	0.13481	0.15599	0.980814	0.111274	1.01547	0.877166	0.103326	0.99958	0.20289	0.114628	0.867231	0.900314	0.116002	0.927248	0.140118	0.127474	0.915739	1.09232	1.15753	1.08016	1.01349	0.908444
Asp3s997_7	AsparagusV1_01	5040568	5049512	997	7	A0219	+	8945	0	A07-	0.938911	0.150589	0.237922	0.145281	0.978105	0.793415	0.903532	1.08992	0.95101	0.991985	1.04669	0.961273	0.200156	0.0843219	0.122851	0.0951447	0.123359	0.16818	0.177362	1.00801	0.13204	0.903522	1.06456	0.149172	0.873411	0.154878	0.114866	0.735981	0.739168	0.134217	0.90407	0.18537	0.164204	0.986313	0.870998	0.826466	0.975449	0.825234	0.93332
Asp3s997_8	AsparagusV1_01	5050182	5115916	997	8	A0220	+	65735	0	A07-	0.972022	0.430057	0.510302	0.40375	0.95594	1.04323	1.0264	0.960214	0.931371	0.9671	1.03093	1.02356	0.405755	0.439464	0.413152	0.413542	0.454029	0.430111	0.373934	0.960661	0.435989	0.916766	0.939936	0.430203	0.959624	0.432042	0.41128	0.93529	0.924427	0.376745	0.929747	0.400172	0.390578	0.943347	0.942693	0.917093	0.905785	0.887712	0.95876
Asp3s1315_1	#N/A	#N/A	#N/A	1315	1	A0221	+	150					0.675624	0	0	0	0	0	0.558738	0	0	0	0	0	0.697715	0	0	0	0	0	0	0.468522	0	0	0.309106	0	0	0	0	0	0	0	0	0	0	0	0	0	0
Asp3s1315_2	AsparagusV1_01	5118191	5123944	1315	2	A0222	+	5754					1.06557	1.18136	1.67034	1.47862	1.40981	1.27514	1.28178	1.25425	1.2053	1.32625	1.18878	1.15354	1.30958	0.96576	0.958851	1.05348	1.25328	1.49294	1.26511	1.58169	1.65113	1.19689	1.39807	1.31592	1.3467	1.52232	1.34336	1.25676	1.66663	1.20641	1.31207	1.17194	1.55463	1.61593	1.72086	1.52066	1.51569
Asp3s1315_3	AsparagusV1_01	5124054	5143414	1315	3	A0223	+	19361	4	A06-	1.76101	1.40161	1.37665	1.36824	1.74303	1.73567	1.70842	1.80139	1.7034	1.72528	1.7322	1.49335	1.15	1.24665	1.24869	1.22048	1.18057	1.68657	1.27278	1.49196	1.27113	1.92021	1.71351	1.34392	1.71588	1.32501	1.35659	1.79121	1.54659	1.33249	1.68801	1.5619	1.32307	2.02302	1.59847	1.68284	1.86175	1.98193	1.58044
Asp3s1315_4	AsparagusV1_01	5143416	5146162	1315	4	A0224	+	2747	1	A06-	0.983168	0.331951	0.14757	0.418489	1.06689	0.778187	1.16596	0.939108	1.14412	0.990589	0.991841	0.782543	0.217255	0.274576	0.171444	0.328042	0.21041	0.177178	0.367526	1.07422	0.193043	0.933803	0.958484	0.399564	1.08868	0.156515	0.389621	0.691893	0.79654	0.315082	0.85104	0.153462	0.213877	1.02284	1.02419	1.06816	0.904125	1.03086	0.841194
Asp3s1315_5	AsparagusV1_01	5146188	5175094	1315	5	A0225	+	28907	0	A07-	1.19552	0.757529	0.82738	0.603445	1.11226	1.11221	1.22812	1.0767	1.18582	1.1569	1.29213	1.14893	0.748001	0.751468	0.705994	0.891909	0.698007	0.675013	0.729874	1.14105	0.745462	1.24841	1.12944	0.750469	1.07386	0.738713	0.827144	1.03675	0.960989	0.720537	1.15203	0.674721	0.746926	1.16736	1.22283	1.24312	1.21529	1.22727	1.1707
Asp3s1730_5	AsparagusV1_01	5176095	5201113	1730	5	A0226	+	25019	0	A07-	0.933945	0.328687	0.368611	0.287679	0.98364	0.803157	0.92006	0.857025	0.85757	0.876411	0.984067	0.895722	0.418359	0.322578	0.317916	0.238119	0.373837	0.357238	0.325296	0.887215	0.337201	0.882025	0.903295	0.337203	0.870091	0.324601	0.313143	1.52816	0.85366	0.256672	0.881018	0.336992	0.362812	0.869234	0.931336	0.865132	0.850324	0.822818	1.0532
Asp3s3462_1	AsparagusV1_01	5202114	5233497	3462	1	A0227	+	31384	1	A06-	1.03165	0.757597	0.786298	0.699151	0.962675	1.16202	1.0692	1.07179	1.05618	0.987682	1.05598	1.02571	0.827928	0.824341	0.748647	0.727399	0.877313	0.84872	0.638786	0.971595	0.709667	1.04352	1.01303	0.611005	0.963988	0.797616	0.705932	0.924206	0.961683	0.620966	0.916688	0.632214	0.738519	0.972271	1.03208	0.9823	0.967344	0.948936	0.941733
Asp3s3462_2	AsparagusV1_01	5233508	5250977	3462	2	A0228	+	17470	0	A07-	0.670918	0.217265	0.23204	0.22316	0.641431	0.672996	0.563719	0.546557	0.561296	0.690767	0.669202	0.639849	0.189201	0.306539	0.227646	0.163342	0.246634	0.243139	0.188703	0.596822	0.184885	0.605431	0.60662	0.209426	0.687395	0.216026	0.214425	0.551854	0.663002	0.199774	0.614472	0.19787	0.154699	0.63207	0.792834	0.636933	0.639745	0.652018	0.610149
Asp3s3462_3	AsparagusV1_01	5253156	5297892	3462	3	A0229	+	44737	0	A07-	1.05242	0.576096	0.627493	0.578733	1.05299	1.08659	1.01904	1.04021	1.01913	1.03844	1.07077	1.08595	0.558234	0.505796	0.524023	0.56512	0.634247	0.572648	0.568328	1.02313	0.589981	1.08786	1.02014	0.530139	1.06439	0.534985	0.587574	0.838608	0.951623	0.557321	0.956617	0.578576	0.55092	1.13992	0.948166	1.07327	1.02924	1.04833	1.09802
Asp3s3462_4	AsparagusV1_01	5298216	5304513	3462	4	A0230	+	6298	0	A07-	1.01688	0.306019	0.289645	0.33332	0.951222	0.875709	1.09316	1.04797	0.878295	0.920487	0.991074	0.989834	0.364462	0.431142	0.348968	0.238471	0.166863	0.365323	0.294436	1.00997	0.401862	1.1661	0.968511	0.293881	0.927614	0.375469	0.244715	0.848492	0.925214	0.243826	0.886331	0.209731	0.233217	1.06179	1.03089	1.07096	1.06371	1.09629	1.09479
Asp3s5021_1	AsparagusV1_01	5305514	5327892	5021	1	A0231	+	22379	0	A07-	1.22818	0.47559	0.554743	0.453388	1.1979	1.21695	1.26401	1.16472	1.18531	1.13664	1.07802	1.21031	0.490277	0.525781	0.420892	0.518995	0.413241	0.498237	0.478755	1.25413	0.510538	1.24516	1.27457	0.503925	1.16231	0.444011	0.508864	1.18778	1.10421	0.429179	1.22159	0.472188	0.486997	1.29445	1.29909	1.22261	1.19742	1.19571	1.24906
Asp3s5021_2	AsparagusV1_01	5328513	5348733	5021	2	A0232	+	20221	0	A07-	0.912811	0.525032	0.593898	0.459754	0.963398	0.88167	0.870432	0.702501	0.818585	0.840577	0.85254	0.77073	0.533519	0.417769	0.450283	0.566956	0.467737	0.544845	0.524754	0.909642	0.537607	1.02701	0.93859	0.613049	0.989413	0.564633	0.572698	0.803708	0.843325	0.486027	0.903668	0.494784	0.514273	1.01296	0.941836	0.94603	0.927647	0.904762	1.04322
Asp3s5092_1	AsparagusV1_01	5349734	5378205	5092	1	A0233	+	28472	0	A07-	0.856696	0.403008	0.432469	0.351097	0.799256	0.839395	0.829505	0.888408	0.699109	0.746575	0.772508	0.743678	0.312801	0.27286	0.27936	0.295398	0.321117	0.456884	0.390775	0.876349	0.414829	1.03793	0.877745	0.418006	0.859835	0.442113	0.541309	0.792346	0.758484	0.422649	0.835333	0.456028	0.403415	0.959211	0.729707	0.84453	0.871159	0.853778	0.7985
Asp3s5372_1	AsparagusV1_01	5379206	5380401	5372	1	A0234	+	1196					0.254206	0.167164	0.46847	0.321724	0.150169	0.0840376	0.525569	0.263792	0.289938	0.314538	0.0383843	0.252261	0.0875061	0.376728	0.351472	0.406947	0.361775	0.191901	0.161231	0.293806	0.348566	0.26992	0.251989	0.339515	0.429547	0.161219	0.258518	0.560274	0.219404	0.211485	0.343867	0.164449	0.482539	0.254896	0.464506	0.372448	0.280462
Asp3s5372_2	AsparagusV1_01	5380895	5399695	5372	2	A0235	+	18801	1	A07-	1.06761	0.771578	0.905575	0.64867	1.00865	1.03695	1.12405	0.962269	1.06541	1.10753	1.19886	1.04904	0.727646	0.730149	0.665206	0.777532	0.810492	0.802509	0.722197	0.939979	0.773085	1.07655	0.996642	0.777256	1.00125	0.819445	0.786734	0.974293	0.931055	0.640055	1.12545	0.665192	0.795298	1.24339	0.986112	1.03775	1.15415	1.07802	1.01497
Asp3s5372_3	AsparagusV1_01	5401522	5405334	5372	3	A0236	+	3813					0.930245	0.537443	1.11902	1.05398	0.981303	0.782	0.8902	1.00325	0.779512	1.01478	0.698306	0.830813	0.741082	0.630218	0.689025	0.870304	0.875385	0.937282	0.752265	0.995287	0.937958	0.874863	1.08832	0.914592	0.83647	1.01859	1.01048	0.615082	0.875878	0.508569	0.70108	1.22323	1.173	0.959419	1.13131	1.15155	1.16317
Asp3s5372_4	AsparagusV1_01	5410761	5412218	5372	4	A0237	+	1458					0.625578	0.205688	0.650332	0.85038	0.615919	0.574468	0.661058	0.892605	0.577603	0.552892	0.503787	0.931185	0.466579	0.652397	0.612665	0.637292	0.42395	0.562203	0.495969	0.650725	0.601956	0.546159	0.651922	0.229357	0.543219	0.566777	0.342563	0.536193	0.556293	1.02161	0.402963	0.635949	0.742177	0.496592	0.246552	0.436457	0.48569
Asp3s5482_1	AsparagusV1_01	5413219	5443501	5482	1	A0238	+	30283	0	A07-	1.03117	0.363799	0.540468	0.331751	1.09303	0.995321	1.02405	1.02667	0.997713	1.0314	0.965142	1.03461	0.38202	0.453308	0.412989	0.300877	0.373054	0.382806	0.35652	0.908392	0.365346	0.982824	0.925965	0.327625	1.022	0.354151	0.331516	1.22068	1.2299	0.310708	0.953955	0.309039	0.297805	0.979785	0.940962	0.838068	0.986327	0.901483	0.980895
Asp3s7832_1	AsparagusV1_01	5444502	5451762	7832	1	A0239	+	7261					0.739734	0.936176	1.0803	1.25417	1.22851	1.31041	1.34471	1.09713	1.12571	1.48767	0.809279	1.04917	0.915264	0.820478	1.19404	0.895772	1.03573	1.35016	0.919547	1.20986	1.18152	0.912913	1.14622	0.730294	0.760596	1.13429	1.11368	0.665228	1.15974	0.882483	0.869832	1.17637	1.10281	1.11786	1.16117	1.27078	1.09332
Asp3s11993_1	AsparagusV1_01	5452763	5453721	11993	1	A0240	+	959	1	A07-	0.749684	0.124264	0.369867	0.104238	0.764012	0.802466	0.624268	0.698707	0.742847	0.69909	0.568214	1.0087	0.239351	0.0786507	0.0545658	0	0.164374	0.0461379	0.279303	0.820546	0.201077	0.806112	0.755019	0.157092	0.870268	0.0498141	0.0892837	0.315953	0.347207	0.203798	0.671626	0.117222	0.183792	1.05475	0.97791	0.596041	0.647453	0.696739	0.544092
Asp3s17874_1	AsparagusV1_01	5454722	5455201	17874	1	A0241	+	480	1	A07-	0.626458	0.01155	0.211132	0	0.538741	0.35628	0.997789	0.837575	0.698422	0.492961	0.206408	0.223921	0	0	0	0	0.218938	0	0	0.614769	0	0.512446	0.685666	0	0.67617	0	0	0.573862	0.346845	0	0.546681	0	0	0.585362	0.150291	0.952673	0.748902	0.132574	0.465879
Asp3s19065_1	AsparagusV1_01	5456202	5456614	19065	1	A0242	+	413					0.61346	0.242044	0.521783	0.517598	0.434872	0.567847	0.101466	0	0.599733	0.520495	1.44503	1.64367	0.506815	0.121218	0.508911	0.428535	0.69844	0.238167	0.291817	0.510496	0.425013	0.104221	0.280666	0.11567	0.57013	0.0666958	0.287938	0.811245	0.346564	0.0680484	0.213385	0.952453	0	0.184537	0.633014	0.154081	0.0902429
Asp3s945_8	AsparagusV1_01	5470669	5457615	945	8	A0243	-	13055					0.570567	0.505373	0.4853	0.465033	0.456285	0.572284	0.590623	0.54677	0.576773	0.424001	0.523955	0.727972	0.505048	0.625067	0.539336	0.549053	0.49399	0.462116	0.552059	0.489876	0.532776	0.522586	0.477688	0.494001	0.541088	0.447309	0.470026	0.455537	0.458648	0.538184	0.51304	0.479947	0.480747	0.440762	0.400513	0.475255	0.559554
Asp3s945_7	AsparagusV1_01	5482926	5470680	945	7	A0244	-	12247					0.703373	0.779505	0.76366	0.754044	0.799241	0.768706	0.810939	0.798592	0.740218	0.724038	0.843407	0.880699	0.875918	0.858432	1.10264	0.830949	0.799125	0.714812	0.816788	0.708694	0.754249	0.764425	0.793147	0.762585	0.742831	0.679244	0.786509	0.688491	0.823935	0.693019	0.801143	0.819038	0.677395	0.840113	0.837864	0.745627	0.760805
Asp3s945_6	AsparagusV1_01	5510600	5482937	945	6	A0245	-	27664					0.820596	0.92506	0.902056	0.737184	0.854815	0.9519	0.967955	0.731316	0.848792	0.761514	0.967471	0.853395	0.911741	0.888552	0.959198	0.921264	0.849065	0.763275	0.883515	0.788802	0.81693	0.919555	0.794443	0.867745	0.703363	0.792587	0.936249	0.813469	0.823514	0.815771	0.77093	0.754639	0.826643	0.789302	0.798556	0.745297	0.81778
Asp3s945_5	AsparagusV1_01	5524912	5510611	945	5	A0246	-	14302					1.00975	0.919124	0.982405	0.878867	0.950209	1.04712	0.92296	0.959589	0.869391	0.931884	0.853826	0.822714	0.852508	0.920609	0.962579	0.949769	0.777943	0.875744	0.857851	0.808333	0.882132	0.857735	0.829932	0.761569	0.758826	0.937953	0.883032	0.76331	0.872343	0.801736	0.821592	0.795653	0.847396	0.932556	0.875136	0.774198	0.831298
Asp3s945_4	AsparagusV1_01	5526932	5524923	945	4	A0247	-	2010					0.731086	0.671402	0.857697	0.404139	0.714834	1.01676	0.625453	0.765194	0.517561	0.534738	0.616669	1.35091	1.0674	0.871742	1.22866	1.03461	0.881563	0.946112	0.875422	0.909073	1.06978	1.12426	0.818901	0.808079	0.788073	1.01411	0.615299	0.58341	0.557808	0.978746	0.920741	0.726897	0.789588	1.28919	0.699111	0.775656	0.704613
Asp3s945_3	AsparagusV1_01	5562427	5526942	945	3	A0248	-	35486					0.998128	1.07328	1.08459	1.0289	0.9785	1.00077	0.927005	0.925744	1.10841	1.01316	1.1061	1.04363	0.914269	1.00589	1.25862	1.07106	1.00796	0.856511	1.0576	1.13975	1.01155	0.892742	1.02764	1.21563	1.04658	1.00444	0.951722	1.07005	0.80669	1.01056	1.09603	1.01032	0.815195	0.813984	0.955903	0.968358	0.908494
Asp3s945_2	AsparagusV1_01	5611422	5562438	945	2	A0249	-	48985					0.936164	0.870364	0.951993	0.939122	0.90134	0.996506	0.936743	0.874318	0.94151	0.877675	0.913747	0.937724	0.935794	0.913673	0.991153	1.03694	0.868997	0.797854	0.854727	0.812752	0.849254	0.892323	0.824904	0.903553	0.725397	0.844609	0.965718	0.75636	0.901904	0.838214	0.913335	0.85924	0.945466	0.906289	0.883947	0.872333	0.827806
Asp3s945_1	AsparagusV1_01	5637200	5611433	945	1	A0250	-	25768					0.873109	0.917477	0.759355	0.776494	0.739978	0.7307	0.778976	0.872363	0.820891	0.746637	0.8605	0.831302	0.820427	0.860675	0.807507	0.808754	0.814788	0.696012	0.779211	0.754112	0.837019	0.790106	0.799816	0.843532	0.752625	0.571902	0.759622	0.76172	0.661924	0.652211	0.761533	0.786177	0.725092	0.64034	0.608743	0.689006	0.804187
Asp3s1458_3	AsparagusV1_01	5638201	5654088	1458	3	A0251	+	15888	4	A09+	0.868146	0.652934	0.861114	0.924896	0.56424	0.519351	0.700864	0.565131	0.664662	0.73969	0.648533	0.710325	0.89284	0.873513	0.856334	0.775143	0.816882	0.757489	0.826078	0.730541	0.86021	0.928905	0.52616	0.963109	0.649322	0.944129	0.85553	0.497578	0.579322	0.755649	0.609592	0.776539	0.870853	0.636647	0.671996	0.69076	0.717843	0.564741	0.631024
Asp3s1458_4	AsparagusV1_01	5654149	5657197	1458	4	A0252	+	3049	0	A09-	1.57696	0.783413	0.731243	0.672112	1.65386	1.55646	1.41373	1.34056	1.34691	1.29344	1.44601	1.42769	0.722717	0.568973	0.686502	0.640359	0.809976	0.667539	0.696035	1.73133	0.585012	0.841311	1.79186	0.931733	1.5283	0.830404	0.765244	1.30093	1.72391	0.732577	1.40831	0.728178	0.799676	1.65875	1.58523	1.42479	1.48981	1.63837	1.39351
Asp3s1458_5	AsparagusV1_01	5657218	5662167	1458	5	A0253	+	4950					0.696097	0.888572	1.02742	1.02781	0.894986	0.967864	0.863504	0.780771	0.990759	0.868544	0.890329	0.959967	0.803429	0.859666	0.7006	0.7866	0.75756	0.880961	0.720688	0.773771	0.775703	0.899995	0.730615	0.786545	0.722175	0.912615	1.23483	0.648654	0.756619	1.039	0.724015	0.760616	0.655815	0.654361	0.904459	0.893468	0.745406
Asp3s1458_6	AsparagusV1_01	5662178	5662465	1458	6	A0254	+	288					0.703775	0.173549	0.748251	0.5938	1.76692	1.97761	0.873028	1.50627	0.860034	0.933006	1.59401	1.04758	0.363393	2.43361	0.729792	1.99723	1.717	2.96	1.6739	2.31821	1.06659	1.56929	1.36844	1.49287	2.08112	2.39109	2.14714	2.22975	2.23642	2.24442	1.326	1.4634	0.751455	1.85242	2.60981	2.09909	1.1647
Asp3s1458_7	AsparagusV1_01	5662476	5687895	1458	7	A0255	+	25420					0.893036	0.833691	0.834179	0.866173	0.922032	0.939718	0.817665	0.794323	0.896438	0.879477	0.800042	0.98214	0.87283	0.959113	0.890909	0.959075	0.91267	0.865481	0.877116	0.778259	0.85452	0.883894	0.948477	0.948106	0.789875	0.874474	0.782185	0.863312	0.822074	0.887785	0.925657	0.844468	1.00462	0.918943	0.848481	0.843633	0.889972
Asp3s1458_8	AsparagusV1_01	5687918	5734246	1458	8	A0256	+	46329					1.0653	1.03893	1.32566	1.24305	1.19918	1.19248	1.15145	1.27345	1.19544	1.12751	1.15539	1.10545	1.09562	1.09248	1.06726	1.1174	1.11316	1.21585	1.15867	1.19307	1.18731	1.13301	1.19145	1.1987	1.20453	1.24263	1.20076	1.16794	1.22239	1.14833	1.1686	1.22629	1.17874	1.2634	1.26968	1.27947	1.20912
Asp3s2237_1	AsparagusV1_01	5735247	5738055	2237	1	A0257	+	2809					1.51528	1.29893	1.82585	0.66969	1.18285	1.39546	1.3874	1.1372	1.05813	0.765271	1.11133	0.912952	1.08048	0.873294	1.27201	1.32313	1.24695	1.08553	1.536	1.11334	0.827974	0.850445	1.30399	1.07142	1.4174	1.18654	1.15997	1.1033	0.840748	1.51075	0.972578	1.5304	0.898856	1.11241	0.965606	1.12138	1.37989
Asp3s2237_2	AsparagusV1_01	5738057	5753778	2237	2	A0258	+	15722					1.36655	1.19217	1.21715	1.35152	1.41082	1.34677	1.27672	1.11122	1.28555	1.01863	1.18842	1.31451	1.34466	1.14315	1.06614	1.28613	1.08249	1.23668	1.28018	1.08399	1.05506	1.22378	0.94814	1.10906	1.21311	1.3	0.930349	1.06553	1.16681	1.04393	1.0015	1.32427	1.04158	0.935585	1.26585	1.22641	1.24456
Asp3s2237_3	AsparagusV1_01	5771201	5784072	2237	3	A0259	+	12872					0.85424	0.784369	0.693097	0.866896	0.839501	0.81467	0.846441	0.842538	0.838974	0.826658	0.752525	0.972709	0.739886	0.855643	0.947052	0.904037	0.833955	0.845673	0.80709	0.734341	0.743195	0.827626	0.626762	0.812773	0.776608	0.890217	0.733539	0.644216	0.691266	0.672469	0.82158	0.855669	0.504395	0.674983	0.812414	0.845375	0.73255
Asp3s2237_4	AsparagusV1_01	5784083	5796788	2237	4	A0260	+	12706					1.11665	1.11718	1.25505	1.09021	1.07428	1.22347	1.08836	0.965283	1.13455	1.12507	1.11282	0.979481	1.32201	1.15839	1.02559	1.19095	1.15295	1.0838	0.971297	1.07857	1.13626	1.07727	1.10204	0.994461	0.897944	0.797788	0.982718	0.962467	0.996938	1.06391	1.00571	1.07471	1.03332	0.920732	1.05708	1.01168	0.97385
Asp3s2237_5.1	AsparagusV1_01	5796799	5816638	2237	5.1	A0261	+	19840					1.02927	1.00015	1.01231	0.956784	0.930901	0.893301	0.87866	0.888523	0.981271	0.858666	0.953323	0.920014	0.857198	1.027	0.95079	0.996879	0.892077	1.0147	0.930632	0.820032	0.941132	0.932893	0.974526	0.930634	0.789769	0.910775	0.870309	0.866882	0.912605	0.957575	0.863217	0.841222	0.927198	0.75676	0.892753	0.9061	0.946786
Asp3s2237_5.2	AsparagusV1_01	5816639	5824331	2237	5.2	A0262	+	7693					3.78079	3.54092	3.85445	3.88467	3.84044	3.2227	3.82394	3.74735	3.94089	3.54176	4.00416	3.87278	3.93162	3.859	3.56539	3.89951	3.32374	3.20077	3.22725	3.94647	3.38831	3.34868	3.26062	3.28497	3.86489	3.42303	3.17816	3.29542	3.31485	3.53994	3.57797	3.43684	3.23517	3.25442	3.72119	3.72234	3.61415
Asp3s2657_1	AsparagusV1_01	5825332	5826990	2657	1	A0263	+	1659					0.794133	0.662813	1.1171	1.0566	1.37128	0.727009	0.909338	0.974631	0.865944	0.680268	0.857827	0.818365	0.851641	0.96565	0.760145	0.720102	0.732751	0.513851	0.871758	1.10141	1.07128	0.843222	0.866392	0.748683	1.17416	1.27848	0.716807	1.00978	0.833996	0.711493	0.991596	1.03312	1.26103	0.780973	0.906118	0.84387	0.876156
Asp3s2657_2	AsparagusV1_01	5827902	5847675	2657	2	A0264	+	19774					0.902016	0.821493	0.865298	0.819441	0.861346	0.838676	0.957885	0.837641	0.926927	0.779999	0.777741	0.808653	0.796547	0.744336	0.887531	0.720506	0.809613	0.800872	0.683847	0.762349	0.753421	0.794517	0.854677	0.797243	0.649513	0.677003	0.749328	0.642448	0.793805	0.771744	0.75765	0.788613	0.766123	0.815173	0.849458	0.720863	0.789737
Asp3s2657_3	AsparagusV1_01	5847693	5873594	2657	3	A0265	+	25902	1	A09-	0.993082	0.679632	0.676876	0.631	1.04828	0.988704	0.986926	0.94034	1.00953	0.937887	0.98112	0.973075	0.627414	0.75129	0.63234	0.740255	0.724213	0.640581	0.716708	0.953174	0.633731	0.56164	0.974153	0.64643	1.03197	0.667646	0.526426	0.901802	1.0835	0.587468	0.918215	0.630392	0.633974	0.915535	0.930223	0.903314	0.921007	0.954459	1.00867
Asp3s2657_4	AsparagusV1_01	5873605	5894788	2657	4	A0266	+	21184					0.944834	0.823441	0.95419	0.922319	1.0414	0.966311	0.985124	0.901032	0.860554	0.877758	0.862501	0.986263	0.988078	0.848404	0.987204	0.862618	0.814083	0.959609	0.893208	0.92227	0.897994	0.898089	0.842659	0.845657	0.788166	0.892	1.2058	0.883055	0.847949	0.883556	0.949895	0.870085	0.834319	0.876042	0.897818	0.818574	0.823381
Asp3s4792_2.2	AsparagusV1_01	5895789	5908359	4792	2.2	A0267	+	12571					1.42692	1.35979	1.53938	1.20734	1.40727	1.27925	1.44007	1.39916	1.22554	1.06875	1.46805	1.182	1.18219	0.995603	1.1411	1.27061	1.31121	1.09805	1.31153	1.0622	1.19908	1.42952	1.53988	1.11345	1.3452	1.3432	1.01976	1.34149	1.13479	1.32796	1.11933	1.50869	1.21658	1.38229	1.53375	1.41992	1.33119
Asp3s4792_2.3	AsparagusV1_01	5908360	5927261	4792	2.3	A0268	+	18902					0.801548	0.893766	0.845933	0.809745	0.932755	0.873822	0.999857	0.805346	0.906789	0.85863	0.806334	0.945718	0.747473	0.937587	0.939595	0.814607	0.857863	0.896795	0.95386	0.732453	0.86363	0.853942	0.932127	0.870668	0.773471	0.928283	0.824161	0.895129	0.965464	0.774636	0.910716	0.93202	0.927411	0.981804	0.930139	0.781051	0.857718
Asp3s6529_1	AsparagusV1_01	5928262	5942973	6529	1	A0269	+	14712	0	A09+	1.26761	0.604545	1.36048	1.28421	0.597624	0.61608	0.667363	0.65585	0.578221	0.576328	0.643132	0.650212	1.28561	1.18943	1.22712	1.14336	1.26791	1.25713	1.1554	0.430126	1.18292	1.33993	0.566728	1.22003	0.587769	1.05369	1.29494	0.473694	0.493068	1.18233	0.567517	1.31809	1.2879	0.635972	0.583511	0.639778	0.608629	0.555816	0.729598
Asp3s2436_14	AsparagusV1_01	5946157	5943974	2436	14	A0270	-	2184					0.417625	0.663682	0.730161	0.900488	0.918295	0.859051	0.613998	0.758402	1.11143	0.91045	0.840798	0.863393	0.98236	1.10028	0.5293	0.769852	0.783026	0.780659	0.882934	0.530949	0.713293	0.739067	0.753659	0.787446	0.715486	0.605393	0.566277	0.856531	0.731821	0.862164	0.591825	0.771906	1.12305	0.558343	0.77808	0.81584	0.870323
Asp3s2436_13	AsparagusV1_01	5946792	5946178	2436	13	A0271	-	615					0.741538	0.162544	0.630721	1.39036	0.632744	0.326859	0.817665	0.641251	0.483297	0.786456	0.149293	0.858507	0.680698	1.38385	0.768952	1.00723	0.569541	0.639759	0.940648	0.914189	0.963277	0.419934	0.678526	0.582582	0.696123	1.34368	1.43089	0.771782	0.892145	0.776858	1.19415	0.913736	0.938402	0.743549	0.531372	0.517362	0.606021
Asp3s2436_12	AsparagusV1_01	5951256	5946803	2436	12	A0272	-	4454	0	A09+	1.40016	0.652756	1.35383	1.44762	0.638651	0.575935	0.705666	0.90264	0.545691	0.619799	0.667328	0.748081	1.77281	2.08294	1.3746	1.47244	1.47466	1.60932	1.20737	0.640441	1.36377	1.53053	0.77834	1.32396	0.697467	1.45332	1.1246	0.618441	0.651461	0.965364	0.669487	1.28721	1.25973	0.870552	0.680257	0.616008	0.418214	0.442905	0.585748
Asp3s2436_11	AsparagusV1_01	5964159	5951258	2436	11	A0273	-	12902	2	A07+	0.95374	0.718835	0.860109	0.848403	0.711529	0.705822	0.693704	0.641392	0.860713	0.577707	0.721837	0.670619	1.03543	1.17506	0.977461	0.997223	0.936704	0.946517	0.927834	0.688688	0.969619	0.754421	0.705754	0.967489	0.657648	0.87568	0.905871	0.587117	0.755797	0.867777	0.737732	0.958437	0.876591	0.60106	0.654188	0.688181	0.656019	0.673248	0.641297
Asp3s2436_10	AsparagusV1_01	5968105	5964170	2436	10	A0274	-	3936					0.78531	0.69843	1.10595	0.879838	0.828956	1.06399	0.904968	0.911778	0.843253	0.805571	0.909754	0.824014	0.744513	0.966662	1.09469	0.7869	0.868968	0.85801	0.789997	0.892763	0.858476	0.683487	0.854048	1.15303	0.783138	0.559865	0.942645	0.872511	0.909115	0.664042	0.820977	0.920874	0.69647	0.755167	0.531372	0.92155	0.776465
Asp3s2436_9	AsparagusV1_01	5984320	5968116	2436	9	A0275	-	16205					1.09755	0.885213	0.914912	1.07115	0.816457	0.948959	0.853364	0.803097	0.935428	0.855613	0.790387	0.95417	0.942916	0.865018	0.966271	0.944721	0.851877	0.829555	0.974278	0.769787	0.828638	0.795523	0.788264	0.952192	0.828227	1.09808	3.07184	0.866642	0.864115	0.93651	0.949895	0.818387	0.734529	0.846559	0.782449	0.810906	0.837173
Asp3s2436_8	AsparagusV1_01	6014838	5984343	2436	8	A0276	-	30496	0	A09+	1.17233	0.818467	1.24121	1.05386	0.900257	0.787891	0.75482	0.812966	0.753021	0.765564	0.815453	0.80358	1.07332	1.14019	1.02269	1.14749	1.13202	1.10993	1.16208	0.69562	1.15083	1.13497	0.782796	1.02188	0.92364	1.23596	1.05569	0.7235	0.829807	1.21859	0.743127	1.23397	1.17712	0.700223	0.754609	0.770985	0.730828	0.80233	0.765058
Asp3s2436_7	AsparagusV1_01	6016910	6014863	2436	7	A0277	-	2048					1.31133	1.02502	1.43103	0.751528	1.05236	0.785226	1.02308	0.962815	1.0401	1.39076	0.851801	0.994385	0.94539	0.855567	1.18021	1.4259	0.875266	0.928557	0.918027	0.720627	0.921363	1.08239	0.928225	0.909716	0.940683	1.34499	0.801305	1.10427	0.861954	1.08409	1.2766	1.11127	1.23286	0.948951	0.909533	0.683584	0.891721
Asp3s2436_6	AsparagusV1_01	6049869	6016916	2436	6	A0278	-	32954					1.01024	0.928236	0.924658	0.919837	1.00463	1.01463	0.981699	0.994479	0.941032	0.916506	0.950081	0.945285	0.967049	0.975311	0.999749	1.02177	0.912217	0.94819	0.934789	0.841318	0.925484	0.93913	0.854747	0.882112	0.820401	0.863458	0.827094	0.828613	0.887493	0.886085	0.876271	0.94556	0.825291	0.840679	0.874649	0.87283	0.827877
Asp3s2436_5	AsparagusV1_01	6052472	6049871	2436	5	A0279	-	2602					0.778967	0.787574	1.0104	0.805122	0.989353	1.13308	0.885778	0.863914	1.12327	0.495691	1.14681	1.04356	1.32732	1.01973	1.07029	0.799221	0.720585	0.907268	0.759622	0.796776	0.902275	0.794034	0.801871	0.835363	0.66636	1.19624	1.15171	0.772584	0.852625	0.680458	0.846734	0.820676	0.970364	1.02517	0.803797	0.782604	0.601596
Asp3s2436_4	AsparagusV1_01	6053437	6052483	2436	4	A0280	-	955					1.06119	0.837397	0.722082	0.9849	0.658227	0.806878	0.482679	0.660723	0.9337	0.787828	0.672991	0.710821	1.04109	0.314531	1.0454	1.25094	0.884568	0.961314	1.0096	0.809488	0.781156	0.766215	1.4808	0.625285	0.829334	1.24026	1.04598	1.19867	1.04913	0.941704	1.04585	0.941482	1.28416	0.837953	1.33455	0.832925	0.975663
Asp3s2436_3	AsparagusV1_01	6080370	6053439	2436	3	A0281	-	26932					0.865477	0.842563	0.865762	0.869931	0.864711	0.906865	0.781096	0.777551	0.870023	0.893956	0.763649	0.845784	0.872403	0.959174	0.967709	0.980804	0.784928	0.853414	0.847563	0.878087	0.790252	0.900597	0.905558	0.862063	0.852829	0.687305	0.773596	0.721542	0.782122	0.752375	0.727529	0.833573	0.768754	0.798021	0.736535	0.826987	0.756975
Asp3s2436_2	AsparagusV1_01	6095495	6080381	2436	2	A0282	-	15115					0.787818	0.899447	0.983741	0.874023	0.786217	0.968628	0.809551	0.939285	0.796409	1.10576	0.923315	0.803413	0.972831	0.920773	0.879517	0.936738	0.729284	0.859008	0.865929	0.611419	0.785329	0.855739	0.794494	0.854929	0.556564	0.761758	0.752139	0.657601	0.760714	0.68052	0.699661	0.698949	0.763635	0.723565	0.70699	0.785181	0.830969
Asp3s2436_1	AsparagusV1_01	6103650	6096881	2436	1	A0283	-	6770					1.07032	0.99669	1.19685	1.03569	1.02137	0.816543	1.0399	1.01942	1.10491	0.960514	0.759476	0.869014	1.2058	1.07964	1.02451	0.986881	1.28737	1.08969	1.1963	0.955038	1.11165	1.18576	1.17456	1.17842	1.10665	1.03346	0.83963	0.948549	1.09938	0.934032	1.08913	1.17038	1.15082	1.06384	1.1585	1.23605	1.11756
Asp3s1166_4	AsparagusV1_01	6104651	6130190	1166	4	A0284	+	25540					0.956296	1.40709	1.17451	1.18686	1.05483	1.28161	1.24206	1.05772	1.11528	1.19729	0.909524	1.0927	0.911756	1.1467	1.10275	0.916455	0.8866	1.04885	0.877714	0.956214	1.02748	0.930301	1.02027	0.891278	0.914397	1.31148	1.42106	0.839578	1.30578	0.917726	0.924759	1.03962	1.06486	0.92507	1.07609	1.0963	0.909139
Asp3s1166_5	AsparagusV1_01	6130201	6157187	1166	5	A0285	+	26987					0.985759	0.903816	0.9167	0.841226	0.939483	0.898809	0.880436	0.851955	0.967373	0.892134	0.789311	0.927907	0.796942	0.884871	1.11371	0.952572	0.813867	0.863824	0.767237	0.782548	0.806528	0.874837	0.8788	0.984218	0.776531	0.805325	0.937704	0.84836	0.867155	0.796663	0.893679	0.817298	1.03183	0.874057	0.902143	0.807617	0.849344
Asp3s1166_6	AsparagusV1_01	6157204	6158747	1166	6	A0286	+	1544					0.492278	0.647437	0.725765	0.830705	0.969355	0.629266	0.70566	0.561925	0.513347	0.556903	0.624391	1.02587	0.779507	0.486363	0.78273	0.573138	0.613849	0.743244	0.780573	0.796548	0.810009	0.557555	0.705699	1.00556	0.679328	0.749291	0.554541	0.488244	0.540758	0.728082	0.722985	0.964482	0.654116	1.11063	0.634962	0.865509	0.748303
Asp3s1166_7	AsparagusV1_01	6158753	6168725	1166	7	A0287	+	9973					0.467443	0.656539	0.587737	0.591597	0.573281	0.524062	0.575657	0.755284	0.73018	0.598142	0.644446	0.756302	0.734584	0.778076	0.774503	0.629998	0.597067	0.670679	0.570397	0.549655	0.668822	0.705662	0.627635	0.534097	0.616009	0.552399	0.593816	0.568317	0.600386	0.512877	0.565547	0.501487	0.528045	0.741276	0.553776	0.583841	0.672682
Asp3s1166_8	AsparagusV1_01	6168759	6173303	1166	8	A0288	+	4545					0.501701	0.516867	0.34138	0.526777	0.414922	0.538112	0.405684	0.503265	0.39238	0.402024	0.494933	0.43148	0.449024	0.462628	0.531809	0.584109	0.630133	0.548264	0.636412	0.564391	0.559998	0.478258	0.341751	0.472988	0.522781	0.606059	0.397702	0.559021	0.519618	0.562698	0.4589	0.445107	0.555531	0.427602	0.488932	0.665057	0.434615
Asp3s11172_1	AsparagusV1_01	6174304	6175468	11172	1	A0289	+	1165					0.826407	0.386128	0.332956	0.22019	0.565271	0.632675	0.431643	0.643177	0.425219	0.276778	0.236434	0.258973	0.449173	0.558642	0.947164	0.455755	0.601318	0.534734	0.393114	0.392111	0.376675	0.665046	0.517388	0.369052	0.404229	0.543814	0.612455	0.383455	0.204765	0.796078	0.453879	0.627066	0.123845	0.327098	0.224408	0.79203	0.799792
Asp3s1166_9	AsparagusV1_01	6176469	6259319	1166	9	A0290	+	82851					0.92413	0.9019	0.878101	0.894796	0.887341	0.880328	0.947853	0.854416	0.862793	0.84454	0.854974	0.915843	0.886134	0.884021	0.915167	0.863018	0.800772	0.894774	0.781737	0.789296	0.831561	0.834878	0.892891	0.861438	0.774061	0.903651	0.846556	0.714092	0.842479	0.784256	0.808762	0.829176	0.884647	0.908852	0.829103	0.793802	0.850212
Asp3s1166_10	AsparagusV1_01	6259337	6262518	1166	10	A0291	+	3182					0.955471	0.56548	0.812682	0.980834	1.0536	0.768611	0.816509	0.879956	0.747273	0.878234	1.03876	1.11409	0.937376	0.786658	1.00731	0.931646	0.757594	0.947978	1.01507	0.916577	0.855035	0.798099	1.10742	0.653071	0.538172	0.986855	0.881983	0.684408	0.847151	0.821392	0.701628	1.04195	0.702806	0.742498	1.24268	0.959932	0.749623
Asp3s1166_11	AsparagusV1_01	6262529	6281409	1166	11	A0292	+	18881					0.649466	0.614155	0.650563	0.717806	0.7594	0.645892	0.754611	0.662121	0.713645	0.808352	0.744014	0.699091	0.753847	0.776889	0.684608	0.74521	0.647114	0.654677	0.686828	0.567631	0.621715	0.71583	0.682683	0.699586	0.590668	0.722153	0.729344	0.612204	0.598875	0.657908	0.600559	0.700909	0.745047	0.659974	0.631744	0.689236	0.566526
Asp3s1166_12	AsparagusV1_01	6281420	6295103	1166	12	A0293	+	13684					0.773926	0.876624	0.862993	0.759217	0.730623	0.82264	0.774777	0.726257	0.713167	0.573385	0.634064	0.644902	0.60038	0.768285	0.744938	0.759856	0.7664	0.666104	0.657032	0.688197	0.660612	0.767506	0.723409	0.713923	0.564709	0.772978	0.801247	0.585585	0.749614	0.712663	0.779268	0.696069	0.595716	0.763029	0.742713	0.71848	0.634608
Asp3s20782_1	AsparagusV1_01	6296104	6296458	20782	1	A0294	+	355					0.428212	0.844769	1.69969	0.963462	1.2648	1.32124	0.35413	0.999809	1.39544	0.908301	0.517269	0.84987	0.147405	0.423067	0	0.747824	0.232157	0.554158	0.475292	0.296951	0.865291	0.545619	1.11017	0.201852	0.482384	0.931111	0.267985	0.314595	0.403186	0.474997	0.248248	1.02892	0.609631	1.07343	1.0126	0.627392	1.5748
Asp3s2604_7	AsparagusV1_01	6297459	6299243	2604	7	A0295	+	1785					1.19228	1.12005	1.40042	1.46105	1.1571	1.06984	1.50249	1.08258	0.915828	0.752677	1.56883	1.05639	1.43647	1.206	0.912547	1.11545	1.23508	1.15721	1.56643	1.33863	1.41359	0.964555	1.2598	1.298	1.3551	1.38884	0.932692	1.11056	1.72399	1.32254	1.13554	1.55834	1.37409	2.04945	1.33647	0.819953	1.60774
Asp3s2604_8	AsparagusV1_01	6299398	6312725	2604	8	A0296	+	13328					0.863032	0.828786	0.88281	1.03933	0.920829	0.927566	0.852067	0.828507	1.01098	0.874987	0.847334	0.996021	0.863768	0.961593	1.05264	0.866467	0.868805	0.806899	0.904265	1.04932	0.781972	0.778318	0.810569	0.922961	0.864069	0.925895	0.774468	0.884033	0.846601	0.862435	0.952164	0.95499	0.80107	0.974974	0.904763	1.02176	0.959162
Asp3s4520_5	AsparagusV1_01	6313726	6326001	4520	5	A0297	+	12276					0.57788	0.39901	0.435346	0.383097	0.573022	0.499434	0.498385	0.462603	0.427747	0.389619	0.527287	0.374795	0.47742	0.58317	0.470834	0.47937	0.411207	0.333859	0.394666	0.440814	0.393213	0.443546	0.38525	0.494217	0.467314	0.410623	0.550225	0.395743	0.40225	0.455579	0.50013	0.47836	0.334959	0.397335	0.38866	0.435433	0.434152
Asp3s4520_6	AsparagusV1_01	6326012	6335207	4520	6	A0298	+	9196					1.53735	2.17408	1.556	1.70624	1.80982	1.38078	2.00504	1.68537	1.4383	1.29152	1.50762	1.24671	1.39414	1.6713	1.9713	1.22211	1.64231	1.44043	1.33417	0.890324	1.8181	1.41824	1.28066	1.22598	1.20111	1.72533	1.45092	1.57879	1.70691	1.54028	1.62916	1.55825	1.44342	1.12299	1.92252	1.79918	2.2453
Asp3s4520_7	AsparagusV1_01	6335218	6351090	4520	7	A0299	+	15873					0.74062	0.809262	0.893319	0.845753	0.795817	0.894933	1.04282	0.814925	0.761498	0.866738	0.804026	0.869587	1.09451	0.797954	0.920275	0.855767	0.842436	0.74569	0.803318	0.803598	0.814177	0.846059	0.863173	0.872791	0.652705	0.622995	0.705733	0.656101	0.635717	0.676351	0.681055	0.727526	0.69081	0.693813	0.68764	0.773745	0.676233
Asp3s5266_1	AsparagusV1_01	6352091	6387741	5266	1	A0300	+	35651					0.754726	0.740248	0.868006	0.835861	0.79513	0.790329	0.811048	0.850663	0.887907	0.859231	0.762315	0.725677	0.726562	0.711955	0.750201	0.846426	0.677918	0.803804	0.632842	0.715577	0.781618	0.720185	0.795937	0.7792	0.616037	0.788093	0.762523	0.660985	0.744742	0.691346	0.64024	0.805462	0.726435	0.705466	0.813982	0.721122	0.712977
Asp3s5266_2	AsparagusV1_01	6387782	6389434	5266	2	A0301	+	1653					0.306544	0.181423	0.208587	0.129321	0.217304	0.182412	0.152106	0.0954311	0.149843	0.130045	0.0833169	0	0.126627	0.0908583	0.0317877	0.160603	0.236827	0.158682	0.160402	0.148805	0.132736	0.143217	0.182322	0.13005	0.194245	0.499916	0.805738	0.270251	0.331923	0.255027	0.0355427	0.322958	0.218208	0.184425	0.217467	0.153988	0.180377
Asp3s9266_1	AsparagusV1_01	6390435	6392611	9266	1	A0302	+	2177					1.32673	1.10204	1.06907	0.923022	1.2375	1.27733	0.846961	0.996339	0.910206	0.987435	0.695889	0.623642	1.03359	1.2188	1.11028	0.711354	0.880188	0.768108	0.786123	0.661785	0.907082	0.929276	0.89452	0.811922	0.678456	0.645298	0.731973	0.718208	0.95333	1.04567	0.809629	0.722762	0.629606	0.717677	0.88566	0.950001	1.07856
Asp3s10745_1	AsparagusV1_01	6393612	6394925	10745	1	A0303	+	1314	3	A12-	1.81784	0.888628	1.0412	0.646649	2.1648	2.24505	2.07303	2.26923	2.10483	1.6207	1.92271	1.96315	0.76862	1.43505	0.91595	0.99059	1.07969	1.44794	1.0349	1.09791	0.67873	0.641811	2.03717	0.933587	2.09952	1.03615	0.977433	1.23682	0.687807	1.06242	1.77915	0.962465	1.02838	1.49682	1.15292	2.05905	1.64143	1.91294	2.01384
Asp3s14443_1	AsparagusV1_01	6395926	6396658	14443	1	A0304	+	733	0	A13-	1.5928	0.0148269	0.207388	0	1.94035	1.22486	1.67433	0.914134	1.54358	1.29125	1.48681	2.49277	0.0626297	0	0	0	0	0	0	1.07354	0	0.0958776	1.25721	0	1.64463	0	0	1.08979	0.097341	0	1.88759	0.038341	0	1.49495	1.181	1.87155	1.69415	1.08519	1.322
Asp3s20981_1	AsparagusV1_01	6397659	6398008	20981	1	A0305	+	350	0	A13-	1.28894	0.01	0.289553	0	2.09339	0.244306	1.11182	0.765783	1.1973	1.57748	0.990759	1.07482	0	0	0	0	0	0	0.117737	1.21783	0	0	1.25379	0	1.65593	0	0	1.25922	0	0	0.681576	0	0	1.20417	1.23668	1.30652	2.70772	1.09089	2.12973
Asp3s532_14	AsparagusV1_01	6402339	6399009	532	14	A0306	-	3331					1.47558	1.50052	1.61735	1.65572	1.7164	1.09632	1.76126	1.4444	1.6359	1.09709	1.55736	1.65299	1.28819	1.60815	1.46703	1.68696	2.12163	2.62813	2.02616	2.23642	2.28569	2.19028	2.53335	1.92894	2.63475	2.11697	1.77788	2.33857	2.42777	2.21896	1.96663	2.74141	1.81919	2.47106	2.52134	2.59815	2.08114
Asp3s532_13	AsparagusV1_01	6404674	6402350	532	13	A0307	-	2325					1.22048	0.945899	0.945403	0.974598	1.24885	1.35453	1.00933	0.932916	1.57669	1.45621	0.651592	0.778591	0.900277	1.05509	0.791001	1.48439	1.20522	1.39612	1.06784	1.25443	1.1702	1.24964	1.14668	0.965708	1.19688	0.959646	0.787674	1.10481	1.11837	1.42635	0.8339	1.16015	0.341306	1.3276	1.30717	0.697938	0.945784
Asp3s532_12	AsparagusV1_01	6406304	6404685	532	12	A0308	-	1620					0.938367	1.07986	0.931157	0.897298	1.4043	1.0754	1.00883	1.14416	0.978528	1.19425	0.793465	1.35022	1.06595	0.772576	0.81088	0.928625	1.00476	0.890529	1.2052	1.45329	1.21896	0.890092	0.715524	0.81094	0.687099	1.07121	0.734063	0.603217	0.957152	1.05824	1.05173	0.624386	0.801552	0.517501	0.867415	0.765983	1.0813
Asp3s532_11	AsparagusV1_01	6406991	6406696	532	11	A0309	-	296					1.36951	1.18201	1.01924	1.44438	0.505636	0.226372	0	0.266466	1.00415	0.363116	0.46528	1.78372	1.06072	0.845657	0.355034	1.49481	0.556864	0.775384	0.732895	0.237427	0.815386	0.436249	1.17481	0.484173	0.795485	0.465294	0.723152	0.377302	0.564143	1.0444	1.38941	0.189847	0.97486	1.02992	0.993629	0.214985	0.125913
Asp3s532_10	AsparagusV1_01	6408150	6407021	532	10	A0310	-	1130					0.852004	1.2385	1.25865	0.643196	0.900659	0.859811	1.1867	0.837598	1.05213	0.665819	1.13753	0.867733	1.20402	1.01898	0.976501	1.01806	1.22165	0.9285	1.02389	1.18167	1.00969	1.0856	1.06683	1.0569	1.23131	1.02381	0.989232	0.988331	1.03443	1.41763	1.03986	1.09406	0.702244	0.876796	0.694075	0.422359	0.989477
Asp3s532_9	AsparagusV1_01	6457746	6408234	532	9	A0311	-	49513					0.618136	0.587515	0.701594	0.732233	0.631163	0.670561	0.644919	0.623656	0.643324	0.636041	0.659227	0.613913	0.616153	0.689575	0.674947	0.677371	0.671638	0.650946	0.631897	0.60679	0.611536	0.618965	0.640993	0.629071	0.63379	0.629205	0.740222	0.546982	0.637416	0.703267	0.634237	0.62252	0.729949	0.638027	0.639555	0.613054	0.638322
Asp3s532_8	AsparagusV1_01	6478249	6459343	532	8	A0312	-	18907					0.895138	0.79043	0.763646	0.963296	0.801102	0.816887	0.800118	0.734214	0.791266	0.852718	0.876535	0.941478	0.982528	0.96117	0.897659	0.875236	0.763917	0.730079	0.745803	0.856781	0.892414	0.808185	0.847276	0.778214	0.68609	0.674539	0.737146	0.74722	0.741886	0.784836	0.705385	0.835179	0.850856	0.711469	0.822731	0.797673	0.72936
Asp3s532_7	AsparagusV1_01	6656639	6483244	532	7	A0313	-	173396					0.924329	0.898489	0.898543	0.861503	0.830877	0.876238	0.86616	0.840385	0.858221	0.83062	0.840335	0.90348	0.914414	0.849126	0.953651	0.904849	0.809325	0.815361	0.817112	0.773728	0.803521	0.828738	0.815701	0.866331	0.748355	0.733131	0.896777	0.737636	0.773454	0.832442	0.775925	0.822199	0.759689	0.755343	0.770452	0.756744	0.789917
Asp3s4329_1	AsparagusV1_01	6657640	6670732	4329	1	A0314	+	13093					1.22297	1.07653	1.24758	1.02533	1.07682	1.0568	1.24823	1.26507	1.04048	1.1698	1.25174	1.16368	1.14705	1.15856	1.17587	1.22672	1.08898	0.991668	1.09171	1.1272	0.931747	1.0783	1.16154	1.22412	1.06105	0.974071	1.04086	1.08116	1.04399	1.04105	1.01188	1.05153	1.04135	1.0827	1.11818	0.857837	0.984918
Asp3s4329_2	AsparagusV1_01	6670743	6672974	4329	2	A0315	+	2232					1.06701	1.05249	0.772388	1.34084	1.09971	0.930639	0.732217	0.61841	0.732416	0.987181	0.719877	1.11517	0.750231	0.986903	0.729792	0.535237	0.932348	0.896078	0.626361	0.661221	0.953542	0.838881	0.799771	0.931035	0.863136	0.629397	0.990986	0.838111	2.11618	1.09545	0.934453	1.4099	0.808016	0.904868	0.805271	0.898081	1.08538
Asp3s4329_3	AsparagusV1_01	6672985	6709745	4329	3	A0316	+	36761					0.878048	0.93544	0.990693	1.02229	0.920134	0.969701	1.0818	0.999842	1.05515	0.976554	1.03402	1.04026	1.08612	0.991426	0.92909	1.14344	1.03858	0.984673	0.96322	1.04191	0.992584	1.09362	0.949745	0.988287	0.9538	1.01232	1.01899	0.919007	0.998048	0.947987	0.969319	0.983687	0.890928	0.941244	0.926305	0.949486	1.05238
Asp3s4329_4	AsparagusV1_01	6710420	6723690	4329	4	A0317	+	13271					1.19893	1.33703	1.41597	1.4626	1.2135	1.26226	1.25043	1.25998	1.08998	1.11767	1.50823	1.35268	1.13955	1.25619	1.34223	1.18359	1.22186	1.18837	1.22419	1.35039	1.26149	1.26331	1.22806	1.2185	1.37587	1.18725	1.13443	1.35068	1.13605	1.19862	1.1599	1.41852	1.09261	1.14858	1.57844	1.2707	1.30029
Asp3s88_8	AsparagusV1_01	6782838	6724691	88	8	A0318	-	58148					1.49014	1.40024	1.34972	1.3786	1.32917	1.34593	1.36134	1.31642	1.31197	1.21811	1.39188	1.42166	1.37688	1.35945	1.34824	1.48304	1.37022	1.35497	1.47739	1.48599	1.35313	1.38868	1.26504	1.51166	1.33409	1.3586	1.34731	1.41359	1.38828	1.31946	1.2842	1.32205	1.40314	1.40833	1.37972	1.3707	1.30947
Asp3s88_7	AsparagusV1_01	6800019	6782861	88	7	A0319	-	17159					1.00995	0.926297	0.926839	1.03153	0.997847	0.833719	0.945123	1.06412	1.05087	0.927057	0.88289	0.93189	1.03687	1.00365	1.06872	0.95924	1.01465	1.00891	1.01985	1.10789	1.00762	1.0473	0.937641	1.06073	1.01546	1.07555	1.03401	1.01697	0.928682	1.00401	0.951866	1.09219	1.04264	0.994924	1.00367	0.960522	0.981769
Asp3s88_6	AsparagusV1_01	6803136	6800030	88	6	A0320	-	3107					0.945917	0.836521	1.08199	1.07331	1.05014	0.916561	0.998067	0.812347	0.765311	0.934027	0.916083	0.873941	1.16211	1.12791	0.676473	0.982617	0.915143	0.643723	0.899928	1.00656	1.0381	0.748096	0.678999	0.861029	0.744069	0.789037	0.788451	0.691943	0.775466	0.759812	0.728019	0.958584	0.417932	0.870805	0.799366	0.727087	0.863683
Asp3s88_5	AsparagusV1_01	6834506	6803147	88	5	A0321	-	31360					0.744888	0.709249	0.82048	0.723921	0.695843	0.793773	0.738956	0.713033	0.73138	0.736884	0.746584	0.711929	0.707504	0.820547	0.745617	0.704046	0.672126	0.703638	0.605677	0.59499	0.666775	0.769316	0.695637	0.69921	0.646405	0.649108	0.669674	0.540422	0.650388	0.687365	0.635107	0.699746	0.703914	0.629445	0.661715	0.585422	0.647714
Asp3s88_4	AsparagusV1_01	6838851	6834532	88	4	A0322	-	4320					0.797612	0.763616	0.698368	1.03915	0.963144	0.806554	0.892428	1.09547	0.768297	1.03253	0.967035	0.62855	0.884257	0.996623	0.827098	0.809133	0.786957	0.887999	0.920643	0.593787	0.741535	0.687496	0.794232	0.917837	0.55992	1.16685	0.820316	0.717398	0.67921	0.871744	0.904401	0.669914	0.818251	0.785073	0.771596	0.773348	0.836856
Asp3s88_3.3	AsparagusV1_01	6904604	6838862	88	3.3	A0323	-	65743					1.08291	0.918401	1.08432	1.05351	1.03037	0.949395	1.13714	0.97598	1.0632	1.00137	0.976208	1.08304	1.03236	0.987658	1.07739	0.944918	1.00289	1.04134	0.91807	0.855188	1.01992	0.99321	1.02016	0.919931	0.893766	0.963248	0.946745	0.889299	0.99894	0.91524	0.962922	0.94195	1.0567	1.00683	0.914125	0.951972	0.989823
Asp3s1574_14	AsparagusV1_01	6911595	6905605	1574	14	A0324	-	5991					0.862715	0.967773	0.57552	0.670813	0.834405	0.816464	0.790403	0.697765	0.686305	0.56513	0.727962	0.730213	0.882188	1.09468	0.877066	0.960109	0.804762	0.684102	0.836864	0.920856	0.747125	0.783127	0.723622	0.869157	0.796776	0.671278	0.746341	0.85751	0.728676	0.797476	0.907122	0.909846	0.674315	0.680594	0.812757	0.786017	0.852284
Asp3s1574_13	AsparagusV1_01	6912568	6911614	1574	13	A0325	-	955					0.689773	1.36077	0.496431	0.895363	0.940325	0.947205	1.00924	0.702018	0.829955	1.40684	1.49019	0.868781	1.09589	1.25813	0.440168	0.880292	0.884568	1.20164	1.23675	0.478334	1.14876	1.12679	0.922464	0.675307	0.784505	0.894143	3.28737	0.613955	0.799336	0.823991	0.584445	1.17685	1.20862	1.5961	0.718604	1.46595	1.09274
Asp3s1574_12	AsparagusV1_01	6940180	6912600	1574	12	A0326	-	27581					0.880018	0.871666	0.959463	0.970369	0.901885	0.943832	0.972387	0.847906	0.815425	0.800827	0.818917	0.861433	0.920176	0.929343	0.899215	0.938474	0.863573	0.790537	0.811015	0.733844	0.856778	0.908276	0.872482	0.857366	0.721778	0.798967	0.85111	0.743031	0.820803	0.89261	0.809463	0.842483	0.897136	0.888392	0.91352	0.800606	0.731055
Asp3s1574_11	AsparagusV1_01	6944739	6940311	1574	11	A0327	-	4429					0.697896	1.16238	1.02177	1.08115	1.08137	1.09685	1.107	0.979467	1.0402	1.09205	0.984697	0.919621	1.15787	1.10774	1.13893	0.84916	0.76759	0.681071	0.805465	0.912396	0.871906	0.894102	0.811326	0.803566	0.652468	0.690345	0.950487	0.68083	0.770217	0.742417	0.703062	0.996001	0.749249	0.894811	0.789499	0.696844	0.816261
Asp3s1574_10	AsparagusV1_01	6945878	6944752	1574	10	A0328	-	1127					1.21396	1.10874	0.726607	1.0622	0.849936	0.832373	1.15268	0.699856	1.23076	0.429166	0.692484	1.33853	0.742909	0.577478	0.932476	0.942245	0.968954	0.872786	0.898289	0.935381	0.895564	0.591988	0.575975	0.784186	0.949679	0.855447	0.759726	0.891866	1.05835	0.972542	0.729839	0.747933	0.640103	0.777692	1.10188	0.762271	1.05825
Asp3s1574_9	AsparagusV1_01	6946404	6945897	1574	9	A0329	-	508					0.498738	0.68873	0.339364	0.589125	0.883868	0.395705	0.659927	0.621054	1.2677	0.317369	0.542216	0.296953	0.515045	0.394196	0.517176	0.435495	0.689503	0.709969	0.616837	0.89923	0.691065	0.677847	0.730173	0.376155	0.63206	0.650678	0.468182	1.7038	0.610467	0.719196	0.809576	0.829647	0.852043	1.50027	0.771953	0.438433	1.17387
Asp3s1574_8	AsparagusV1_01	6969625	6946417	1574	8	A0330	-	23209					0.868946	0.811895	0.887649	0.790267	0.816408	0.791057	0.780004	0.761245	0.796142	0.722445	0.826807	0.851463	0.74855	0.765752	0.968989	0.905552	0.718196	0.778405	0.693763	0.761558	0.747795	0.790057	0.761146	0.830536	0.694496	0.656323	0.719382	0.741046	0.754436	0.731389	0.739179	0.760272	0.767741	0.791397	0.696983	0.719734	0.77884
Asp3s1574_7	AsparagusV1_01	7003427	6969627	1574	7	A0331	-	33801					0.770548	0.828082	0.935915	0.803187	0.809425	0.815744	0.874035	0.858719	0.860294	0.821993	0.852932	0.830108	0.67344	0.817571	0.932724	0.791958	0.710755	0.850708	0.817233	0.691327	0.857503	0.78125	0.879967	0.808421	0.671285	0.863009	0.703638	0.693858	0.832789	0.755792	0.727426	0.786371	0.811013	0.835396	0.843064	0.770004	0.849032
Asp3s1574_6	AsparagusV1_01	7028564	7003789	1574	6	A0332	-	24776	0	A15-	1.18075	0.861219	0.961242	0.762563	1.13071	1.25279	1.25046	1.10072	1.14675	1.02349	1.23365	1.06285	0.802308	0.864586	0.701207	0.87695	0.958603	0.900069	0.804167	1.22411	0.801654	0.91195	1.11141	0.77136	1.24074	0.881163	0.85274	0.980587	0.668123	0.770807	1.10148	0.720295	0.774239	0.859614	1.34811	1.19507	1.10663	1.05434	1.17786
Asp3s1574_5	AsparagusV1_01	7033237	7029149	1574	5	A0333	-	4089	4	A14+	1.21776	0.807891	1.51185	1.19791	0.980247	0.773726	0.644207	0.507994	0.748127	0.704058	0.629977	0.709714	1.15639	1.67859	1.39492	1.0162	1.06658	0.973872	1.1539	0.53724	1.19666	1.0656	0.63318	1.32635	0.737047	1.01642	0.942294	0.55239	1.15167	1.28369	0.77592	1.11344	1.21412	1.05133	0.776264	0.764188	0.799202	0.770349	0.865904
Asp3s1574_4	AsparagusV1_01	7041234	7033405	1574	4	A0334	-	7830					0.938367	0.983046	0.726578	1.03198	0.795173	0.992681	1.03827	0.72024	0.752876	0.912844	0.820825	1.00183	0.815337	1.08054	1.00661	1.0115	0.907838	0.707677	0.926607	1.08155	0.821048	0.896047	0.82606	1.08905	0.918562	0.826713	0.877839	0.805875	0.843919	0.861425	0.851642	0.875576	0.617287	0.924689	0.784638	0.926494	0.77587
Asp3s1574_3	AsparagusV1_01	7070141	7041245	1574	3	A0335	-	28897					0.945153	0.970343	0.917259	1.07117	1.00273	1.00288	0.98756	0.847504	0.903433	0.875941	0.913481	1.05973	0.945273	1.02908	0.90736	0.924827	0.891981	0.981463	0.897533	0.935115	0.947598	0.97416	0.884093	0.888581	0.820763	0.836933	0.823872	0.81161	0.957608	0.945326	1.05826	0.944131	0.886236	0.977168	0.981613	1.00198	0.977641
Asp3s1574_2	AsparagusV1_01	7081079	7070162	1574	2	A0336	-	10918					2.17669	2.15622	2.19483	2.35345	2.23173	2.49784	1.91526	1.90358	2.18243	2.39714	2.36728	1.78928	2.05614	2.14595	2.0839	2.36672	2.85338	3.1172	2.99369	3.36651	3.27773	3.09479	2.70305	3.18099	3.02324	3.00734	2.5705	2.1967	2.90815	3.27425	3.01617	2.679	2.82797	3.01909	2.81956	2.67819	2.89478
Asp3s2497_2	AsparagusV1_01	7082080	7107489	2497	2	A0337	+	25410					1.22043	1.00318	1.14321	1.19798	1.14622	1.00997	1.27646	0.956046	1.07615	1.06383	1.15446	1.14282	1.02351	1.08755	1.14561	1.04826	0.964114	1.10195	0.902125	0.976318	0.978335	0.969786	0.988082	0.910878	1.00584	0.899751	0.882644	0.907604	0.898442	0.840576	0.983826	0.954271	1.30027	1.00629	1.02758	0.957913	1.03406
Asp3s2497_3	AsparagusV1_01	7107505	7111232	2497	3	A0338	+	3728					1.2233	0.925099	0.763023	0.997737	0.810971	0.853751	0.876775	0.782814	0.983318	1.09558	1.0344	1.21394	0.884309	0.765447	1.01482	0.973227	0.917452	0.923472	1.0927	0.876594	0.759235	0.917902	0.945229	1.00592	0.878509	0.820155	1.008	0.808851	0.83186	0.851864	0.937701	0.783832	0.851433	0.991516	0.867826	0.691319	0.969748
Asp3s2497_4	AsparagusV1_01	7111296	7126366	2497	4	A0339	+	15071					1.02211	0.941871	0.872223	1.12054	1.13411	0.882535	1.09553	1.13043	1.01896	0.99131	1.15142	0.990933	1.11456	0.960002	0.774003	0.84259	1.05679	1.04209	0.983612	0.827709	0.885164	1.03674	0.86142	0.817803	0.850777	0.873644	1.24197	0.872569	1.06526	0.775745	0.896621	0.883694	0.866384	1.00381	0.860839	0.86981	0.860598
Asp3s2497_5	AsparagusV1_01	7126368	7135893	2497	5	A0340	+	9526					1.10642	0.965433	0.945596	0.973917	0.939551	0.96366	0.941396	0.952182	0.837247	0.834945	1.19998	0.878888	1.16457	1.10889	1.16938	1.15191	1.00143	0.974061	0.918516	0.796773	0.84992	0.946626	0.890717	0.990439	0.867376	0.88483	0.848881	0.817738	0.906527	0.796565	0.937467	0.867166	0.90875	0.896068	0.871358	0.871765	0.962471
Asp3s2497_6	AsparagusV1_01	7135904	7182630	2497	6	A0341	+	46727					1.2742	0.92205	1.36049	1.3697	1.38692	1.13787	1.34611	1.21956	1.19586	1.26857	1.08268	1.21387	1.22515	1.1721	1.30556	1.25844	1.16718	1.31636	1.14622	1.19946	1.20443	1.02802	1.2324	1.20741	1.10036	1.13419	1.132	0.951253	1.01492	0.984575	1.01971	1.03726	1.26133	1.24856	1.25956	1.10242	1.08875
Asp3s2497_7	AsparagusV1_01	7182641	7221244	2497	7	A0342	+	38604					0.946388	0.826044	0.946746	0.930293	0.979334	0.807113	0.967197	0.846886	0.932911	0.875639	0.900219	0.844058	0.843135	0.947984	0.969124	0.871079	0.754155	0.838292	0.741155	0.832875	0.872446	0.726977	0.869572	0.824782	0.729717	0.774188	0.772581	0.765922	0.865742	0.797896	0.741934	0.863941	0.893243	0.767982	0.805894	0.856353	0.862149
Asp3s88_3.2	AsparagusV1_01	7222245	7231240	88	3.2	A0343	+	8996					1.4476	1.40568	1.28876	1.57308	1.10471	1.4152	1.50926	1.33707	1.17292	1.74438	1.61769	1.39181	1.36697	1.43021	1.23828	1.40175	1.4246	1.21733	1.3933	1.27729	1.5756	1.71771	1.13389	1.64089	1.01604	1.15436	1.04695	0.943507	1.18799	1.0653	1.21148	1.30555	1.09059	1.34704	1.45306	0.997399	0.994317
Asp3s88_9	AsparagusV1_01	7231241	7254432	88	9	A0344	+	23192					0.651095	0.728439	0.758214	0.777942	0.715042	0.71074	0.746245	0.737997	0.721966	0.658093	0.708646	0.669962	0.649821	0.714506	0.738603	0.766945	0.710727	0.754942	0.750395	0.80151	0.728476	0.794348	0.737713	0.801277	0.730078	0.753008	0.826562	0.742793	0.902078	0.785244	0.784053	0.768098	0.793188	0.713108	0.694676	0.739469	0.723165
Asp3s9330_1	AsparagusV1_01	7255433	7259170	9330	1	A0345	+	3738					0.664237	0.655197	0.345901	0.446065	0.456452	0.403327	0.313898	0.263757	0.689132	0.416932	0.528097	0.322851	0.727953	0.575898	0.548223	0.56817	0.413402	0.429801	0.52232	0.404222	0.328709	0.351209	0.50236	0.389791	0.269147	0.781116	0.521739	0.425752	0.408435	0.578921	0.424373	0.631402	0.212289	0.560696	0.323471	0.400063	0.30909
Asp3s11502_1	AsparagusV1_01	7260171	7261228	11502	1	A0346	+	1058					0.909985	0.566905	0.611048	0.646557	0.933659	0.94999	0.633729	0.894599	0.842801	0.60954	1.30173	0.570329	0.29676	1.41955	1.14228	1.08734	0.817927	0.681785	1.00244	0.697469	0.808801	0.650938	0.482066	0.564411	0.52604	0.937272	0.809274	0.818082	0.721517	0.956279	0.527547	0.584255	1.22733	0.756375	0.401542	0.60147	0.598861
Asp3s14596_1	AsparagusV1_01	7262229	7262939	14596	1	A0347	+	711					0.926488	0.843581	0.54556	0.781712	0.968318	0.801056	0.943017	1.4976	0.975431	0.377926	0.516541	1.3791	0.735986	1.05618	0.591224	0.809003	0.927324	0.415034	1.28826	0.840177	1.23439	1.33186	1.0434	1.10863	0.903197	1.20099	3.3451	0.942459	0.469722	0.90913	1.48739	0.790362	1.11608	0.911136	0.827326	0.895014	0.524196
Asp3s1742_1	AsparagusV1_01	7263940	7268101	1742	1	A0348	+	4162					0.840066	0.816623	0.755946	0.99642	0.84148	0.837172	0.785347	0.881219	0.642732	0.942601	0.683871	0.579921	0.792096	0.781857	0.908996	0.754801	0.801981	0.842931	0.926635	0.852728	0.701152	0.817015	0.902365	1.01007	0.756042	0.688304	0.702881	0.892217	0.825359	0.972363	0.80463	0.904625	0.727983	0.833188	0.863702	0.85622	0.770122
Asp3s1742_2	AsparagusV1_01	7268112	7282110	1742	2	A0349	+	13999					0.850623	1.16395	1.13605	1.04143	0.979329	1.07696	1.04771	0.985993	1.02268	1.02883	1.1904	1.23384	1.0915	0.944111	1.11103	1.11888	1.10386	0.964963	1.02966	1.17725	0.896523	0.90551	1.05987	1.03399	1.07801	1.16879	0.919134	1.02315	1.11275	1.04594	0.971577	1.05975	1.11309	0.988128	1.02947	0.934145	0.939811
Asp3s1742_3	AsparagusV1_01	7282121	7299316	1742	3	A0350	+	17196					0.95179	0.813852	0.842135	0.964666	0.863404	0.794907	0.911409	0.910471	0.864235	0.978191	0.88366	0.868478	0.818586	0.925797	0.950309	0.815658	0.863891	0.995299	0.831224	0.792858	0.870201	0.83228	0.907312	0.811197	0.831534	0.768887	0.887945	0.79559	0.950267	0.83351	0.806321	0.813706	1.00683	0.901926	0.887489	0.797479	0.951481
Asp3s1742_4	AsparagusV1_01	7299318	7306643	1742	4	A0351	+	7326					0.899172	0.74366	0.800095	0.746992	0.927511	0.80945	0.789372	0.796705	0.649146	0.836267	0.595307	0.720696	0.664286	0.799531	0.839171	0.706635	0.674987	0.662377	0.868616	0.791422	0.727783	0.660984	0.712008	0.775981	0.669113	0.590312	0.82785	0.544992	0.840108	0.893834	0.793947	0.7824	0.80746	0.743829	0.771707	0.55592	0.773285
Asp3s1742_5	AsparagusV1_01	7306657	7315045	1742	5	A0352	+	8389					0.748993	0.911583	0.698713	0.647241	0.802846	0.854648	0.839206	0.799175	0.637752	0.736707	0.722351	0.899106	0.860812	0.739993	0.789209	0.706758	0.844888	0.695697	0.804523	0.674384	0.816031	0.677281	0.67153	0.734599	0.719565	0.689538	0.643568	0.61239	0.716594	0.723621	0.602298	0.689958	0.679346	0.76768	0.763518	0.796487	0.813025
Asp3s1742_6	AsparagusV1_01	7315056	7336799	1742	6	A0353	+	21744					1.01372	0.813727	0.91574	0.910362	0.875543	0.75807	1.02528	0.843367	0.909016	0.869982	0.916294	0.846392	0.962631	0.904835	0.94003	0.909587	0.753319	0.943942	0.824754	0.714289	0.859731	0.810624	0.829487	0.901872	0.743256	0.746147	0.79082	0.839768	0.766867	0.747061	0.791683	0.821833	0.859279	0.820182	0.868684	0.778469	0.797033
Asp3s1742_7	AsparagusV1_01	7336810	7429528	1742	7	A0354	+	92719					0.894089	0.854967	0.927815	0.887175	0.888141	0.864323	0.831156	0.815798	0.859657	0.876375	0.8432	0.865553	0.826815	0.904943	0.894273	0.905741	0.847101	0.854002	0.870117	0.833768	0.863274	0.887614	0.827615	0.864558	0.830891	0.962554	1.11096	0.774503	0.843894	0.803543	0.824071	0.803959	0.80839	0.792396	0.805714	0.82565	0.788264
Asp3s1742_8	AsparagusV1_01	7430353	7435019	1742	8	A0355	+	4667					1.16175	1.07097	1.32983	1.02601	0.801737	1.29934	1.03259	0.912618	1.12514	0.598787	0.963991	1.09899	1.00912	0.933249	0.821896	1.13768	0.754935	0.864127	1.42032	1.03904	0.888559	1.29582	0.973616	1.37163	1.33471	1.18633	1.13644	0.592268	1.2932	0.963496	1.17076	1.18001	1.02019	1.03698	0.81926	0.531773	1.16594
Asp3s1742_9	AsparagusV1_01	7435044	7448229	1742	9	A0356	+	13186					1.15285	0.974171	0.990374	0.778164	0.82859	0.973127	0.912091	0.675925	0.845294	0.864032	1.01313	0.920945	1.14293	1.01371	1.04803	1.11404	0.817221	0.902618	1.1553	1.002	0.921848	0.783436	0.90369	1.03978	0.896101	0.837684	1.11649	0.938019	0.987784	1.09978	0.906723	0.971667	0.902703	1.0924	0.9839	0.810766	0.921441
Asp3s1742_10	AsparagusV1_01	7448240	7450181	1742	10	A0357	+	1942					1.01761	0.514749	0.954309	0.704488	0.662795	0.724576	0.668932	0.751373	0.867297	0.996231	0.496426	0.970983	0.754481	0.953825	0.676429	1.11641	0.891212	1.01301	0.781956	0.92281	1.05074	1.13038	0.608822	0.897873	0.892826	0.964514	0.857289	0.934512	1.03184	0.853829	0.983235	0.940437	0.6315	0.765278	0.925522	1.1305	1.11312
Asp3s1742_11	AsparagusV1_01	7450205	7450834	1742	11	A0358	+	630					0.723883	0.23801	1.09458	0.542903	0.997789	0.904049	0.133033	0.688581	0.393158	1.02364	0.510084	1.79586	0.913674	0.47679	1.08426	1.82604	0.654094	0.884746	0.879991	1.11553	1.07965	0.751549	1.03035	0.303313	0.883413	1.04935	0.83054	1.19659	1.21169	1.20446	0.559544	0.668985	0.229015	0.967795	0.829952	0.80807	0.591592
Asp3s1742_12	AsparagusV1_01	7450845	7457788	1742	12	A0359	+	6944					0.897556	0.748581	1.07996	0.954322	0.991467	1.02284	0.74831	0.937081	1.04155	0.859053	0.601612	0.771205	0.655615	0.865143	0.817233	0.707277	0.860477	1.01517	0.586635	0.70339	0.770979	0.94839	0.851333	0.767072	0.477807	0.75369	0.674738	0.671471	0.989385	0.845872	0.863006	0.898274	1.00771	0.89999	0.87534	0.78353	0.880232
Asp3s1742_13	AsparagusV1_01	7457806	7458709	1742	13	A0360	+	904					1.00895	0.88464	1.62099	1.08776	1.22516	0.926521	1.15889	0.697998	0.821979	0.891723	1.01565	0.417179	0.810399	1.10759	0.465	1.27257	0.501424	0.834199	1.33319	0.894027	0.582513	0.90467	0.718057	1.16259	0.876121	1.09694	0.762971	0.555936	1.05554	1.30572	1.20234	0.932435	1.11721	0.547998	1.19294	0.633539	0.659652
Asp3s1742_14	AsparagusV1_01	7458714	7491484	1742	14	A0361	+	32771	1	A16+	0.881362	0.718263	0.742195	0.687863	0.894312	0.76581	0.842173	0.833204	0.854193	0.864048	0.87524	0.869147	0.6514	0.607624	0.637122	0.748553	0.708703	0.630527	0.741896	0.808411	0.714201	0.586528	0.818171	0.891836	0.88145	0.729601	0.774033	0.808601	0.723576	0.662843	0.848045	0.66806	0.712641	0.714202	0.869524	0.863978	0.960307	0.969941	0.857521
Asp3s8903_1	AsparagusV1_01	7492485	7494961	8903	1	A0362	+	2477					0.409138	0.645712	0.626392	0.72493	0.507555	0.730384	0.406027	0.461716	0.639974	0.260353	0.685741	0.365406	0.443642	0.646756	0.530329	0.571611	0.482451	0.503	0.710375	0.48233	0.407469	0.443118	0.421168	0.568941	0.553076	0.633866	0.662524	0.597407	0.443011	0.329033	0.557398	0.476419	0.582476	0.723062	0.514532	0.398203	0.466443
Asp3s1269_5	AsparagusV1_01	7495962	7531813	1269	5	A0363	+	35852	2	A16+	1.05135	0.884374	0.937058	0.86854	1.08433	1.00409	1.07204	1.04568	1.15715	1.10109	0.974123	1.11374	0.833589	0.950924	0.815901	0.854583	0.980493	0.904622	0.899398	1.07183	0.870657	0.83898	0.966955	0.901037	0.99775	0.818137	0.837077	1.2946	0.933382	0.774094	0.940846	0.835626	0.830021	0.87383	0.983942	0.99487	1.07284	0.988647	1.01357
Asp3s1269_6	AsparagusV1_01	7531824	7535963	1269	6	A0364	+	4140					0.746613	0.724379	0.718321	0.629944	0.542277	0.679771	0.880619	0.590601	1.08888	0.765876	0.765127	0.655878	0.771026	0.67718	0.723446	0.822937	0.706706	0.498943	0.687025	0.551702	0.657179	0.54064	0.587974	0.657727	0.579093	0.711922	0.999603	0.5665	0.587736	0.556649	0.695375	0.481863	0.679576	0.552274	0.68674	0.707061	0.603167
Asp3s1269_7	AsparagusV1_01	7535969	7549725	1269	7	A0365	+	13757					0.928203	0.922837	0.902274	0.848422	1.01179	1.02041	0.971709	0.914471	1.09468	0.808637	1.00445	1.16782	1.01561	0.895215	0.962517	0.926286	0.933072	0.984321	0.932135	1.02171	0.834143	1.10604	1.04987	1.01919	0.930483	0.885008	1.06842	0.913292	0.854881	0.890698	0.933149	0.961973	0.886211	0.87809	1.05471	1.06622	1.00511
Asp3s5831_1	AsparagusV1_01	7550726	7551005	5831	1	A0366	+	280					0	0	0.153926	0.305383	0.53453	0.239307	0.299324	0.281692	0.176921	0	0.327911	0	0.373776	0	0.375322	0	0.147171	0	0.774774	0.250994	0.548533	0	0	0.597147	0.229348	0.196753	0.339766	0	0.170394	0.602228	0	0.802782	0	0	0	0.568174	0.266216
Asp3s5831_2	AsparagusV1_01	7551039	7574099	5831	2	A0367	+	23061					0.758066	0.799766	0.796162	0.876911	0.791793	0.860057	0.91221	0.814014	0.947324	0.843602	0.816188	0.860198	0.653512	0.848818	0.861282	0.771302	0.739781	0.698094	0.78915	0.851775	0.775429	0.682204	0.824337	0.92287	0.876243	0.832537	0.779691	0.744591	0.92065	0.850639	0.817806	0.894301	0.785181	0.814653	0.919687	0.923033	0.711111
Asp3s1269_8	AsparagusV1_01	7575100	7584761	1269	8	A0368	+	9662					0.839111	0.713883	0.736015	1.10181	0.870561	0.9709	0.962843	0.734697	0.84597	0.923311	1.04055	1.02265	0.747397	0.803121	0.935391	1.01205	0.934024	0.912842	0.735946	0.818289	0.983294	0.855341	0.722219	1.12235	0.801996	0.707023	0.928011	0.736875	0.81476	0.922062	0.933393	0.802616	0.918358	0.792744	0.919974	0.800219	0.921921
Asp3s1269_9	AsparagusV1_01	7584772	7589846	1269	9	A0369	+	5075					0.97849	0.787896	1.04457	0.842436	0.867044	0.930822	0.982608	1.01021	1.04445	0.910687	0.97695	0.743113	0.773329	0.947003	1.1182	0.96775	0.893177	1.18875	0.992661	0.962432	0.955474	0.932957	1.03695	1.15311	0.835141	0.830432	0.876363	0.786721	1.08582	0.924801	0.914564	1.0187	0.881312	0.953611	0.888621	1.00939	0.954707
Asp3s1269_10	AsparagusV1_01	7589857	7639236	1269	10	A0370	+	49380					1.24678	1.14378	1.14862	1.16451	1.19238	1.21515	1.29161	1.2363	1.19782	1.15144	1.10074	1.11505	1.12753	1.14563	1.21413	1.22846	1.12199	1.156	1.15932	1.09516	1.11128	1.13841	1.22488	1.11593	1.21594	1.13183	1.04806	1.15232	1.14735	1.16104	1.15946	1.23303	1.07669	1.16682	1.18395	1.16175	1.22121
Asp3s1269_11	AsparagusV1_01	7639261	7643926	1269	11	A0371	+	4666					2.01992	2.08884	2.01364	1.73177	2.18119	1.76634	2.11952	2.43417	2.25076	2.292	1.8792	2.11762	1.5813	2.19951	2.39865	2.12412	2.16814	2.19943	1.99404	2.37223	2.01732	1.95567	1.96752	2.04765	2.36262	2.0721	2.0185	1.93276	2.11148	2.36107	2.06501	1.90889	2.41187	2.1479	2.17816	2.07299	2.01288
Asp3s1269_12	AsparagusV1_01	7643928	7663423	1269	12	A0372	+	19496					1.1332	1.02549	0.935114	1.22147	1.09472	1.01733	1.13275	0.968931	1.22727	0.970296	0.965435	1.091	0.920636	0.955242	1.19396	1.13248	0.936352	0.99224	1.01753	1.02015	1.06353	1.09065	0.983398	0.904174	1.10784	0.926845	0.882006	0.962375	0.998452	0.993211	1.03967	1.01315	0.891755	1.0418	0.871628	0.886184	0.992167
Asp3s1269_13	AsparagusV1_01	7663440	7667206	1269	13	A0373	+	3767					0.753284	0.809374	0.789448	0.896611	0.98534	0.800443	0.845449	1.12019	1.03889	0.970108	0.865261	0.981118	0.52787	0.837261	0.934568	0.916169	0.853257	1.1054	0.780648	0.932815	0.920288	0.845554	0.886209	0.856011	0.806907	0.804351	0.745015	0.778242	0.848578	0.962414	0.733036	0.716047	0.91922	0.768815	0.75474	0.717947	0.662891
Asp3s1269_14	AsparagusV1_01	7667219	7674024	1269	14	A0374	+	6806					1.59327	1.60096	1.67812	1.43852	1.70647	1.55553	1.55159	1.51814	1.60129	1.05019	1.42998	1.24122	1.40701	1.6109	1.61356	1.78129	1.35927	1.61385	1.38831	1.66248	1.51842	1.60637	1.62138	1.38276	1.3587	1.3113	1.28598	1.31274	1.23026	1.63107	1.70921	1.69261	1.39912	1.38856	1.61812	1.44924	1.70307
Asp3s3333_1	AsparagusV1_01	7675025	7688791	3333	1	A0375	+	13767					1.21094	0.893122	1.10824	1.02793	1.08933	1.06834	1.05623	0.988286	1.09749	0.987616	0.98371	1.08479	1.03388	1.02911	1.24807	1.30486	0.906952	0.928829	1.03301	1.04904	0.951475	1.01769	1.14172	1.00978	1.08996	0.940389	0.856882	0.977526	0.956494	1.17381	1.05837	1.15924	0.880327	1.01032	0.923387	1.10705	1.03687
Asp3s3333_2	AsparagusV1_01	7689751	7703992	3333	2	A0376	+	14242					0.793415	0.705407	0.72629	0.756488	0.802883	0.769237	0.744421	0.700571	0.720008	0.630162	0.69303	0.730851	0.65769	0.731153	0.785851	0.879208	0.690078	0.762022	0.795459	0.816673	0.716382	0.686057	0.795989	0.764777	0.596692	0.628581	0.651287	0.744961	0.60467	0.663035	0.614665	0.814788	0.714204	0.725107	0.748032	0.647883	0.677785
Asp3s3333_3	AsparagusV1_01	7703994	7712922	3333	3	A0377	+	8929					1.20309	1.07476	1.13432	0.948058	1.00908	1.25322	1.06066	1.21902	0.804458	0.878733	0.946018	0.903862	0.978708	1.17742	0.994525	1.23388	0.909169	0.903322	1.01502	0.964172	0.938692	1.06295	0.926904	1.16366	1.02366	0.959415	0.74582	0.891175	1.06332	1.13625	0.967248	1.09192	0.880638	1.16083	0.918638	0.858783	1.00178
Asp3s3333_4	AsparagusV1_01	7712939	7760228	3333	4	A0378	+	47290					1.02008	0.908959	0.87675	0.932099	0.90453	0.932331	0.902086	0.819761	0.845361	0.825039	0.867866	0.835763	0.891877	0.917838	0.975566	0.931894	0.84089	0.895091	0.861407	0.859717	0.852319	0.896545	0.850059	0.885429	0.805263	0.786928	0.882646	0.790555	0.819218	0.835572	0.831151	0.82884	0.898504	0.8179	0.912866	0.826225	0.916586
Asp3s3333_5	AsparagusV1_01	7760239	7785994	3333	5	A0379	+	25756					0.859744	0.964479	0.945453	1.00925	1.10293	0.966483	1.08034	0.888081	1.10593	0.980678	0.916156	0.793619	0.932553	1.00686	1.08534	0.917359	0.831967	0.916568	0.977977	0.923637	0.966044	0.932526	0.969408	0.872675	0.752144	0.855579	0.953895	0.783756	0.909527	0.877295	0.877084	0.829088	1.03913	0.834458	0.876745	0.89316	0.929008
Asp3s8597_2	AsparagusV1_01	7786995	7788628	8597	2	A0380	+	1634					0.68224	0.642366	1.13419	0.99427	1.19075	1.06619	0.43598	0.530974	1.03078	0.624897	0.786666	1.15401	0.896696	0.88851	0.868247	1.381	1.04659	1.00329	1.15062	1.33331	1.14138	0.987835	0.950587	1.12559	1.24452	0.826024	0.989773	1.09358	0.861356	1.23836	1.0607	1.28966	1.01543	1.2127	1.31997	1.18781	1.18608
Asp3s735_3.3	AsparagusV1_01	7789629	7850104	735	3.3	A0381	+	60476					0.940942	1.00004	1.00201	0.905605	0.983996	0.978343	0.963859	0.969685	0.985419	0.960615	0.923071	1.01897	0.949211	0.988411	0.99658	0.935027	0.910342	0.950948	0.903166	0.894225	0.930245	0.900708	0.908137	0.926982	0.925946	0.829878	0.858124	0.831018	0.822048	0.894573	0.898146	0.969163	0.918505	0.836164	0.871075	0.867049	0.912715
Asp3s735_4	AsparagusV1_01	7850106	7854170	735	4	A0382	+	4065					1.19668	0.848406	1.17688	1.06227	1.24447	0.807698	0.824705	0.892545	0.99929	1.04442	0.790537	1.03908	1.08133	1.08377	0.74972	0.751043	1.05934	0.790453	0.865731	0.786633	0.885209	0.836511	0.866867	1.02242	0.737222	1.1113	0.743056	0.831085	0.733554	0.580747	0.939455	0.981507	0.86958	0.965563	0.586862	0.978405	0.97187
Asp3s735_5	AsparagusV1_01	7854181	7952552	735	5	A0383	+	98372	3	A19+	0.974567	0.860023	0.824681	0.839878	1.00068	1.00352	0.935085	0.952246	0.992553	0.873552	0.964352	0.995915	0.804545	0.844183	0.899521	1.04785	0.902707	0.853692	0.792138	0.94558	0.81938	0.837293	0.926749	0.96678	0.975423	0.83163	0.809691	0.861038	0.794223	0.812588	0.959086	0.832503	0.813148	0.830594	0.891735	0.942097	0.966375	0.936691	0.874435
Asp3s594_13	AsparagusV1_01	8020302	7953553	594	13	A0384	-	66750	0	A18+	1.2454	0.991792	0.986107	0.99515	1.35787	1.31559	1.27044	1.21213	1.18842	1.20822	1.27055	1.2914	1.02063	1.02602	1.14849	1.29826	1.05169	0.977063	0.97757	1.22014	0.907108	0.932306	1.15015	1.1849	1.23399	0.990503	0.903051	1.05931	0.874383	0.895124	1.10645	0.948588	0.891183	0.929423	1.19963	1.26224	1.17107	1.13591	1.08433
Asp3s594_12	AsparagusV1_01	8040791	8020605	594	12	A0385	-	20187					0.750526	0.774975	0.86254	0.764554	0.966798	0.76509	0.963198	0.855668	0.787719	0.806636	0.936936	1.00135	0.82691	1.06142	0.963078	0.778096	0.711397	0.787735	0.693738	0.654497	0.76844	0.755874	0.815372	0.808146	0.633043	0.730013	0.946068	0.705374	0.743295	0.768485	0.707225	0.766912	0.525315	0.796608	0.764089	0.628884	0.782811
Asp3s594_11.3	AsparagusV1_01	8104871	8040817	594	11.3	A0386	-	64055					0.988834	1.04014	0.93324	0.909069	0.867798	0.88759	0.953182	0.895804	1.00074	0.857442	0.941731	0.950258	0.948459	0.849557	1.09019	0.932518	0.854652	0.852771	0.891086	0.953977	0.851551	0.860462	0.848348	0.933732	0.797349	0.845433	0.911914	0.846045	0.8506	0.951205	0.858053	0.899221	0.859301	0.864403	0.792304	0.834995	0.878009
Asp3s844_14	AsparagusV1_01	8173664	8105872	844	14	A0387	-	67793					0.926089	0.870723	0.870339	0.780113	0.812885	0.795161	0.840666	0.850483	0.823526	0.822055	0.87423	0.898975	0.779607	0.855884	0.877391	0.862173	0.80692	0.837187	0.843375	0.831401	0.710739	0.798414	0.715737	0.866745	0.807694	0.772407	0.90724	0.803514	0.739657	0.805067	0.83154	0.81441	0.808728	0.845409	0.806463	0.738267	0.723493
Asp3s844_13	AsparagusV1_01	8193964	8174377	844	13	A0388	-	19588					1.08649	0.862465	1.04954	0.91671	0.952046	0.904793	1.04186	0.960354	0.923083	1.00415	0.906996	1.14363	0.846854	1.02999	1.07569	0.971303	0.895139	0.954103	0.946296	0.85749	0.996925	1.02071	0.955108	1.0048	0.801023	0.832493	0.865721	0.868056	0.7916	0.972764	0.868324	0.897945	0.850738	0.815131	0.934268	0.875524	0.896177
Asp3s844_12	AsparagusV1_01	8197445	8194121	844	12	A0389	-	3325					0.731503	0.81174	1.32214	1.06723	1.10732	1.06807	1.05866	1.10305	0.804526	1.05058	0.911249	1.49718	1.33772	1.29486	1.31165	0.864964	0.774585	1.00582	0.942416	1.00398	0.838059	0.957955	0.99007	1.00572	0.849793	1.05211	0.894122	0.789327	0.91116	0.718448	0.750966	0.768981	1.1065	1.00854	0.805927	1.07176	0.773429
Asp3s844_11	AsparagusV1_01	8260547	8197456	844	11	A0390	-	63092					0.844905	0.84212	0.833404	0.857891	0.804658	0.861842	0.864781	0.790088	0.888813	0.808349	0.812762	0.771092	0.852625	0.852209	0.816175	0.824725	0.723353	0.760812	0.776319	0.823731	0.779346	0.797868	0.796626	0.820022	0.701628	0.725177	0.747527	0.729296	0.812162	0.755919	0.756145	0.738818	0.739782	0.829882	0.753119	0.746374	0.830566
Asp3s844_10	AsparagusV1_01	8283558	8260560	844	10	A0391	-	22999					0.916538	0.830174	1.02693	0.903442	0.937095	1.05903	1.03128	0.850503	0.969263	0.873916	0.908211	0.895313	0.823643	0.95559	1.12406	0.854182	0.812549	0.876752	0.842632	0.664617	0.905357	0.94325	0.865871	0.759188	0.709213	1.0324	0.955524	0.7381	0.941802	0.830936	0.859606	0.835628	0.881397	0.878154	0.875276	0.799628	0.926937
Asp3s844_9	AsparagusV1_01	8314294	8283792	844	9	A0392	-	30503					0.82562	0.793081	0.767233	0.824152	0.714412	0.742485	0.762465	0.700744	0.756801	0.655401	0.80669	0.840732	0.794288	0.694247	0.91471	0.75864	0.714651	0.704059	0.738066	0.767225	0.712123	0.687213	0.628539	0.907574	0.744567	0.726043	0.807005	0.825629	0.799265	0.836587	0.782963	0.691772	0.759165	0.728333	0.741373	0.671758	0.663468
Asp3s1438_11	AsparagusV1_01	8322617	8315295	1438	11	A0393	-	7323					0.989494	0.894123	0.776881	0.718106	0.858401	0.773181	0.881254	0.802417	0.859118	0.741207	1.07826	1.13299	0.886078	0.642621	1.04042	1.0332	0.71184	0.788014	0.668187	0.642994	0.802986	0.728849	0.715465	0.913293	0.71908	0.639453	2.02988	0.73585	1.00659	0.775229	0.621779	0.809579	0.482704	0.588021	0.624759	0.586562	0.748155
Asp3s1438_10	AsparagusV1_01	8343109	8322628	1438	10	A0394	-	20482					0.977217	0.895589	0.839596	0.964367	0.852032	0.742621	0.842935	0.847195	0.802978	0.795018	0.885338	0.942733	0.873762	0.850595	0.841459	0.95051	0.808788	0.850027	0.82379	0.734282	0.910561	0.794373	0.843244	0.915458	0.679316	0.788087	0.841868	0.782457	0.815283	0.826023	0.7415	0.84229	0.862914	0.762808	0.780207	0.713033	0.764258
Asp3s1438_9	AsparagusV1_01	8343380	8343120	1438	9	A0395	-	261					1.16487	0.383005	0	0.982842	1.60564	0.513456	0.802784	0	0.569402	1.23543	1.23124	0.866965	0.601478	0.191812	1.20793	1.01715	1.18414	0.879362	2.12412	1.07706	1.17693	1.31933	2.13177	1.37275	2.21439	1.16092	1.00238	2.03252	1.00539	0.753747	1.01297	1.18418	1.38199	1.60604	0.876458	0.853349	0.571192
Asp3s1438_8	AsparagusV1_01	8369046	8343400	1438	8	A0396	-	25647					0.976015	1.03874	0.84024	0.885178	0.846177	0.824283	0.841473	0.937986	0.880778	0.957605	0.8932	1.14402	0.903871	0.954528	0.985463	1.16624	1.03554	0.866769	0.910706	0.972776	0.905987	0.833274	0.837939	1.04216	0.837135	0.896806	0.996897	0.85676	0.843632	1.04539	0.989624	0.946548	0.886029	0.794915	0.933987	0.78282	0.789089
Asp3s1438_7	AsparagusV1_01	8398763	8369072	1438	7	A0397	-	29692					0.984697	0.984762	0.943504	1.03529	0.957732	0.93766	0.947005	0.89255	0.87257	0.961085	1.00034	0.863695	0.881191	1.04537	1.0034	0.967123	0.977738	0.978373	0.957929	0.981084	0.888973	0.937204	0.913515	0.984653	0.932159	0.962957	1.53874	0.844418	0.976156	0.960715	0.905263	0.93967	0.830923	0.909935	0.943224	0.923713	0.994143
Asp3s1438_6	AsparagusV1_01	8452683	8405246	1438	6	A0398	-	47438					1.20169	1.17901	1.19564	1.15	1.1194	1.16037	1.174	1.17385	1.08604	1.21104	1.19709	1.14002	1.18693	1.1271	1.3015	1.18548	1.11667	1.11486	1.1707	1.15703	1.12209	1.13057	1.08247	1.16363	0.901571	1.09222	1.24137	0.964069	1.09575	1.11378	1.06202	1.13188	1.19376	0.990468	0.972707	0.954438	1.1235
Asp3s1438_5	AsparagusV1_01	8453365	8452704	1438	5	A0399	-	662					0.459261	0.830519	0.390628	1.0979	0.45217	0.657914	1.20272	0.417007	0.748308	0.97416	0.624121	0.34181	0.790463	0.453742	0.476239	0.534698	0.6536	0.990564	0.801042	0.424642	0.994319	1.00781	0.525294	0.902034	0.679035	0.540921	1.65264	0.759163	1.11709	0.933969	0.798744	0.594204	0.653834	0.575633	0.740469	1.05739	0.788194
Asp3s1438_4	AsparagusV1_01	8473966	8453376	1438	4	A0400	-	20591	1	A18-	1.26144	0.936001	1.30672	1.14815	0.795382	0.874133	0.918755	0.911159	0.866965	0.946134	0.904583	0.816909	1.17272	1.11723	0.925046	0.889856	1.1815	1.32367	1.19075	0.923551	1.18115	1.23211	0.817298	0.919772	0.924347	1.24586	1.39718	1.14377	1.08459	1.299	0.892064	1.22565	1.42379	1.19261	0.826815	0.978998	1.03953	0.877688	0.895964
Asp3s1438_3	AsparagusV1_01	8487959	8475110	1438	3	A0401	-	12850					0.887249	0.634015	0.882109	0.78853	0.945764	0.816065	0.971812	0.948327	0.763309	0.844802	0.911007	0.898068	0.91626	0.798669	0.744218	0.929688	0.784073	0.839466	0.844112	0.803962	0.89302	0.715154	0.703608	0.851341	0.847902	0.816715	0.942092	0.81045	0.831682	0.859523	0.779551	0.857134	0.982446	0.86	0.801089	0.879012	0.759908
Asp3s1438_2	AsparagusV1_01	8491020	8487970	1438	2	A0402	-	3051					1.11275	0.786347	0.904081	1.33123	0.784888	0.801612	1.00265	0.943591	0.941725	0.669342	0.752337	0.71693	0.651749	0.672756	0.964445	0.98615	0.803629	0.816736	0.790039	0.668001	0.71196	0.67718	0.90422	0.861175	1.17167	0.821576	0.927648	0.485014	0.742786	0.865872	0.731753	0.819622	0.662048	0.699439	0.664084	0.823862	0.842888
Asp3s1438_1	AsparagusV1_01	8523301	8491031	1438	1	A0403	-	32271					1.12269	0.929295	0.944228	0.967126	0.996212	0.921901	1.01546	0.955646	0.940993	1.04748	0.967344	1.0471	0.958328	0.971132	1.04045	1.07356	1.00942	0.927617	0.905276	0.971278	0.8866	0.936999	0.895825	0.997743	0.99099	0.959407	0.900611	0.904982	0.869316	0.978863	0.882983	0.908979	0.840523	0.867918	0.910376	0.906092	0.914694
Asp3s3041_7	AsparagusV1_01	8539211	8524302	3041	7	A0404	-	14910					0.941387	0.667099	0.768907	0.874571	0.817103	0.698822	0.66048	0.692989	0.627946	0.702852	0.90522	0.925751	0.635243	0.782338	0.870464	0.780467	0.876118	0.719085	0.842269	0.575047	0.710775	0.60913	0.569079	0.810614	0.742239	0.679859	0.728983	0.61421	0.58878	0.735114	0.673817	0.866854	0.696721	0.720734	0.620272	0.510023	0.597425
Asp3s3041_6	AsparagusV1_01	8546402	8539237	3041	6	A0405	-	7166					0.968746	0.795139	0.799916	0.727873	0.747715	0.663889	0.795301	0.47879	0.698205	0.637454	0.871258	0.968349	0.832468	0.831355	0.689259	0.747111	0.914326	0.883061	0.820737	0.69631	0.789961	0.768844	0.892897	0.986634	0.818474	0.891785	0.47793	0.954575	0.888827	0.737308	1.09453	0.858683	0.744953	0.707259	0.94855	0.803658	0.811355
Asp3s3041_5	AsparagusV1_01	8593611	8546413	3041	5	A0406	-	47199	3	A17-	1.05916	0.891389	1.0929	1.0685	0.866569	1.01904	0.88915	0.898638	0.913591	1.00683	0.997078	0.844847	1.13118	0.98759	0.868097	0.993855	1.12106	1.07806	1.01538	0.826656	0.965206	0.917211	0.833044	0.825317	0.866433	0.981265	1.01816	0.92384	1.00478	0.977824	0.851122	1.00807	0.972168	1.03998	0.755037	0.822707	0.882084	0.893882	0.826755
Asp3s3041_4	AsparagusV1_01	8626571	8593621	3041	4	A0407	-	32951					1.04262	1.22866	1.04115	1.02631	0.966569	1.0259	1.02884	0.938319	0.945628	0.86603	0.996144	1.03693	0.978253	0.855374	0.915324	0.969494	0.884162	0.906484	0.931948	0.89898	0.920908	0.922887	0.904074	0.951057	0.817227	1.01568	1.00473	0.793947	0.993272	0.83755	0.838908	0.920065	0.842881	0.888171	0.862828	0.837182	0.820035
Asp3s3041_3	AsparagusV1_01	8636801	8626578	3041	3	A0408	-	10224					1.07549	0.904411	0.775652	0.802885	0.775863	0.858547	0.795152	1.0299	1.04658	1.07756	0.99233	1.20988	0.951988	1.16539	1.21289	1.2507	1.15273	0.817767	1.04913	1.07576	0.774727	0.850424	0.725602	1.31998	0.9275	1.07498	0.972376	1.15242	0.727975	1.06654	1.16366	1.0553	0.853765	0.81253	0.725569	0.85893	0.885826
Asp3s3041_2	AsparagusV1_01	8637613	8636812	3041	2	A0409	-	802					1.57954	0.373931	0.483658	0.906249	0.522533	1.08613	0.940519	0.639252	0.370608	0.737098	0.801379	0.846426	0.652477	0.811494	0.393105	0.662039	0.899176	0.981177	0.48088	1.05155	0.984897	0.295184	0.867194	0.327612	0.747334	0.824301	0.889663	0.696268	0.743615	0.385466	0.586056	0.490478	0.539698	0.807752	0.733452	0.476076	1.16179
Asp3s3041_1	AsparagusV1_01	8651961	8637624	3041	1	A0410	-	14338					0.643205	0.564731	0.547082	0.658986	0.561596	0.598184	0.569922	0.63812	0.659907	0.715899	0.762032	0.657571	0.540148	0.736733	0.806243	0.7684	0.663903	0.656302	0.606889	0.66906	0.650373	0.637934	0.617652	0.69302	0.464304	0.484129	0.557352	0.578347	0.607277	0.509627	0.616696	0.491871	0.603763	0.611284	0.645017	0.603601	0.532879
Asp3s5749_1	AsparagusV1_01	8652962	8677862	5749	1	A0411	+	24901					1.03374	1.00964	1.08177	1.08511	1.11195	1.06559	1.07031	1.06586	1.12799	0.969028	1.02873	1.148	1.01501	1.08566	1.10361	1.10878	1.06739	1.07444	0.937021	1.09929	1.08116	1.01035	1.03807	0.991847	1.03414	0.975665	1.07356	0.966521	1.03177	1.07107	1.09123	1.08097	0.91547	1.01461	0.99609	1.03372	0.965397
Asp3s18232_1	AsparagusV1_01	8678863	8679318	18232	1	A0412	+	456					0.444489	0.54805	1.03968	1.03134	0.853372	0.440829	0.735181	0.0864845	1.30363	1.53209	0.503373	0.165408	0.114756	1.31745	0.806612	0.582187	0.948867	0.575222	0.740038	1.15589	0.76987	0.283179	0.508399	0.628576	0.891907	0.604065	0.3651	0.551059	0.52314	0.493052	0.257685	0.739404	0.791005	0.668542	0.644987	0.976861	0.490399
Asp3s2398_6	AsparagusV1_01	8680319	8681082	2398	6	A0413	+	764					0.397946	0.588795	0.733364	0.895363	0.940325	0.745486	0.713049	0.619428	1.03744	0.492393	0.901327	0.493626	0.958901	0.917383	0.275105	1.15828	1.15965	1.41622	1.32509	0.321956	1.43595	1.23947	0.879982	1.15678	1.37288	1.04557	0.902783	1.0598	0.749377	0.919633	0.653655	0.809087	1.51078	0.54866	0.556062	0.916218	0.878096
Asp3s2627_1	AsparagusV1_01	8682083	8709561	2627	1	A0414	+	27479	0	A18-	0.882558	0.644829	0.811368	0.878539	0.632083	0.687692	0.704796	0.744945	0.643548	0.60851	0.611135	0.610184	0.833651	0.892079	0.586528	0.654048	0.879607	0.896872	0.890022	0.643129	0.85613	0.898971	0.648362	0.617947	0.611655	0.876195	0.836632	0.730761	0.756465	0.842315	0.598137	0.8049	0.900128	0.88242	0.590684	0.701703	0.618409	0.561578	0.649677
Asp3s2627_2	AsparagusV1_01	8709586	8746994	2627	2	A0415	+	37409					0.893993	0.945959	0.832975	0.861724	0.798573	0.831104	0.837905	0.915054	0.815723	0.828909	0.843073	0.899248	0.896646	0.844441	0.966371	0.971054	0.86637	0.806347	0.924627	0.793728	0.787703	0.840522	0.770308	0.819203	0.728422	0.872551	0.897712	0.834423	0.786904	0.870713	0.855155	0.813426	0.838855	0.752787	0.788833	0.761231	0.768142
Asp3s2627_3	AsparagusV1_01	8747020	8767810	2627	3	A0416	+	20791					1.06506	0.788521	0.822972	0.711498	0.826412	0.762201	0.880796	0.74735	0.693355	0.785787	0.911925	0.809004	0.739965	0.664584	0.839063	0.844873	0.825507	0.700193	0.799953	0.816325	0.681741	0.746337	0.710286	0.875429	0.744379	0.826719	0.808766	0.656681	0.633354	0.844836	0.885901	0.84734	0.759876	0.716647	0.646011	0.67948	0.614868
Asp3s2627_4	AsparagusV1_01	8768319	8769167	2627	4	A0417	+	849					0.775893	1.11856	0.761471	0.856079	0.987212	1.14439	1.03653	1.34708	0.466789	1.51918	1.62218	1.33261	0.431449	0.943471	1.05214	0.885967	0.946472	0.92686	0.511041	0.786389	0.90453	0.861879	0.873799	0.506414	0.60511	0.876002	1.12055	1.15102	0.730547	0.695152	0.93422	1.19141	0.849701	0.80792	0.885307	0.899441	0.96578
Asp3s2627_5	AsparagusV1_01	8769178	8816312	2627	5	A0418	+	47135					0.921305	0.796364	0.78088	0.837203	0.714445	0.759832	0.828594	0.788153	0.853396	0.822051	0.849293	0.800106	0.786012	0.802961	0.855034	0.873003	0.78814	0.753347	0.780884	0.810359	0.725713	0.758405	0.749076	0.881246	0.723441	0.822826	0.772521	0.784862	0.760673	0.820432	0.844479	0.794607	0.713208	0.797953	0.703714	0.722287	0.737736
Asp3s2627_6	AsparagusV1_01	8816323	8835816	2627	6	A0419	+	19494					0.831793	0.807653	0.665481	0.686461	0.612677	0.620426	0.705086	0.623093	0.642921	0.683687	0.744167	0.696454	0.773091	0.726778	0.924538	0.758092	0.747256	0.723232	0.639264	0.668751	0.671948	0.680072	0.605321	0.74988	0.622606	0.719226	0.682008	0.694643	0.753811	0.71507	0.767026	0.595271	0.651307	0.662678	0.657141	0.646344	0.481795
Asp3s1792_8	AsparagusV1_01	8836817	8875196	1792	8	A0420	+	38380	0	A20-	0.988851	0.679849	0.907022	0.951979	0.670408	0.716273	0.679318	0.701835	0.6835	0.644266	0.67763	0.5867	0.882746	0.882394	0.590367	0.673071	0.973411	1.11941	0.774125	0.732127	0.96341	0.998875	0.631713	0.743556	0.663838	0.977093	0.945357	0.939471	0.844636	0.918069	0.690544	1.00832	0.93838	0.996366	0.6823	0.651332	0.656482	0.731195	0.603045
Asp3s1792_9	AsparagusV1_01	8875207	8928287	1792	9	A0421	+	53081	0	A21-	1.06504	0.503948	1.03957	1.01224	0.574862	0.540451	0.436477	0.439293	0.481571	0.490352	0.545019	0.48597	1.05599	1.03588	0.48897	0.465912	1.12453	1.1028	0.484425	0.515772	1.0358	1.08898	0.460064	0.50154	0.47256	1.06557	1.04043	0.900345	0.956167	0.957311	0.467837	1.03773	1.08027	1.01314	0.464794	0.554938	0.459891	0.444169	0.466221
Asp3s1792_10	AsparagusV1_01	8928289	8947872	1792	10	A0422	+	19584	1	A21-	0.938375	0.68493	0.892656	0.911133	0.737247	0.700771	0.718384	0.697979	0.742502	0.596064	0.624789	0.65036	0.963441	1.06684	0.69205	0.641636	1.04639	1.10254	0.702791	0.69647	0.867718	0.80922	0.680064	0.687936	0.626215	0.923285	0.792442	0.884704	0.879257	0.842572	0.655335	0.88686	0.994501	0.900998	0.670415	0.649903	0.660796	0.627127	0.605186
Asp3s1792_11	AsparagusV1_01	8947883	8960089	1792	11	A0423	+	12207					1.15814	1.0482	0.882675	0.696975	0.882782	0.765736	1.20151	0.933667	0.868446	0.74402	1.24857	1.15546	1.01168	0.623377	1.15361	1.03303	0.673465	0.96695	1.22821	1.11402	0.629103	0.853319	0.829931	1.09773	1.18892	0.855222	0.985871	1.01096	0.857903	0.955448	1.0011	0.946016	0.726892	0.808527	0.744234	0.732431	0.964809
Asp3s1792_12	AsparagusV1_01	8960100	8981700	1792	12	A0424	+	21601					0.741275	0.807545	0.792112	0.597731	0.695648	0.631254	0.791509	0.609783	0.658182	0.577193	0.835225	0.729782	0.758245	0.806532	0.724893	0.751742	0.657198	0.655723	0.692961	0.701124	0.589137	0.635656	0.620331	0.724283	0.633225	0.689878	0.804863	0.694099	0.749857	0.645321	0.726207	0.672485	0.584438	0.589218	0.618761	0.684934	0.664278
Asp3s130_3	AsparagusV1_01	8982701	9019598	130	3	A0425	+	36898					0.983278	1.06878	1.03023	0.937386	0.949979	0.955205	1.13457	0.930933	0.965304	0.932146	0.971701	0.889216	0.924664	1.03523	1.01393	0.946129	0.919132	0.948139	0.931553	0.812339	0.97879	0.946653	0.991456	1.0144	0.790142	0.983924	0.932705	0.877004	0.927105	0.944467	0.997566	0.969374	0.952138	1.01624	0.958292	0.914917	0.978777
Asp3s130_4	AsparagusV1_01	9019609	9027276	130	4	A0426	+	7668					0.799594	0.990778	0.899306	1.06494	0.99935	0.825778	0.879859	0.802316	0.904449	0.876062	0.92797	0.747571	0.682429	0.894447	1.21975	0.825145	0.986132	0.808147	0.990192	0.861523	0.732521	0.850424	0.870722	0.859742	0.898886	0.740004	0.883978	0.844747	0.886636	0.974916	0.919438	0.861096	0.940788	0.780228	0.903498	0.780091	0.865169
Asp3s130_5	AsparagusV1_01	9027278	9062883	130	5	A0427	+	35606					0.725794	0.741183	0.697219	0.709638	0.691889	0.74334	0.643774	0.670093	0.735988	0.67467	0.691077	0.648215	0.683391	0.721291	0.71278	0.692163	0.657943	0.636305	0.7054	0.730297	0.686475	0.673344	0.685606	0.637967	0.612607	0.89198	0.842975	0.679856	0.659927	0.689063	0.678175	0.786752	0.646311	0.638932	0.743422	0.632673	0.660494
Asp3s130_6	AsparagusV1_01	9062894	9072179	130	6	A0428	+	9286					0.900371	0.8935	0.88185	0.870174	0.718846	0.746836	0.952189	0.815409	0.794869	0.798652	0.830549	0.950338	0.805836	1.06207	1.03551	0.829081	0.936343	0.815631	0.778724	0.847638	0.793913	1.02672	0.898759	1.04433	0.684634	0.652594	0.57884	0.715598	0.79894	0.759649	0.95537	0.762496	0.940006	0.890502	0.848129	0.764092	0.80272
Asp3s130_7	AsparagusV1_01	9073149	9088172	130	7	A0429	+	15024					1.30524	1.20764	0.989699	0.941923	1.04003	0.952195	0.93718	0.968598	0.778152	0.654595	1.31697	1.18983	0.912547	0.933015	1.17863	1.125	0.629474	0.680894	1.15836	0.940225	0.997465	0.726269	0.935096	1.18762	0.869111	1.00105	0.957742	0.921758	0.628771	1.08869	0.993279	1.00989	0.629013	0.89535	0.811329	0.855589	0.821118
Asp3s410_8	AsparagusV1_01	9089173	9162638	410	8	A0430	+	73466					0.824229	0.848389	0.762653	0.794363	0.818158	0.80718	0.815108	0.771389	0.748471	0.75565	0.856089	0.867544	0.778526	0.900868	0.894037	0.872084	0.797056	0.83279	0.776281	0.75333	0.71947	0.791542	0.784168	0.814446	0.749112	0.771253	0.938837	0.815575	0.773785	0.766618	0.785723	0.816922	0.751189	0.793094	0.801126	0.739726	0.808658
Asp3s410_9	AsparagusV1_01	9162649	9207430	410	9	A0431	+	44782	0	A21-	0.886651	0.563434	0.931242	0.902942	0.624613	0.558503	0.520708	0.622449	0.614796	0.489637	0.557526	0.544828	0.819083	0.943204	0.557384	0.510892	0.915214	0.991	0.526349	0.457601	0.877892	0.893741	0.575701	0.539218	0.549782	0.858744	0.882865	0.850682	0.86516	0.751284	0.53749	0.867306	0.842277	0.88718	0.489716	0.515671	0.521766	0.532167	0.568434
Asp3s410_10	AsparagusV1_01	9207441	9213181	410	10	A0432	+	5741					0.847325	0.740025	0.713191	0.945777	0.698678	0.834511	0.985407	0.748759	0.785221	0.823763	0.863616	0.643768	0.8568	0.697619	0.851191	0.801534	0.742906	0.845249	0.843916	0.856903	0.756729	0.93719	0.904544	0.886203	0.715887	0.930814	1.11441	0.739225	0.997255	0.881156	0.910806	0.851584	0.841901	0.929275	0.62615	0.759281	0.824478
Asp3s410_11	AsparagusV1_01	9213192	9219986	410	11	A0433	+	6795					0.812837	1.02245	1.00216	0.994124	0.97356	0.82833	0.863392	0.911199	0.955037	0.869982	0.925584	1.01012	0.95493	0.80307	1.02848	0.911622	0.918764	0.887848	0.847811	0.791213	1.09787	0.988189	0.832472	0.920986	0.756054	0.733733	0.910044	0.702631	0.975973	0.694845	0.890576	0.876621	0.997958	0.678578	0.836822	0.758569	0.778864
Asp3s410_12	AsparagusV1_01	9219997	9228495	410	12	A0434	+	8499					0.882389	0.858618	0.978722	0.950751	0.989688	0.760805	0.838205	0.946597	1.04916	0.790404	0.729206	0.612354	0.677274	1.02494	0.877914	0.744466	0.882439	0.902731	0.564386	0.731807	0.800306	0.92174	0.954706	0.831888	0.634693	0.664408	0.584867	0.62746	0.769069	0.872979	0.729303	0.677722	0.840313	0.829483	0.880524	1.02577	0.837584
Asp3s971_9	AsparagusV1_01	9229496	9299535	971	9	A0435	+	70040					0.824032	0.727895	0.804265	0.827725	0.766292	0.83327	0.915408	0.760135	0.763864	0.761921	0.846839	0.901364	0.971262	0.895614	0.861997	0.747966	0.811627	0.823436	0.724775	0.74904	0.772519	0.770956	0.799687	0.769368	0.669618	0.699253	0.670995	0.676084	0.787112	0.714637	0.689943	0.712864	0.837372	0.731779	0.705938	0.733662	0.833846
Asp3s2092_1	AsparagusV1_01	9300536	9317293	2092	1	A0436	+	16758					1.06738	0.835124	0.974736	1.06642	0.94313	0.871662	0.875216	0.882494	0.931165	0.93962	0.882101	1.0082	0.952395	1.06352	0.862268	1.01124	0.869257	0.931312	0.758018	0.868099	0.765942	0.828348	0.767786	0.937875	0.79451	0.859663	0.874253	0.964666	0.8356	0.758026	0.860701	0.860124	0.71029	0.768596	0.869733	0.8506	0.942989
Asp3s2092_2	AsparagusV1_01	9317295	9336400	2092	2	A0437	+	19106	1	A20-	0.902288	0.662707	0.893771	1.03334	0.618088	0.655648	0.64862	0.70492	0.736951	0.716247	0.668941	0.70601	0.963516	0.884299	0.673759	0.733676	0.874559	0.97728	0.551064	0.619509	0.898258	0.92878	0.596019	0.592504	0.701338	0.961386	0.883971	0.846286	0.839013	0.771587	0.478202	0.907577	0.856404	0.955893	0.626776	0.698075	0.557598	0.594522	0.655439
Asp3s2092_3	AsparagusV1_01	9336411	9352258	2092	3	A0438	+	15848					1.07431	0.990308	0.815862	0.82011	0.982175	1.02319	0.949269	0.773907	0.865852	0.976618	0.892197	1.03754	0.924534	0.919252	0.928357	1.00509	0.903569	0.862724	0.850214	0.840342	0.746237	0.943812	0.889403	0.960077	0.856339	0.750858	0.73386	0.752271	0.882075	0.824606	0.84154	0.953835	0.869426	0.822348	0.719655	0.837203	0.879549
Asp3s2218_2	AsparagusV1_01	9353259	9378984	2218	2	A0439	+	25726	0	C43+	0.892658	0.575984	0.583023	0.592574	0.852737	0.594954	0.60854	0.527432	0.449579	0.580992	0.864594	0.501356	0.508577	0.888365	0.459701	0.607153	0.651554	0.626045	0.778476	0.727737	0.639003	0.484895	0.602989	0.840754	0.542492	0.645288	0.574959	0.65314	0.722034	0.600169	0.813223	0.931847	0.90437	0.917429	0.586068	0.479928	0.551304	0.585003	0.776525
Asp3s2218_3	AsparagusV1_01	9378994	9379242	2218	3	A0440	+	249					0.203501	0.401463	0.519268	0.171701	0.601078	0.538201	1.00977	0.633525	0.198948	0.215828	0.553104	0.302916	0.42031	0.402112	0.211024	1.06617	0.661975	0.526709	0.387214	0.282242	0.264353	0.518593	0.279313	0.191854	0.257901	0.55312	0.477583	1.23343	0.287412	0.45147	0.58988	0.564204	0	0.15304	0.131242	1.15004	0.29936
Asp3s2218_4	AsparagusV1_01	9379253	9405242	2218	4	A0441	+	25990					1.19319	1.02311	1.09945	1.00016	1.01468	1.1202	1.02708	0.940781	1.05785	0.932561	1.06511	1.2363	1.17382	0.85525	1.116	1.1185	1.01236	0.958777	1.01369	0.915321	0.970854	0.97547	0.991008	1.1102	0.909272	0.847876	1.00479	0.870161	0.981192	1.04998	1.05907	1.01838	1.04088	1.06887	0.924176	0.871652	0.965099
Asp3s2218_5	AsparagusV1_01	9405259	9439801	2218	5	A0442	+	34543					0.81414	0.865279	0.828472	0.830492	0.822368	0.797252	0.885589	0.875665	0.857589	0.743661	0.772148	0.823194	0.845305	0.897112	0.859449	0.856924	0.83208	0.701447	0.779442	0.834152	0.76032	0.856678	0.755697	0.829779	0.764071	0.720073	0.753933	0.767864	0.676091	0.773728	0.796843	0.803642	0.804034	0.80311	0.820224	0.719383	0.818926
Asp3s2218_6	AsparagusV1_01	9439825	9444418	2218	6	A0443	+	4594					0.84931	0.696312	0.759913	1.00509	1.14027	0.802205	0.985149	0.961457	0.94892	0.853962	1.10922	1.13287	1.08211	0.860899	1.01796	0.80903	1.05845	0.920681	0.897214	0.818435	0.845366	0.810457	0.65098	0.826699	0.745521	0.863416	0.880109	0.723231	0.92949	0.758575	0.888827	0.715584	0.98929	0.862673	0.889186	0.699519	0.713928
Asp3s2497_1	AsparagusV1_01	9445419	9446916	2497	1	A0444	+	1498					0.608873	0.500489	0.632966	0.713511	0.799297	0.78278	0.615432	0.526528	0.628319	0.430503	1.07261	0.855969	0.90824	0.802076	0.98215	0.620274	0.935294	0.437752	0.965451	0.609892	0.585883	0.718345	0.758322	0.908875	0.614451	0.698748	0.809724	0.615068	0.47774	0.637874	0.529475	0.600211	0.770517	0.559648	0.589014	0.488523	0.821042
Asp3s3440_1	AsparagusV1_01	9447917	9473118	3440	1	A0445	+	25202					0.890707	0.999564	0.974787	0.875362	0.915755	0.903977	0.884598	0.812148	0.874708	0.816715	0.888934	1.03254	0.967587	0.85418	0.911125	0.865542	0.846167	0.910696	0.962174	0.861677	0.969868	0.877022	0.906088	0.859634	0.728758	0.830668	0.814431	0.746699	0.78943	0.82521	0.896364	0.856233	0.913124	0.775686	0.806546	0.792855	0.823727
Asp3s3440_2	AsparagusV1_01	9473621	9485819	3440	2	A0446	+	12199					1.00937	0.819447	0.918584	0.907712	0.80484	0.950245	0.893138	0.753242	0.950232	0.823805	0.906937	0.828517	0.900812	1.03828	0.934689	0.834219	0.809026	0.766004	0.792339	0.841104	0.782398	0.836237	0.743056	0.726425	0.691358	0.690949	0.760359	0.700355	0.860421	0.843189	0.82356	0.806138	0.733283	0.762201	0.758116	0.826807	0.800461
Asp3s3440_3	AsparagusV1_01	9485830	9522106	3440	3	A0447	+	36277	4	A19+	0.883884	0.785159	0.796177	0.841831	0.844711	0.868578	0.878776	0.845956	0.845569	0.962088	0.908089	0.831072	0.717524	0.677809	0.846732	0.902532	0.786503	0.804987	0.794579	0.82699	0.788033	0.68773	0.846758	0.842427	0.842274	0.761145	0.720469	0.712989	0.735597	0.735779	0.856174	0.787101	0.735271	0.769101	0.813328	0.941197	0.844076	0.790247	0.865055
Asp3s3440_4	AsparagusV1_01	9522118	9550373	3440	4	A0448	+	28256					0.794437	0.764167	0.739777	0.832194	0.79559	0.624861	0.719284	0.722973	0.74335	0.80452	0.835097	0.840854	0.698184	0.907142	0.838682	0.927016	0.784608	0.76701	0.790788	0.782224	0.729151	0.764712	0.699854	0.825895	0.791656	0.722364	0.754182	0.746031	0.775023	0.839459	0.808839	0.815396	0.786347	0.744444	0.695084	0.704909	0.691168
Asp3s5355_1	AsparagusV1_01	9551374	9559622	5355	1	A0449	+	8249					1.03813	0.745279	0.956136	0.932919	0.867274	0.605158	0.685807	0.793615	0.846751	0.951171	0.71235	0.923509	0.850047	0.691862	0.509589	0.788483	0.864223	0.84662	0.8211	1.00957	0.946915	0.845315	0.857172	0.689155	0.86412	0.694562	0.792885	0.788634	0.795269	0.73931	0.722916	0.980972	1.07567	0.850003	0.728937	0.756004	0.781642
Asp3s5355_2	AsparagusV1_01	9559633	9585151	5355	2	A0450	+	25519					0.945169	0.865712	0.908633	0.901346	0.897341	0.834982	0.93601	0.812877	0.966727	0.848688	1.04699	0.954684	0.871494	0.967162	1.07071	1.02471	0.848575	0.804306	0.904884	0.914315	0.853784	0.832393	0.796719	1.07921	0.791843	0.89159	0.961822	0.855586	0.810472	0.905266	0.793138	0.949094	0.921569	0.821302	0.827261	0.829139	0.864612
Asp3s6284_1	AsparagusV1_01	9586152	9600855	6284	1	A0451	+	14704					1.30608	1.20332	1.10503	1.23283	1.09931	1.11418	1.13997	0.965539	1.12525	1.16956	1.10211	1.23624	1.1317	1.2972	1.26503	1.20365	1.03692	1.1283	1.11636	1.13992	1.1281	1.14604	1.05951	1.25895	1.10348	1.02658	1.11122	1.18107	1.31411	1.19648	1.04287	1.16945	1.01066	1.04442	1.09346	1.33079	0.877008
Asp3s6284_2	AsparagusV1_01	9600866	9603975	6284	2	A0452	+	3110					1.02647	0.819643	0.789922	0.76984	0.914373	0.764859	0.862361	0.621353	1.13093	0.570244	0.619974	0.630571	0.723515	0.86926	0.709611	0.867852	0.814884	0.632559	0.821554	0.531042	0.627902	0.768135	0.700707	0.706592	0.626343	0.611135	0.894755	0.915715	0.736365	0.704859	0.69898	0.7589	0.765469	0.759688	0.588439	0.644539	0.539281
Asp3s8626_1	AsparagusV1_01	9604976	9607805	8626	1	A0453	+	2830					0.698304	1.00671	0.852848	0.861115	0.81445	0.674795	1.36229	1.05908	0.857724	0.721613	1.18419	0.826221	1.09095	1.0614	0.686985	0.875544	0.720775	0.764659	1.13281	0.881583	0.852842	0.828925	0.83557	0.641458	0.862282	0.768935	0.747967	0.99645	0.918803	0.903697	0.705855	0.893556	0.790222	0.727128	0.577374	0.393506	0.829692
Asp3s17484_1	AsparagusV1_01	9608806	9609309	17484	1	A0454	+	504					1.00539	0.198342	0.427572	0	0.0593922	0.332371	0	0	0.0982896	0	0.364346	0.299309	0.93444	0.0993312	0.208512	0.526741	0.245285	0.13011	0.526081	0.418323	0.348275	0.213508	0.22999	0.284356	0.382246	0.874457	0.566277	0.498578	0.141995	0.501857	0.641144	0.278744	0.715671	0.302436	0.19452	0.441913	0.147898
Asp3s21268_1	AsparagusV1_01	9610310	9610653	21268	1	A0455	+	344	3	A42+	0.808018	0.0669779	0	0	0.125289	0	0	0	1.21818	0	0.432017	0	0.533809	0	0.304236	1.16425	0	0	0.539057	0.667191	0	0	0.0637829	0.750754	0.336962	0.277743	0.248904	0.0800738	0	0.0811638	0.485425	0	0	0	0.209708	0.443104	0	0	1.30013
Asp3s422_29	AsparagusV1_01	9612250	9611654	422	29	A0456	-	597					0.594142	0.418611	0.577545	0.716141	0.802242	0.50507	0.421159	0.85876	0.497869	0.990205	0.922766	0.75805	0.701221	0.754717	0.352061	0.889372	0.5522	0.604128	0.403754	0.529736	0.441031	0.432596	0.543654	0.840207	0.896389	0.322978	0.517902	0.701516	0.839127	1.31811	0.688885	0.894221	0.725021	0.829799	0.437914	0.799441	0.686723
Asp3s422_28	AsparagusV1_01	9612916	9612361	422	28	A0457	-	556					0.0911363	0.359584	0.310067	0.15379	0.21535	0.482058	0.301477	0.141859	0.178194	0	0.165135	0	0.188232	0	0.189011	0	0.333518	0.117941	0.173411	0	0.0394628	0.309664	0.333568	0.429602	0.0769992	0.445878	0.0855527	0.502164	0.77229	0.0505467	0.211338	0.151605	0	0.411226	0.235103	0.686714	0.402198
Asp3s422_27	AsparagusV1_01	9630986	9614047	422	27	A0458	-	16940					0.951218	0.899915	0.834508	0.959054	0.841111	0.858341	0.902919	0.847405	0.774945	0.796283	0.750673	0.935033	0.830956	0.95752	0.927448	0.911567	0.881811	0.816788	0.984654	0.802766	0.822475	0.945224	0.978502	0.957409	0.8302	0.74636	0.911192	0.707074	0.868869	0.831174	0.861859	0.930497	0.843191	0.843571	0.83724	0.762574	0.776648
Asp3s422_26	AsparagusV1_01	9631641	9631006	422	26	A0459	-	636					0.876399	0.785883	0.542129	1.41168	1.31783	1.21159	1.186	0.992124	0.934679	0.337995	1.44364	0.474377	0.822777	1.10201	0.41309	1.53053	0.583131	1.18572	0.909588	0.442002	0.724477	0.575264	0.400963	0.488233	0.504853	1.16938	0.486144	0.834098	0.487606	0.795396	0.692831	0.706852	0.453708	0.419416	0.822122	0.900502	0.52741
Asp3s422_25	AsparagusV1_01	9650905	9631920	422	25	A0460	-	18986					1.20901	1.30049	1.4324	1.15069	1.4836	1.39934	1.39714	1.29615	1.20805	1.18318	1.29603	1.27524	1.33399	1.39225	1.38932	1.48684	1.3218	1.31075	1.4143	1.21782	1.19033	1.26845	1.28089	1.15114	1.28078	1.18242	1.25269	1.16028	1.19489	1.26117	1.16198	1.51838	1.22728	1.17014	1.38387	1.34571	1.23475
Asp3s422_24	AsparagusV1_01	9656248	9650916	422	24	A0461	-	5333					1.06417	0.862246	0.808162	0.657378	0.566904	0.79784	0.738628	0.65075	0.770983	0.755782	0.981336	0.947598	0.588734	0.750991	0.985281	0.746702	0.699291	0.663992	0.772886	0.711612	0.682966	0.831325	0.830292	0.837551	0.634186	0.805753	0.905322	0.638718	0.720173	0.832633	0.771169	0.763945	0.86573	0.635949	0.974314	0.775606	0.824657
Asp3s422_23	AsparagusV1_01	9683508	9656250	422	23	A0462	-	27259					0.942463	0.847124	0.841146	0.865769	0.88838	0.866489	0.95774	0.872389	0.888663	0.895061	0.874061	1.01273	0.842741	0.857676	0.94839	0.8473	0.798188	0.952633	0.800257	0.821147	0.732477	0.92848	0.79519	0.758838	0.836316	0.774048	0.947542	0.792778	0.793743	0.816551	0.869675	0.865835	0.875976	0.802427	0.875158	0.800725	0.913334
Asp3s422_22	AsparagusV1_01	9706218	9683510	422	22	A0463	-	22709					0.937168	0.935418	0.910989	0.992168	0.930608	0.932401	0.963256	0.859627	0.996911	0.975003	0.869271	0.886817	0.873334	0.994248	1.08982	0.919645	0.825647	1.00345	0.876744	0.871167	0.892764	0.917387	0.922868	0.982404	0.849293	1.0007	0.944685	0.915965	0.821469	0.894763	0.891281	0.908163	0.924419	0.869232	0.890771	0.814043	0.876408
Asp3s422_21	AsparagusV1_01	9771362	9706447	422	21	A0464	-	64916					1.01241	1.10026	1.02045	0.95892	0.966034	0.974909	1.0038	0.910653	0.995857	0.955347	0.966721	0.971349	0.926206	0.940858	1.10811	1.00058	0.932822	0.915202	0.955015	0.880698	0.877098	0.939889	0.927091	1.03394	0.865253	0.932239	0.948181	0.881704	0.934863	0.967162	0.968401	0.991173	0.926805	0.913988	0.885498	0.808726	0.936982
Asp3s422_20	AsparagusV1_01	9779405	9772422	422	20	A0465	-	6984	4	D44+	0.997734	0.631051	1.43657	0.615473	0.86396	0.44688	0.985788	0.767537	0.792025	0.564675	1.09233	0.500168	1.23577	0.62639	0.779235	0.516113	0.744839	1.07068	0.377622	0.464774	1.12859	1.14715	0.449256	0.881327	0.972596	1.18335	1.11872	0.796702	1.11699	0.639641	0.37231	0.792738	0.992661	1.13452	0.630086	0.922117	0.430484	0.473804	0.661729
Asp3s422_19	AsparagusV1_01	9789100	9779416	422	19	A0466	-	9685					0.256367	0.258039	0.186904	0.238378	0.309072	0.269823	0.19038	0.219886	0.296665	0.183114	0.322325	0.241425	0.232332	0.387684	0.287546	0.232995	0.242525	0.274218	0.253858	0.326538	0.256001	0.266659	0.227401	0.219498	0.232071	0.31001	0.874237	0.270987	0.403949	0.24085	0.282083	0.255299	0.223458	0.247882	0.30368	0.259536	0.250136
Asp3s422_18	AsparagusV1_01	9797392	9789126	422	18	A0467	-	8267					0.698752	0.731564	0.552621	0.429243	0.412778	0.534946	0.491692	0.314847	0.545295	0.578561	0.549758	0.611291	0.538035	0.563185	0.76272	0.599441	0.446125	0.54732	0.638538	0.569571	0.525508	0.554507	0.569269	0.655872	0.479021	0.59309	1.30038	0.425543	0.432838	0.635714	0.582759	0.635564	0.410132	0.401028	0.620619	0.484944	0.459849
Asp3s422_17	AsparagusV1_01	9818300	9797394	422	17	A0468	-	20907					0.906455	0.786537	0.933848	0.850696	0.883392	0.812456	0.837826	0.895993	0.97858	0.915093	0.939802	1.0318	0.818456	0.802175	1.03296	0.897327	0.873158	0.754334	0.906195	0.769777	0.796549	0.80396	0.803925	0.894563	0.822157	0.785242	0.854332	0.813292	0.82153	0.786379	0.879581	0.786194	0.852274	0.836613	0.861258	0.852247	0.663154
Asp3s422_16	AsparagusV1_01	9825956	9818311	422	16	A0469	-	7646					0.868167	0.889037	0.89062	0.844336	0.755584	0.893881	0.854987	0.732415	0.783952	0.899669	1.02671	0.996341	0.725456	0.890473	0.893389	0.665488	0.800337	0.806184	0.72823	0.923747	0.80924	0.881019	0.709497	0.80286	0.769891	1.03034	0.902074	0.788752	0.948466	0.867452	0.683878	0.786403	0.717056	0.837295	0.837713	0.73656	0.828662
Asp3s422_15.5	AsparagusV1_01	9858303	9825957	422	15.5	A0470	-	32347					0.916406	1.14189	0.972655	1.16311	1.02904	1.05334	1.09858	0.930237	1.07968	1.00348	1.06158	1.01432	1.01108	1.09112	1.10136	1.0642	0.895576	0.96801	1.05293	0.841897	0.950991	0.809714	0.968257	0.967338	0.796752	0.971629	0.909524	0.873509	0.963145	1.06866	1.02167	0.874704	1.00135	0.954234	0.980977	0.975769	0.937893
Asp3s2583_3	AsparagusV1_01	9859304	9866679	2583	3	A0471	+	7376					0.906816	0.745395	0.987497	0.996966	0.969922	0.822132	1.01127	1.05329	0.920106	0.77231	0.840228	0.664681	0.922278	0.787324	0.797864	0.713843	0.910642	0.97794	0.908479	0.790821	0.916204	0.814064	0.854904	0.922922	0.847409	0.892536	0.851259	0.813839	0.827945	0.754418	0.91601	0.818999	0.870448	0.873111	0.815212	0.759209	0.757937
Asp3s2583_4	AsparagusV1_01	9866690	9872600	2583	4	A0472	+	5911					0.745804	1.08234	0.933295	0.983673	1.09384	0.884193	0.879083	0.880675	0.997296	0.918264	0.877611	1.08462	0.938392	1.10103	0.97783	0.958132	0.944625	0.826486	1.01538	1.01654	0.924274	1.00126	0.980502	1.08701	0.789453	0.876084	0.925434	0.897457	0.976646	0.874832	0.914429	1.05526	1.23263	0.999251	1.03384	1.06041	0.876429
Asp3s2583_5	AsparagusV1_01	9872611	9903148	2583	5	A0473	+	30538					0.965714	0.965665	1.01193	1.05841	0.960606	0.900713	0.998988	0.98405	1.01061	0.985495	1.02074	0.948444	1.03328	0.986898	1.03239	0.956268	0.8987	0.884702	0.915605	0.874509	0.73358	0.887279	0.929961	0.868207	0.937177	0.924554	1.06465	0.847539	0.863186	0.945143	0.907119	0.907198	0.966177	0.869753	0.867868	0.833525	0.826249
Asp3s2583_6	AsparagusV1_01	9903158	9948479	2583	6	A0474	+	45322					1.04201	1.17782	1.10216	1.06408	0.988058	0.999427	1.02262	1.08769	1.07881	1.10395	1.14055	0.911995	1.0299	1.0803	1.16749	0.937214	1.01924	0.910808	0.954654	0.912554	0.929995	0.984386	0.91357	1.08409	0.822282	0.83143	1.06423	0.985054	0.949007	1.07339	1.02215	0.903267	0.907277	0.978696	0.927989	0.90282	0.991748
Asp3s2583_7	AsparagusV1_01	9948636	9970702	2583	7	A0475	+	22067	0	A21-	0.916818	0.669883	0.824361	0.976223	0.638667	0.689731	0.657898	0.586041	0.70643	0.720219	0.637548	0.613711	0.89456	0.888691	0.730376	0.632961	1.05009	0.91833	0.665729	0.594329	0.876036	0.777084	0.618457	0.703181	0.675518	0.847539	0.791549	0.969899	0.857923	0.79964	0.632405	0.832918	0.937179	0.918032	0.6669	0.616494	0.706397	0.592609	0.68234
Asp3s2583_8	AsparagusV1_01	9970713	9978152	2583	8	A0476	+	7440	0	A21-	0.915214	0.174873	0.762801	1.07489	0.196959	0.172394	0.185074	0.103571	0.107016	0.174922	0.206408	0.0577862	1.1045	0.912411	0.133635	0.0942044	0.748625	0.862326	0.199393	0.123394	0.829388	0.76985	0.224132	0.18224	0.208771	0.921404	0.704894	1.23288	1.01976	0.953195	0.237269	0.857474	0.793627	0.857272	0.252101	0.245851	0.0878477	0.17534	0.18034
Asp3s2583_9	AsparagusV1_01	9978163	9989672	2583	9	A0477	+	11510	1	A20-	0.925476	0.580093	0.915702	0.846787	0.632821	0.772611	0.592952	0.593798	0.651699	0.633869	0.559508	0.518268	0.893423	1.02883	0.704686	0.556738	1.1276	0.914909	0.481535	0.655183	0.835581	0.77239	0.564259	0.575905	0.620361	0.825941	0.825731	0.804105	0.8596	0.810199	0.563736	0.876571	0.918799	0.91054	0.4638	0.60587	0.559325	0.409125	0.579616
Asp3s2510_1	AsparagusV1_01	9990673	10001082	2510	1	A0478	+	10410					0.759347	0.739409	0.600326	0.768004	0.727495	0.508499	0.720562	0.708425	0.76139	0.645307	0.815841	0.999883	0.578078	0.548239	0.752085	0.803318	0.587837	0.554335	0.713166	0.644724	0.548006	0.587141	0.683686	0.770956	0.571643	0.653574	0.546042	0.748297	0.504144	0.818012	0.773202	0.998658	0.623686	0.728461	0.480302	0.550163	0.5979
Asp3s2510_2	AsparagusV1_01	10001095	10046798	2510	2	A0479	+	45704					0.961238	0.941595	0.950553	0.904576	0.97849	0.889914	1.00766	0.832676	1.02102	0.845438	0.924098	0.957182	0.883898	0.958451	1.03701	1.04846	0.908389	0.8745	0.911867	0.908771	0.836289	0.880567	0.92876	1.01179	0.857561	0.969127	0.927846	0.85342	0.846602	0.931593	0.958333	0.925841	0.866547	0.88547	0.905218	0.904325	0.866031
Asp3s2510_3	AsparagusV1_01	10047498	10048979	2510	3	A0480	+	1482					0.957362	1.18042	1.19235	0.952003	0.888719	0.972084	0.933115	0.87815	1.10307	0.761514	1.05321	0.661631	1.05928	0.641832	0.460921	0.77625	1.08442	1.08407	0.927081	1.44635	1.03636	0.885843	0.71958	0.950922	0.852187	0.780638	1.07524	1.03618	0.99799	1.043	1.11003	0.682527	1.26561	1.05424	1.01434	0.858778	1.13169
Asp3s2510_4	AsparagusV1_01	10048992	10057927	2510	4	A0481	+	8936					1.03204	0.743915	0.868159	0.578915	0.850845	0.929806	0.867557	0.83852	0.975681	0.986297	0.82198	0.818747	0.790551	0.806744	1.02903	0.970486	0.938431	0.74851	0.914423	1.03813	0.842197	0.835721	0.876885	0.924856	0.716241	0.866188	0.883636	0.796742	0.872946	0.880608	0.917179	0.927565	0.629688	0.724952	0.676553	0.861671	0.871698
Asp3s2510_5	AsparagusV1_01	10057938	10060784	2510	5	A0482	+	2847					0.854319	1.01825	0.968863	0.72082	0.925242	0.882587	1.13337	1.05276	0.817803	0.604045	0.661121	0.900767	0.919013	0.896807	0.94127	0.963564	0.984243	1.08256	0.855115	0.863976	0.793802	0.854213	1.1563	0.981611	0.781946	1.132	0.843747	0.73552	0.863043	0.967401	1.01119	1.25338	0.734826	0.910176	0.895325	0.961126	1.12583
Asp3s2510_6	AsparagusV1_01	10060795	10068513	2510	6	A0483	+	7719					1.12254	0.841777	1.03295	1.19083	1.07031	0.967893	1.19978	1.02181	0.821461	1.13484	0.909945	1.26052	1.02366	1.01177	1.13	0.922871	1.0677	1.01519	0.968036	0.746576	0.949397	0.967483	0.988107	1.34298	0.843031	1.16691	1.09998	0.806612	0.874597	0.924785	0.92478	1.05197	1.16822	1.03672	0.956799	0.820279	0.941535
Asp3s2510_7	AsparagusV1_01	10068526	10079229	2510	7	A0484	+	10704	2	A21-	0.878716	0.587649	0.700619	0.859185	0.595917	0.619097	0.500572	0.66668	0.559834	0.460539	0.624778	0.557293	0.904942	1.03584	0.611087	0.6922	0.991601	0.876327	0.486996	0.52992	0.903003	0.781308	0.551402	0.528792	0.560948	0.921606	0.751922	0.764292	1.17096	0.892074	0.595042	0.800795	0.746476	0.868855	0.606555	0.505529	0.561753	0.588557	0.60237
Asp3s2510_8	AsparagusV1_01	10079249	10094121	2510	8	A0485	+	14873					0.708649	0.73261	0.707068	0.773262	0.700391	0.80418	0.65367	0.633727	0.782722	0.711827	0.848826	0.750558	0.81626	0.885265	0.893827	0.782409	0.681581	0.597422	0.76009	0.727685	0.773028	0.730748	0.737279	0.740361	0.682198	0.65377	0.649241	0.747146	0.789131	0.716157	0.732771	0.844451	0.635399	0.740462	0.672351	0.616117	0.686618
Asp3s2510_9	AsparagusV1_01	10094156	10142862	2510	9	A0486	+	48707					1.02577	1.04363	0.991052	0.960282	0.86408	0.894202	0.936067	0.939225	1.03232	0.916889	1.07542	1.00502	0.964771	1.08848	1.09714	0.972914	0.902299	0.97743	0.860101	0.905407	0.889238	0.922602	0.930994	0.988645	0.836771	0.884493	0.9224	0.911437	0.894318	0.883965	0.931213	0.876835	0.946419	0.893467	0.895031	0.823746	0.851661
Asp3s2510_10	AsparagusV1_01	10142888	10146510	2510	10	A0487	+	3623					0.769238	0.855339	0.820825	0.495626	0.859261	0.693548	0.844353	0.761961	0.724679	0.7565	1.12773	0.895202	0.808833	0.566541	0.609134	0.65948	0.602821	0.524892	0.904818	0.601332	0.538994	0.629669	0.633485	0.738398	0.502206	0.638645	0.79432	0.477798	0.454322	0.566268	0.745955	0.798794	0.398232	0.473312	0.568258	0.807958	0.915555
Asp3s3062_2	AsparagusV1_01	10173699	10147511	3062	2	A0488	-	26189					0.948077	0.942807	0.854119	0.984399	0.993255	0.997836	0.953667	0.933632	0.896598	0.882382	0.993914	0.941781	0.937116	0.980651	1.01523	0.954566	0.868563	0.936468	0.865167	0.823836	0.894777	0.961484	0.867514	0.869191	0.713553	0.890868	0.841859	0.895532	0.878093	0.823084	0.809863	0.859368	0.834637	0.857038	0.814831	0.857739	0.828261
Asp3s3062_1	AsparagusV1_01	10272935	10173710	3062	1	A0489	-	99226					0.890099	0.895111	0.876093	0.858295	0.895965	0.854575	0.912216	0.828674	0.916612	0.879022	0.972042	0.90077	0.887033	0.863258	0.929359	0.903867	0.870248	0.849546	0.8682	0.875416	0.831207	0.870834	0.841565	0.867562	0.845652	0.898322	1.08077	0.752132	0.886882	0.820806	0.868024	0.886308	0.868793	0.909026	0.848716	0.822491	0.83085
Asp3s210_1	AsparagusV1_01	10273936	10310080	210	1	A0490	+	36145					0.803291	0.943086	0.947957	0.929709	0.871219	0.917636	0.889235	0.936143	0.911405	0.883172	0.857314	0.826357	0.875884	0.886437	0.850431	0.789565	0.898378	0.886251	0.813584	0.788431	0.885058	0.902068	0.845991	0.800932	0.70711	0.841336	1.24692	0.809532	0.869861	0.810968	0.855802	0.816996	0.804324	0.824446	0.908639	0.867076	0.84656
Asp3s210_2	AsparagusV1_01	10310082	10319059	210	2	A0491	+	8978					0.880463	0.695898	0.777688	0.900026	0.790185	0.764994	0.709469	0.781886	1.01526	0.796121	0.951082	0.90733	0.722739	0.931222	0.790107	0.744173	0.878962	0.920304	0.802754	0.802353	0.750276	0.697571	0.746255	0.835394	0.6962	0.782365	0.866257	0.743257	0.781179	0.632324	0.791825	0.829339	0.819586	0.776739	0.793506	0.68753	0.755535
Asp3s210_3	AsparagusV1_01	10319070	10338329	210	3	A0492	+	19260					1.01291	0.864177	0.868251	1.0078	0.801961	0.906286	0.898593	0.819043	0.967096	0.926379	0.948662	0.798904	0.915615	0.990341	0.935771	0.953385	0.854755	0.8614	0.887321	0.800939	0.855551	0.855948	0.887116	0.938816	0.831335	0.755138	1.01136	0.829202	0.880635	0.884269	0.869384	0.914696	0.809043	1.02489	0.98072	0.839222	0.805008
Asp3s210_4	AsparagusV1_01	10338340	10363109	210	4	A0493	+	24770					0.93079	0.867676	0.911749	0.963121	0.925684	0.885929	0.991382	0.955274	0.96196	0.932931	0.974865	0.947012	0.868271	1.02268	0.95035	0.934226	0.848448	0.828626	0.891375	0.751867	0.841512	0.897531	0.875094	0.927663	0.734554	0.78288	0.842078	0.821717	0.848462	0.857756	0.830167	0.883644	0.859152	0.873828	0.868107	0.834943	0.82756
Asp3s210_5	AsparagusV1_01	10363120	10449165	210	5	A0494	+	86046	0	A21+	0.966475	0.816649	0.824449	0.842853	0.993758	1.0469	0.989022	0.999102	1.02224	1.00694	0.871057	0.931848	0.810423	0.802945	0.997361	0.98385	0.837218	0.822232	0.890765	0.997965	0.815179	0.782449	0.916707	0.950197	0.940295	0.808632	0.753777	0.754532	0.803789	0.73852	0.897418	0.788124	0.79307	0.806551	0.877789	0.890605	0.896303	0.914086	0.974574
Asp3s210_6	AsparagusV1_01	10449176	10459667	210	6	A0495	+	10492					2.27472	4.26363	2.71527	2.01706	1.82877	3.97553	2.83177	1.6501	1.61947	1.82859	1.73707	2.27169	1.7905	1.75592	1.70276	1.67842	1.64565	1.68126	1.70006	1.59084	1.65208	1.5733	1.87594	1.61409	1.58523	2.70151	3.29598	1.85479	2.09631	1.68217	1.65751	1.53984	1.65704	1.64166	1.69439	1.49506	1.801
Asp3s210_7	AsparagusV1_01	10459677	10463386	210	7	A0496	+	3710					0.696566	0.916115	0.952598	0.933435	1.05696	0.803711	0.971391	0.712203	0.867916	0.956042	1.10129	0.670905	0.945018	0.99856	0.835622	0.775204	0.721972	1.16657	0.844618	0.729303	0.745176	0.910753	0.999805	0.798342	0.830844	0.89838	0.55773	0.85793	0.823036	0.787821	0.752217	0.64374	1.10834	0.842255	0.845611	0.831892	0.984499
Asp3s210_8	AsparagusV1_01	10463408	10464655	210	8	A0497	+	1248					0.527831	0.560697	0.483485	0.274062	0.911442	0.859051	0.50367	0.853202	0.476327	0.47368	0.956408	1.08787	0.96439	0.681947	0.421034	0.709074	0.957556	0.735621	0.965709	0.732066	0.351623	0.87949	0.575859	0.57418	0.360193	0.68422	0.762297	0.671162	0.955736	0.810692	0.94154	0.585362	0.462434	0.885497	0.759376	0.5099	1.01538
Asp3s210_9	AsparagusV1_01	10464666	10475475	210	9	A0498	+	10810					1.03125	0.804523	0.84524	0.810776	0.886103	0.830602	0.914862	0.850028	0.856947	0.7656	0.849354	0.767517	0.808407	1.02812	0.719395	0.867734	0.851987	0.828032	0.98557	0.799651	0.874811	0.754551	0.967208	0.939084	0.736628	0.723671	0.706249	0.808424	0.847399	0.808542	0.733722	0.800554	0.867544	0.786109	0.79809	0.844745	0.896418
Asp3s210_10	AsparagusV1_01	10475486	10484338	210	10	A0499	+	8853					0.658224	0.688786	0.910376	0.86927	0.632282	0.681186	0.956159	0.712742	0.95685	0.916629	0.725976	0.911621	0.756587	0.887821	0.801263	0.694705	0.812243	0.833302	0.76508	0.837497	0.954185	0.841125	0.895581	0.723078	0.742299	1.01121	0.663567	0.71906	0.735622	0.933307	0.70014	0.882308	0.602997	0.688705	0.771488	0.672079	0.740944
Asp3s210_11	AsparagusV1_01	10484350	10504047	210	11	A0500	+	19698					1.15245	1.18498	1.06556	0.981045	1.1686	1.04091	1.12539	0.92496	1.08894	0.889411	0.941551	1.21383	1.08121	0.991194	1.1257	0.961387	0.978004	1.00537	0.999748	1.2077	0.931208	1.04123	0.866213	1.10953	1.2008	1.14807	0.996117	1.12401	1.1626	1.24412	1.17367	1.32513	1.07305	1.1646	1.24095	1.12423	0.993345
Asp3s210_12	AsparagusV1_01	10504652	10535756	210	12	A0501	+	31105					0.809641	0.774519	0.986551	0.918161	0.943096	0.858444	0.951139	0.839326	0.915748	0.824129	0.848637	1.0039	0.913501	0.872339	0.93755	0.864868	0.890267	0.829574	0.853969	0.854049	0.866225	0.857267	0.863073	0.923029	0.761125	0.76601	0.89767	0.720786	0.86279	0.820396	0.841474	0.799427	0.99495	0.852674	0.868858	0.843904	0.781233
Asp3s3425_5	AsparagusV1_01	10597464	10536757	3425	5	A0502	-	60708					1.00329	0.901536	0.985402	0.95285	1.03546	0.948667	1.02023	0.891274	0.876388	0.932158	0.98004	1.00265	0.99644	1.00855	1.0473	1.03568	0.926887	0.968378	0.906067	0.839293	0.949098	0.961078	0.981423	0.934849	0.760563	0.893405	0.882661	0.83842	0.953295	0.94578	0.871003	0.918251	0.905489	0.960394	0.895738	0.90514	0.904315
Asp3s3425_4	AsparagusV1_01	10613718	10597475	3425	4	A0503	-	16244					0.836003	0.815395	0.944554	0.934347	0.914005	1.10755	1.17894	1.11192	0.863041	0.97266	1.02306	0.975096	0.998638	1.06327	1.04805	0.964243	0.913252	0.773065	0.866584	0.811203	0.886081	1.00295	0.971904	0.923438	0.874996	0.924171	0.841886	0.943627	0.766585	0.870248	0.916871	0.956528	0.830467	0.85391	0.963643	0.830505	0.825986
Asp3s3425_3	AsparagusV1_01	10621241	10613729	3425	3	A0504	-	7513					0.559798	0.472346	0.768708	0.836521	0.757007	0.856193	0.758569	0.62465	0.909921	0.650931	0.769913	0.853349	0.710438	0.799621	0.762333	0.659601	0.630762	0.672075	0.615997	0.575285	0.680464	0.670313	0.697372	0.677185	0.367542	0.663612	0.667956	0.509129	0.50803	0.609736	0.664705	0.635772	0.614526	0.527501	0.682904	0.639489	0.634979
Asp3s3425_2	AsparagusV1_01	10631151	10621252	3425	2	A0505	-	9900					1.17211	1.13596	1.12755	1.07532	1.1399	1.35027	1.04128	1.09945	0.910698	0.977112	1.03408	1.04377	0.856287	1.07205	1.09867	0.880456	1.27578	1.26183	1.13703	0.919297	1.05274	1.06739	1.14042	1.02299	0.95353	1.66663	1.54474	1.12245	1.28432	1.04751	1.07712	0.979151	1.12217	1.10087	0.821935	1.17308	1.17458
Asp3s3425_1	AsparagusV1_01	10641609	10631162	3425	1	A0506	-	10448					1.00878	0.717585	1.02716	0.945261	0.97697	1.09988	1.01474	0.924774	1.00043	0.889856	0.993024	1.0179	0.796349	0.867284	1.02596	0.995202	0.932779	1.01363	0.920514	1.01906	0.924021	0.893988	0.856492	1.05392	1.1043	0.938568	0.928764	0.994101	1.07312	1.04368	1.03187	0.938551	1.0426	1.04677	1.10724	1.16941	0.891805
Asp3s9030_1	AsparagusV1_01	10642610	10644960	9030	1	A0507	+	2351	0	A23-	0.253283	0.01	0.301746	0.17008	0.0366646	0	0.229182	0	0	0	0.21071	0	0.234322	0.192495	0	0	0.201151	0.338763	0	0	0.317834	0.239144	0	0	0.0098609	0.304796	0.254939	0.187463	0.161862	0.201891	0.0202936	0.203219	0.299883	0.179269	0.0613693	0	0	0	0
Asp3s9433_1	AsparagusV1_01	10645961	10648033	9433	1	A0508	+	2073	0	A23-	0.307046	0.01	0.488874	0.433998	0	0	0.173277	0	0.0404297	0	0.238968	0	0.310037	0.436619	0	0	0.354863	0.256129	0	0	0.453478	0.20341	0	0.0103819	0	0.276537	0.237498	0.332192	0.195042	0.269371	0	0.203357	0.283416	0.271079	0	0	0	0	0
Asp3s18340_1	AsparagusV1_01	10649034	10649482	18340	1	A0509	+	449					0.677129	0.111319	0.959894	1.14264	0.600007	0.223851	0.279991	0.526997	0.661977	0.598454	0.102244	0.50396	0.582724	0.222997	0.35108	0.295632	0.32122	0.146047	0.966311	0.313044	0.537538	0.431391	0.361427	0.638375	0.0953487	0.0613483	0.741584	0.746201	0.584425	0.625924	0.392553	0.375466	0.482002	0.339483	0.363913	0.212591	0.913081
Asp3s279_1	AsparagusV1_01	10650483	10668004	279	1	A0510	+	17522					1.12495	0.892844	1.11179	1.00528	1.09505	0.959851	1.25319	0.994813	1.06302	1.07347	1.1921	0.947022	1.04526	0.917144	1.03459	0.891389	1.14532	1.10777	0.997344	1.00071	0.972971	1.10544	1.04788	1.14645	0.894249	0.867769	1.41437	1.05805	1.1123	0.979998	1.12327	1.00061	1.00457	1.1396	0.981015	0.933359	0.916762
Asp3s279_2	AsparagusV1_01	10668091	10672804	279	2	A0511	+	4714					0.634204	0.424117	0.475427	0.5351	0.533396	0.56857	0.5956	0.635809	0.672556	0.547216	0.594052	0.640017	0.632739	0.520382	0.45701	0.750891	0.7037	0.674672	0.567576	0.484524	0.498031	0.511333	0.599984	0.526969	0.649348	0.683668	0.499487	0.692974	0.637622	0.614067	0.679251	0.613922	0.581524	0.476943	0.700173	0.580468	0.616692
Asp3s279_3	AsparagusV1_01	10672820	10701473	279	3	A0512	+	28654					0.866517	0.821581	0.872394	0.892254	0.857665	0.871073	0.813128	0.857444	0.838484	0.836482	0.857143	0.884453	0.874761	0.857852	0.949896	0.799873	0.926151	0.924563	0.837006	0.799565	0.831586	0.846474	0.812302	0.851102	0.796348	0.716176	0.786868	0.716181	0.81754	0.782682	0.74942	0.858983	0.788012	0.800599	0.768685	0.803938	0.862365
Asp3s279_4	AsparagusV1_01	10701816	10720594	279	4	A0513	+	18779					0.750134	0.801141	0.73672	0.881072	0.785841	0.790342	0.778793	0.756019	0.706969	0.629589	0.823838	0.835433	0.808099	0.871749	0.825432	0.878846	0.839344	0.846798	0.77014	0.750349	0.689354	0.861828	0.824657	0.796238	0.84123	0.718741	0.780166	0.764208	0.730429	0.664475	0.768073	0.719678	0.664581	0.911124	0.805716	0.799722	0.819673
Asp3s279_5	AsparagusV1_01	10720605	10746433	279	5	A0514	+	25829					0.92794	1.01981	0.762568	0.685276	0.835579	0.693953	0.793361	0.680973	0.886079	0.738631	0.858468	1.01623	0.818489	0.655127	1.04565	0.866801	0.712352	0.767995	0.949083	0.842121	0.688082	0.739079	0.749459	0.951588	0.740902	0.761447	0.860038	0.753435	0.675138	0.854142	0.901901	0.861555	0.681485	0.683089	0.673097	0.614699	0.688294
Asp3s279_6	AsparagusV1_01	10746451	10831071	279	6	A0515	+	84621	1	A22-	0.97519	0.834999	0.947315	0.953324	0.851585	0.841724	0.989052	0.84291	0.812643	0.839341	0.931387	0.831955	0.940167	0.890447	0.841008	0.857839	0.981094	1.04052	0.815432	0.777642	0.978737	0.997854	0.788758	0.808768	0.848462	0.943343	1.0121	0.959292	0.901924	0.91263	0.806815	0.960147	0.906057	0.98084	0.763842	0.811935	0.816781	0.874583	0.781337
Asp3s279_7	AsparagusV1_01	10831096	10831870	279	7	A0516	+	775					0.784595	1.28986	0.778567	1.21365	1.35184	1.12397	1.1355	0.712409	1.21448	1.17884	0.651592	1.16789	0.540166	1.48574	1.1526	1.4273	0.611473	1.52304	0.777551	1.08818	1.18908	1.11079	1.04697	0.801333	0.497166	1.03073	0.85928	0.936683	1.2928	1.34174	0.985519	1.05139	0.651584	1.42594	1.43368	0.287386	1.00991
Asp3s279_8	AsparagusV1_01	10831880	10846776	279	8	A0517	+	14897					1.28236	1.95943	1.36267	1.44932	1.49498	1.30441	1.6006	1.38189	1.25366	1.21212	1.20801	1.08352	1.3559	1.61645	1.83768	1.17915	1.24202	1.40641	1.11322	0.827941	1.65256	1.30312	1.04422	1.27951	1.14379	1.62162	1.63007	1.59309	1.53088	1.35455	1.52826	1.60696	1.32202	1.02577	1.51364	1.81761	1.72379
Asp3s279_9	AsparagusV1_01	10846787	10903909	279	9	A0518	+	57123					0.722958	0.792743	0.814859	0.763417	0.749875	0.787091	0.816495	0.791182	0.750142	0.753578	0.731333	0.70114	0.807973	0.828203	0.814074	0.737399	0.77333	0.707722	0.644768	0.656979	0.674875	0.769719	0.768261	0.664437	0.625801	0.646164	0.682828	0.611947	0.740006	0.708467	0.67728	0.669934	0.732472	0.715801	0.704812	0.700154	0.743149
Asp3s279_10	AsparagusV1_01	10903920	10916199	279	10	A0519	+	12280					0.891295	1.00534	0.97219	1.02706	0.957975	0.919423	1.05787	0.770754	0.87942	0.774608	0.923386	0.921327	0.72868	0.978428	0.894293	1.00167	0.820468	0.766291	0.971623	1.03586	0.963059	0.80969	0.877857	0.894748	0.941296	0.881542	0.906413	0.948109	1.01015	1.03445	0.940129	1.03191	0.922306	0.955776	0.918109	1.04677	1.07137
Asp3s279_11	AsparagusV1_01	10916230	10937553	279	11	A0520	+	21324					1.07408	1.1415	1.05505	0.988442	1.15248	0.961538	1.06905	0.930255	0.966413	1.09125	1.04414	0.972714	1.00613	0.983697	1.03986	1.135	0.986525	0.873353	1.05577	1.01179	0.944575	0.99312	0.98607	1.04285	0.946616	1.17033	1.17	0.949271	1.01466	1.05304	1.03183	1.03435	0.849139	1.03649	0.937899	0.95495	0.922844
Asp3s279_12	AsparagusV1_01	10937564	10939645	279	12	A0521	+	2082					0.535437	0.408116	0.724531	0.657116	0.718868	0.74022	0.78497	0.549313	0.571043	0.748556	0.507144	0.724553	0.628346	0.81755	1.05999	0.488791	0.732322	0.440948	0.48625	0.641349	0.632314	0.485839	0.645827	0.711299	0.493505	0.661513	0.308434	0.442541	0.618722	0.958397	0.620819	0.391366	0.519738	0.677212	0.706326	0.504316	0.698147
Asp3s279_13	AsparagusV1_01	10939656	10970697	279	13	A0522	+	31042					0.847196	0.872699	0.878868	0.863556	0.942117	0.755496	0.836973	0.942664	0.879306	0.92102	0.921346	0.74352	0.910298	0.872497	0.983463	0.805332	0.862205	0.865057	0.802124	0.74598	0.775389	0.922098	0.871546	0.780242	0.717158	0.691252	0.770774	0.73574	0.821506	0.837452	0.826148	0.735879	0.790138	0.840901	0.793771	0.799492	0.828443
Asp3s279_14	AsparagusV1_01	10970718	10994882	279	14	A0523	+	24165					0.482289	0.359896	0.419132	0.424617	0.39639	0.407609	0.383243	0.306813	0.346448	0.389187	0.38945	0.330857	0.361634	0.345976	0.384874	0.426624	0.364929	0.369056	0.440886	0.372258	0.389523	0.294792	0.39046	0.374622	0.394189	0.379583	0.382861	0.363952	0.447192	0.437289	0.460729	0.473231	0.411971	0.375313	0.328619	0.327855	0.399462
Asp3s279_15	AsparagusV1_01	10995484	11019108	279	15	A0524	+	23625					0.489023	0.52468	0.614792	0.61348	0.50808	0.615462	0.643879	0.634329	0.553567	0.684702	0.479965	0.437391	0.551527	0.663267	0.518222	0.470087	0.661944	0.562074	0.483612	0.452161	0.569313	0.617637	0.641764	0.509565	0.464811	0.572478	0.55772	0.457362	0.66744	0.474645	0.496129	0.518538	0.595438	0.672617	0.546385	0.583157	0.523756
Asp3s279_16	AsparagusV1_01	11019129	11050192	279	16	A0525	+	31064	2	A23+	1.22216	0.993795	1.08801	1.01206	1.26811	1.1616	1.00698	1.22088	1.2856	1.16036	0.964797	1.09337	0.997541	1.02222	1.15391	1.32796	0.898191	1.03551	1.06854	1.05654	1.05064	1.0373	1.15343	1.05447	1.08661	0.966538	0.851021	0.899144	1.01982	0.941943	1.10352	0.971661	0.742344	0.997663	1.14721	1.26966	1.16877	1.29672	1.06301
Asp3s279_17	AsparagusV1_01	11050274	11066831	279	17	A0526	+	16558	3	A22+	0.938405	0.7568	0.81709	0.812006	0.9787	0.988926	0.847862	0.88219	1.04776	0.766921	0.744954	0.931496	0.767992	0.965715	0.897532	1.06729	0.745747	0.798987	0.899666	0.887116	0.759895	0.804308	0.902405	0.931937	0.936672	0.68233	0.661901	0.638811	0.700956	0.662682	0.726115	0.697593	0.700781	0.739851	0.810362	0.821607	0.911817	0.9166	0.83058
Asp3s279_18	AsparagusV1_01	11066842	11112911	279	18	A0527	+	46070	0	A23+	0.950294	0.532659	0.596139	0.451326	0.871902	0.870477	0.507449	0.919205	0.954172	0.872286	0.472046	0.86905	0.485283	0.507533	0.874605	0.934537	0.475608	0.504217	0.940529	0.92947	0.502801	0.537727	0.915848	0.927761	0.951071	0.57239	0.560351	0.545885	0.572522	0.529074	1.14538	0.516694	0.541356	0.521451	0.992762	0.96446	0.939168	0.941341	0.945713
Asp3s279_19	AsparagusV1_01	11112925	11116009	279	19	A0528	+	3085					0.804836	0.77768	0.656618	0.831513	0.776238	0.814497	0.896516	0.588038	0.642307	0.557445	0.744045	0.929072	0.814189	0.535519	1.09008	0.788831	0.707949	0.765222	0.734452	0.615078	0.803685	0.920861	0.72893	0.534238	0.721621	0.75002	0.632175	0.733079	0.912451	0.865439	0.761777	0.819696	0.841824	0.877015	0.730916	0.845723	0.857761
Asp3s279_20	AsparagusV1_01	11116020	11140620	279	20	A0529	+	24601	1	A22+	1.05412	0.613627	0.795062	0.518087	1.13175	1.0827	0.669222	0.960108	1.08507	0.952218	0.680616	1.04857	0.658729	0.613194	1.12311	0.919818	0.679213	0.521581	0.958967	0.952936	0.533992	0.46279	0.935589	0.90982	1.06015	0.543721	0.51511	0.624784	0.556863	0.589027	1.0298	0.490086	0.570779	0.576772	0.832798	1.12302	0.928534	0.898879	1.08322
Asp3s279_21	AsparagusV1_01	11141754	11172776	279	21	A0530	+	31023					0.839548	0.829733	0.959984	0.886135	0.794101	0.893111	0.919883	0.807222	0.932539	0.947568	0.796128	0.858246	0.963145	0.876258	0.846872	0.788711	0.885978	0.843392	0.832917	0.743039	0.845175	0.873408	0.882542	0.829226	0.696207	0.700555	0.750546	0.716391	0.787406	0.721103	0.763211	0.760784	0.878986	0.901604	0.853247	0.797931	0.893824
Asp3s279_22	AsparagusV1_01	11172787	11216223	279	22	A0531	+	43437	0	A23+	1.04082	0.60365	0.597278	0.54082	1.00314	1.15356	0.636755	1.032	0.949302	1.07587	0.57707	1.12092	0.578112	0.604283	1.08423	1.02691	0.602423	0.608122	0.990425	1.0228	0.549372	0.575176	0.95621	1.00877	1.01459	0.591139	0.572141	0.59356	0.651029	0.532863	0.938017	0.590069	0.620835	0.607395	0.976543	0.965898	1.00513	0.985949	1.07168
Asp3s154_12	AsparagusV1_01	11230658	11217224	154	12	A0532	-	13435	1	A22-	0.916196	0.593823	0.95045	0.900311	0.648013	0.623722	0.904583	0.615946	0.561441	0.52837	0.884936	0.568012	0.932845	1.06107	0.630982	0.618567	0.911276	0.846393	0.51069	0.585712	0.947299	0.923269	0.584666	0.603919	0.614301	0.956502	0.911359	0.90827	1.17723	0.845819	0.59305	0.924597	0.896477	0.830268	0.510105	0.584297	0.595939	0.561281	0.518761
Asp3s154_11	AsparagusV1_01	11243783	11231799	154	11	A0533	-	11985					0.832903	0.871612	0.690451	0.845441	0.819211	0.810669	0.678317	0.592294	0.913466	0.887839	0.796728	0.71115	0.785912	0.898083	0.82862	1.07801	0.747829	0.664781	0.842688	0.721254	0.820167	0.784727	0.816288	0.691564	0.793005	0.811307	0.902926	0.838659	0.728493	0.83714	0.80395	0.879142	0.752395	0.756733	0.796193	0.698212	0.774327
Asp3s154_10	AsparagusV1_01	11265184	11243794	154	10	A0534	-	21391					0.949904	0.78977	0.826081	1.02132	0.89419	0.775279	0.985386	0.868346	0.829068	0.876801	0.955022	0.987297	0.980963	0.826152	0.869569	0.916324	0.912158	0.797045	0.957808	0.896918	0.920076	0.918575	0.901699	0.988219	0.835577	0.882081	1.03958	0.831437	0.833052	0.984053	0.954436	0.937849	1.01847	0.869346	0.840243	0.93411	0.87988
Asp3s154_9	AsparagusV1_01	11313551	11265241	154	9	A0535	-	48311					1.09397	1.02631	0.991146	1.00975	0.95419	0.985443	0.996651	0.879169	0.951569	0.891032	0.896087	0.910214	0.890359	0.979269	0.996279	1.05141	0.948932	0.960331	0.967437	0.956469	0.91969	0.896753	0.979414	1.01801	0.827236	0.907707	0.8443	0.810835	0.914981	0.942403	0.892634	0.897981	0.958656	0.915777	0.944983	0.916116	0.98362
Asp3s154_8	AsparagusV1_01	11318432	11313562	154	8	A0536	-	4871					0.811414	0.985072	0.787484	0.851386	0.669836	0.832244	1.127	0.793434	0.874618	0.893663	0.801097	0.681327	0.848688	0.935275	0.841411	0.799357	0.736007	0.881787	0.890728	0.952241	0.743239	0.857154	0.742465	0.764976	0.694336	0.780387	0.742171	0.94004	1.00396	0.744285	0.940805	0.669122	0.814551	0.962256	0.717859	0.842638	1.13242
Asp3s154_7	AsparagusV1_01	11352613	11318443	154	7	A0537	-	34171	2	A24+	0.744154	0.57178	0.679163	0.525112	0.760553	0.785732	0.605313	0.749065	0.691657	0.815952	0.582783	0.703002	0.626055	0.498852	0.748842	0.678328	0.47669	0.495927	0.680749	0.659188	0.572076	0.528563	0.70824	0.782868	0.715076	0.5648	0.558776	0.503815	0.584656	0.533551	0.628999	0.552687	0.494315	0.580514	0.749453	0.672455	0.698134	0.693694	0.687141
Asp3s154_6	AsparagusV1_01	11400877	11354349	154	6	A0538	-	46529					0.847271	0.856149	0.904057	0.860052	0.865927	0.894297	0.887119	0.88148	0.830441	0.831602	0.818915	0.857537	0.84011	0.95652	0.892144	0.862502	0.785563	0.765978	0.815402	0.77409	0.816745	0.850615	0.82759	0.852169	0.731023	1.12954	0.937463	0.705674	1.05461	0.768905	0.787924	0.748796	0.789165	0.809984	0.805588	0.834952	0.809023
Asp3s154_5	AsparagusV1_01	11408520	11400888	154	5	A0539	-	7633					0.677129	0.523853	0.536412	0.627329	0.639223	0.724223	0.653313	0.774995	0.707407	0.563251	0.739766	0.671946	0.71298	0.485347	0.674625	0.695604	0.704525	0.455324	0.66947	0.626087	0.4628	0.515978	0.637813	0.682185	0.790833	0.548526	0.592021	0.687675	0.725062	0.614878	0.738923	0.651544	0.841141	0.604079	0.663605	0.612761	0.590817
Asp3s154_4	AsparagusV1_01	11409847	11408539	154	4	A0540	-	1309					0.851627	0.649119	0.49388	0.620564	0.640292	0.383915	0.576238	0.572423	0.491974	0.328441	0.841698	0.460969	0.679592	0.688413	0.561979	0.574627	0.67683	0.726388	0.754979	0.617418	0.53638	0.756299	0.832391	0.748144	0.833991	0.904852	0.599588	0.469249	0.747183	0.644094	0.673248	1.11617	1.0471	0.145557	0.92371	0.534752	0.626392
Asp3s154_3	AsparagusV1_01	11441078	11409858	154	3	A0541	-	31221					0.912128	0.918925	0.93457	0.786028	0.936716	0.886374	0.859018	0.881681	0.913932	0.814182	0.913123	0.99534	0.826303	0.901168	0.977825	0.90417	0.850662	0.859047	0.935722	0.818237	0.839112	0.805139	0.836848	0.92113	0.734986	0.763164	0.891287	0.794121	0.854235	0.904664	0.93432	0.906251	0.824889	0.827535	0.787127	0.788794	0.808174
Asp3s154_2	AsparagusV1_01	11452301	11441089	154	2	A0542	-	11213					0.772753	0.766693	0.795643	0.777824	0.870273	0.738004	0.792289	0.854648	0.963103	0.862696	0.859769	0.739932	0.980024	0.732214	0.768517	0.797087	0.718465	0.812893	0.720135	0.717637	0.716179	0.779254	0.705021	0.724266	0.681518	0.705032	0.782678	0.704669	0.697806	0.634113	0.757128	0.759253	0.675525	0.808833	0.731519	0.822897	0.850905
Asp3s154_1	AsparagusV1_01	11547425	11452312	154	1	A0543	-	95114					1.26421	1.90861	1.48763	1.17139	1.20819	1.7295	1.41867	1.1054	1.19322	1.09049	1.0966	1.12448	1.09868	1.09375	1.16123	1.13042	1.0242	1.07104	1.12647	1.07729	1.06761	1.06755	1.07928	1.09342	1.07418	2.43875	3.21845	1.11019	1.8502	1.06047	1.10877	1.08917	1.09142	1.07132	1.11492	1.05007	1.12539
Asp3s9317_1	AsparagusV1_01	11548426	11550571	9317	1	A0544	+	2146					0.920876	0.442526	1.32551	0.956278	0.655584	0.686921	1.11305	1.06586	0.900271	1.47751	0.877079	0.702945	0.853449	1.42304	0.808008	0.701012	0.892903	0.931988	0.9098	0.720467	1.03265	0.872498	0.756202	0.745738	0.698231	0.65462	0.731464	0.819656	1.11161	0.523839	0.917146	0.929596	1.00848	0.994402	1.38575	1.0082	0.989938
Asp3s184_27	AsparagusV1_01	11629947	11551572	184	27	A0545	-	78376					0.832074	0.782486	0.730272	0.776783	0.833358	0.753621	0.805214	0.795018	0.778692	0.767966	0.800115	0.789136	0.755125	0.797164	0.807189	0.866566	0.793128	0.7802	0.849437	0.830327	0.799255	0.766943	0.814019	0.742091	0.718569	0.814314	0.730722	0.679342	0.797141	0.718234	0.773606	0.739933	0.745548	0.774041	0.751355	0.760774	0.79081
Asp3s184_26	AsparagusV1_01	11637885	11629958	184	26	A0546	-	7928					0.990682	0.76915	1.00572	0.814303	0.974128	0.895892	0.956719	0.820773	0.86229	1.08458	0.984396	1.0275	0.976871	0.915631	0.914634	0.77576	0.958989	0.918121	1.04589	1.01056	0.974185	1.0017	0.88603	0.933983	0.828907	1.04233	1.01399	0.704348	1.08022	0.786968	0.885579	0.963986	0.955432	0.903645	0.869746	0.722401	0.944921
Asp3s184_25	AsparagusV1_01	11639525	11637896	184	25	A0547	-	1630					0.808262	0.55195	0.899003	1.39015	0.918211	0.966037	0.976934	0.750027	0.790176	0.659401	0.985746	1.24939	0.866793	1.01354	0.773669	0.542899	0.834271	0.78449	0.635875	0.689848	0.888421	0.871428	0.824916	0.967158	0.656619	0.828051	1.06516	0.616646	0.92201	0.724152	0.865061	0.827407	0.708119	0.77149	0.76185	1.30785	0.960339
Asp3s184_24	AsparagusV1_01	11699028	11639536	184	24	A0548	-	59493					1.72901	1.94659	1.83212	1.81311	1.87573	2.10333	1.84687	1.71886	1.91264	2.23933	2.00165	2.18064	2.26315	1.67625	1.6993	1.63247	1.95189	1.72004	1.53839	1.42463	1.83517	1.86591	1.84901	1.36748	1.22333	1.6344	1.62348	1.86032	1.81	1.6666	1.95583	1.13961	1.61757	1.97411	1.33919	1.49267	1.68895
Asp3s184_23	AsparagusV1_01	11702633	11699039	184	23	A0549	-	3595					0.97256	0.597839	1.00705	0.654089	1.18236	0.782824	0.909212	0.888565	0.785442	0.837136	0.85558	1.40571	1.03347	0.58488	1.12544	0.873848	0.767992	0.629304	0.878341	0.860152	0.891079	0.724372	0.941506	0.664419	0.768107	0.881146	0.793891	0.698979	0.7631	0.953737	0.694566	0.836278	0.822733	0.699598	0.663586	0.601838	1.1715
Asp3s184_22	AsparagusV1_01	11709449	11702647	184	22	A0550	-	6803					0.826778	0.786137	0.874276	0.79185	0.787612	0.896302	0.597504	0.71303	0.910223	0.797862	0.776036	0.886973	0.676895	0.941945	0.911409	0.852015	0.832881	0.944639	0.814926	0.759291	0.81276	0.765579	0.797415	0.733816	0.805509	0.793605	0.828565	0.820824	0.795991	0.846879	0.859302	0.921022	0.858931	0.694584	0.792605	0.734292	0.657421
Asp3s184_21	AsparagusV1_01	11709802	11709472	184	21	A0551	-	331					0.918522	2.11405	0.781255	1.16248	1.08521	1.51826	0.633011	0.953158	0.149662	1.78596	0.832162	1.36724	0.316185	0.302495	0.634985	0.802047	1.4317	1.48585	0.946687	1.27393	1.6572	0.9753	0.91051	1.29893	1.16406	1.24828	1.14966	1.34962	1.29726	1.01888	1.68624	1.78261	1.52561	0.69076	1.48094	1.92252	1.80159
Asp3s184_20	AsparagusV1_01	11735064	11709810	184	20	A0552	-	25255					1.03531	0.882678	1.00175	0.871832	0.87709	0.833098	0.874445	0.737051	0.880718	0.838409	0.863437	0.958691	0.938621	1.02881	1.03821	0.826934	0.829707	0.850363	0.820809	0.866826	0.85489	0.813825	0.890417	0.957137	0.775541	0.756939	0.750567	0.685433	0.831224	0.835719	0.821203	0.806596	0.939772	0.840449	0.799677	0.706781	0.872174
Asp3s184_19	AsparagusV1_01	11779225	11735453	184	19	A0553	-	43773	1	A24-	0.863238	0.677089	0.960811	0.806145	0.663626	0.651467	0.861637	0.603885	0.774482	0.694626	0.887254	0.704713	0.936547	0.890851	0.681409	0.741114	0.889495	0.848071	0.668865	0.60747	0.867842	0.785098	0.670174	0.658339	0.633423	0.881812	0.773137	0.789114	0.812294	0.77817	0.629991	0.860333	0.789213	0.811988	0.716897	0.631154	0.652497	0.580051	0.606229
Asp3s184_18	AsparagusV1_01	11788689	11779236	184	18	A0554	-	9454	0	A25-	0.849303	0.498682	0.664618	0.682007	0.537943	0.366304	0.816891	0.421711	0.580664	0.500574	0.896022	0.522973	0.73324	1.07706	0.514762	0.37068	0.794789	0.795627	0.516516	0.450856	0.897466	0.646733	0.51987	0.505374	0.52722	0.763014	0.78115	0.946927	1.08176	0.711741	0.555124	0.811549	0.736421	0.870798	0.434944	0.362769	0.397517	0.531754	0.378459
Asp3s184_17	AsparagusV1_01	11861724	11788700	184	17	A0555	-	73025	1	A25-	1.03374	0.889918	1.10607	1.07938	0.91953	0.873514	1.10389	0.875368	0.877989	0.853814	1.02366	0.833071	0.998306	0.966775	0.862768	0.89534	1.12034	0.95006	0.898646	0.916393	1.00311	1.01965	0.852413	0.868233	0.895573	0.925997	0.979052	0.958477	0.935713	0.986054	0.811778	0.989845	0.979536	1.01732	0.908846	0.862069	0.843107	0.856171	0.863048
Asp3s184_16	AsparagusV1_01	11862137	11861735	184	16	A0556	-	403					0	0.372076	0.427784	0.530442	0.222831	0.914474	1.97569	0.978583	0.245846	0.666764	0.227829	0.748645	0.779086	1.11803	0.391154	0.548961	0.306759	0.081359	0.119623	0.523164	0.871119	0.267018	0.402682	0.237081	0.424928	0.546807	0.118033	1.03922	0.59194	0.627632	0.145787	0.557764	0.53702	0.756465	0.567632	0.394761	0.462411
Asp3s184_15	AsparagusV1_01	11867735	11862148	184	15	A0557	-	5588					0.770777	0.670841	0.933252	0.489662	0.546391	0.611544	0.742417	0.501077	0.806721	0.692441	0.714739	0.958347	0.599326	0.510663	0.714643	0.886825	0.700565	0.651294	0.659973	0.798617	0.585049	0.828051	0.846336	0.837801	0.708674	0.561949	0.553306	0.63955	0.794034	0.724226	0.66238	0.688858	0.697126	0.81833	0.654991	0.603558	0.500228
Asp3s184_14	AsparagusV1_01	11875735	11867746	184	14	A0558	-	7990					1.09081	1.12601	1.10041	1.16114	0.981555	0.939258	0.933561	1.1451	1.2958	1.00218	0.971012	0.877924	1.05443	0.889729	1.24293	1.14077	1.15527	1.18183	0.986488	1.13026	1.00782	1.11783	0.983608	1.20476	1.42527	1.00322	0.952537	1.02386	1.13752	1.31551	0.959593	1.14288	1.28208	1.06833	1.16566	0.963691	0.960912
Asp3s184_13	AsparagusV1_01	11923443	11876076	184	13	A0559	-	47368					1.13607	1.09106	1.16556	1.16343	1.11032	1.05174	1.08992	1.17808	1.20477	1.10505	1.12327	1.11145	1.10473	1.13827	1.07602	1.22647	1.11485	1.08674	1.19024	1.16616	1.1395	1.13951	1.1061	1.15173	1.17585	1.11884	1.01124	1.09045	1.12558	1.07093	1.13366	1.22846	1.07673	1.15202	1.14317	1.14259	1.0811
Asp3s184_12	AsparagusV1_01	11931869	11923627	184	12	A0560	-	8243					1.29707	1.08538	1.18689	1.3226	1.28552	1.29655	1.42345	1.28219	1.62863	1.25177	1.37561	1.3634	1.20617	1.37866	1.31952	1.54054	1.21729	1.26887	1.06441	1.25329	1.13393	1.40727	1.13623	1.21125	1.36594	1.18295	1.05025	1.20922	1.22416	1.14898	1.20811	1.32255	1.07645	1.34528	1.44704	1.46679	1.29313
Asp3s184_11	AsparagusV1_01	11961092	11931880	184	11	A0561	-	29213					0.917584	0.884564	0.888158	0.927867	0.892487	0.878489	0.998395	0.915285	0.898748	0.956608	0.898886	0.89593	0.884892	0.940833	0.874162	0.872414	0.940167	0.899015	0.905152	0.927405	0.891532	0.916472	0.94992	0.917398	0.859514	0.78262	0.90126	0.805698	0.806795	0.958189	0.820554	0.887751	0.812444	0.880504	0.845705	0.860439	0.896896
Asp3s184_9	AsparagusV1_01	11978695	11961111	184	9	A0562	-	17585	0	A25-	1.01332	0.702336	0.899039	0.977757	0.735273	0.65887	1.02134	0.731598	0.629116	0.744558	1.0733	0.712066	0.871944	0.99081	0.767744	0.771513	1.07869	1.014	0.726441	0.60597	0.996513	0.937177	0.694985	0.618051	0.731678	0.888334	0.94217	0.852129	0.85613	0.927238	0.660647	0.966898	0.987275	1.0146	0.668681	0.598095	0.674587	0.692988	0.722728
Asp3s184_8	AsparagusV1_01	11986817	11978863	184	8	A0563	-	7955					0.866293	1.06185	0.969801	0.811539	0.85041	0.779139	0.990346	0.842775	1.03995	0.986324	0.917575	0.872305	0.776213	0.723725	0.93795	1.1291	0.78997	0.910883	0.927197	1.02038	0.813663	0.827859	0.909251	1.00588	1.08711	1.01802	0.780331	0.852878	0.725701	0.88675	1.06721	1.10906	0.861504	0.938901	0.870902	0.98393	1.00731
Asp3s184_7	AsparagusV1_01	11996482	11988470	184	7	A0564	-	8013	4	D68+	1.50581	1.22422	1.45445	1.32862	1.40921	1.18449	1.41581	1.3923	1.15576	1.49617	1.76193	1.30782	1.47812	1.44959	1.31262	1.17457	1.43609	1.94368	1.11852	1.11706	1.48	1.64886	1.046	1.43155	1.4408	1.71997	1.41316	0.990025	1.23771	1.21953	1.06876	1.11883	1.53974	1.4622	1.41344	1.49803	0.982868	1.07211	1.5256
Asp3s184_6	AsparagusV1_01	12005922	11996484	184	6	A0565	-	9439					0.912618	0.863131	0.876688	0.788127	0.932355	0.905103	0.918996	0.931712	1.06014	1.05899	0.948404	0.759134	0.820493	0.880437	1.10779	1.18127	0.866594	0.899672	0.995931	1.13917	0.667142	0.969032	0.923488	0.941365	0.916192	0.971778	0.914659	0.916973	0.839063	0.994462	1.00835	0.92874	1.03941	0.799361	0.834381	0.761819	1.00688
Asp3s184_5	AsparagusV1_01	12006851	12005924	184	5	A0566	-	928					0.709842	0.430881	0.88242	1.47426	0.967683	0.75815	0.993445	0.594953	0.427051	0.752839	0.989388	0.975336	1.12777	0.647365	0.679462	0.57215	0.666077	1.05995	0.623382	0.605847	0.662022	1.11319	0.974285	0.84939	0.553598	0.831111	0.71761	0.481385	1.13106	0.333129	0.411518	0.605547	0.93284	1.27297	1.23252	0.822873	1.12454
Asp3s184_4	AsparagusV1_01	12028523	12006868	184	4	A0567	-	21656	1	A24-	1.08558	0.681046	0.954659	0.909354	0.738355	0.621878	0.825194	0.649763	0.607604	0.673793	0.83036	0.635285	0.943336	0.929938	0.628253	0.73282	0.975393	0.868335	0.658383	0.664656	0.906018	0.825906	0.63526	0.605221	0.643377	0.857006	0.890589	4.67061	3.16625	0.795477	1.15332	0.842237	0.839664	0.97308	0.74618	0.686262	0.674532	0.593571	0.555888
Asp3s184_3	AsparagusV1_01	12083246	12028579	184	3	A0568	-	54668					0.767474	0.707657	0.722158	0.739828	0.70963	0.70232	0.706752	0.693255	0.751207	0.688132	0.685238	0.673298	0.742793	0.798545	0.690117	0.709811	0.68406	0.667532	0.697532	0.654986	0.695148	0.731849	0.691232	0.631358	0.632369	0.763862	0.739161	0.657304	0.689456	0.758789	0.669542	0.665069	0.694107	0.717972	0.659948	0.646622	0.764932
Asp3s184_2	AsparagusV1_01	12115882	12083259	184	2	A0569	-	32624					0.792135	0.821188	0.803223	0.825612	0.78541	0.826689	0.743722	0.807499	0.821482	0.826939	0.823196	0.758329	0.776332	0.781082	0.737666	0.779843	0.786922	0.806023	0.778743	0.877833	0.789575	0.772493	0.699241	0.779747	0.772272	0.78016	0.770578	0.744565	0.756077	0.851114	0.836511	0.818186	0.811527	0.828157	0.739252	0.846549	0.817973
Asp3s184_1	AsparagusV1_01	12168135	12115893	184	1	A0570	-	52243					0.90106	0.905061	0.972648	0.995945	1.0027	0.920253	0.954527	0.900565	0.966238	0.970042	0.924426	0.932664	0.937534	0.955396	0.982648	0.929084	0.89447	0.983448	0.921846	0.931565	0.934468	0.942959	0.9199	0.950991	0.884617	0.864171	0.848587	0.840128	0.849769	0.871475	0.884492	0.925052	0.926549	0.926359	0.900132	0.891625	0.935985
Asp3s223_36	AsparagusV1_01	12174085	12169136	223	36	A0571	-	4950					0.65515	0.535162	0.757502	0.552774	0.483776	0.47378	0.617998	0.286814	0.620475	0.629694	0.306051	0.700928	0.708286	0.313525	0.573219	0.482686	0.682637	0.596139	0.511299	0.567905	0.509748	0.682605	0.552645	0.579051	0.419467	0.550908	0.393992	0.4738	0.636138	0.579112	0.66467	0.590329	0.451784	0.746741	0.422521	0.514226	0.70023
Asp3s223_35	AsparagusV1_01	12187050	12174579	223	35	A0572	-	12472					0.82882	0.789487	0.805174	0.754153	0.741622	0.891837	0.900467	0.929639	0.814247	0.629106	0.809788	0.695477	0.692289	0.690412	0.851034	0.702434	0.792969	0.657225	0.717016	0.766345	0.756475	0.662629	0.711921	0.771809	0.784352	0.622819	0.751344	0.783525	0.788032	0.768398	0.734872	0.856078	0.746152	0.757738	0.851571	0.908204	0.824776
Asp3s223_34	AsparagusV1_01	12210785	12187059	223	34	A0573	-	23727					0.971706	0.789957	0.875536	0.891939	0.8112	0.793555	0.891904	0.752936	0.772497	0.869752	0.783604	0.829695	0.78955	0.801783	0.981053	0.91189	0.831036	0.913417	0.798492	0.789361	0.81747	0.827232	0.834419	0.855691	0.799322	0.731386	0.817948	0.741342	0.790246	0.798335	0.843136	0.800515	0.723616	0.819089	0.791951	0.767048	0.849801
Asp3s223_33	AsparagusV1_01	12217815	12210796	223	33	A0574	-	7020					1.12604	0.904236	1.09283	0.931809	0.857075	0.921094	1.0924	0.820198	0.755066	1.03348	1.00055	1.00998	0.849781	1.09825	1.16018	0.976947	1.039	0.873403	0.889311	1.14628	0.912658	0.86761	0.91477	1.07861	0.905629	1.25955	1.71432	0.863065	1.01945	0.932796	0.962463	0.896554	0.822104	0.852249	0.823967	0.979007	1.06183
Asp3s223_32	AsparagusV1_01	12246545	12218675	223	32	A0575	-	27871					0.947221	0.835696	0.901542	0.897379	0.86028	0.833037	0.933702	0.948037	0.947355	0.923613	0.899342	0.966132	0.82799	0.889137	0.827644	0.812819	0.816145	0.929362	0.852737	0.798073	0.837629	0.849406	0.796029	0.912721	0.685851	0.871696	0.738999	0.823455	0.831948	0.895423	0.81158	0.881099	0.817916	0.810785	0.786762	0.893879	0.790311
Asp3s223_31	AsparagusV1_01	12259340	12246556	223	31	A0576	-	12785					1.05426	1.15328	1.06526	0.949709	1.00911	1.12681	1.06853	1.22768	1.11979	1.03405	0.97309	0.790542	0.912732	0.939781	1.0809	0.948257	0.916986	1.0848	1.09727	0.948221	0.909573	0.910692	1.06803	0.986448	1.16363	0.932902	1.03431	1.00238	0.990778	0.938631	1.0983	1.15159	1.21878	1.11474	0.968751	1.01787	0.982409
Asp3s223_30	AsparagusV1_01	12263540	12259438	223	30	A0577	-	4103					0.839796	0.816184	0.850851	1.12537	0.992196	1.11051	0.663867	0.951561	0.531238	0.681097	0.671327	0.900773	0.880009	0.768697	0.563486	1.30485	0.813513	1.30256	0.986958	1.02771	0.786101	0.949406	0.943592	0.74516	1.12168	0.805617	0.898481	0.918656	0.970951	0.945247	1.00235	1.09568	1.03735	0.882319	0.971699	1.07016	1.09004
Asp3s223_29	AsparagusV1_01	12280724	12264346	223	29	A0578	-	16379					0.807457	0.91548	0.692051	0.837897	0.763922	0.836603	0.726608	0.794565	0.807536	0.643096	0.767976	0.787462	0.750792	0.641871	0.862972	0.742885	0.740933	0.710643	0.728465	0.667213	0.708648	0.735827	0.850661	0.75687	0.669135	0.625611	0.771056	0.678448	0.635012	0.82361	0.747897	0.819985	0.77077	0.667726	0.704305	0.68185	0.653067
Asp3s223_28	AsparagusV1_01	12297618	12284975	223	28	A0579	-	12644					0.881667	0.719452	0.869212	0.940011	0.98248	0.874406	0.947875	0.773517	0.80317	0.841565	0.954895	0.954457	0.811168	0.922545	1.00569	1.01132	0.796848	0.788314	0.983685	0.78649	0.716685	0.815316	0.738907	0.806649	0.788919	1.10452	1.01199	0.810405	0.952773	0.791286	1.01297	0.919987	0.969926	0.90415	0.858079	0.837971	0.70744
Asp3s223_27	AsparagusV1_01	12299120	12297631	223	27	A0580	-	1490					1.22428	0.939262	0.86777	0.573874	0.68305	0.98935	1.18122	0.794032	0.664939	0.68529	1.04756	0.658079	1.08872	1.00798	1.34007	1.06904	0.746721	0.836195	0.727976	0.896166	1.10443	0.765534	0.949102	1.15422	0.847611	0.794934	0.73426	0.880709	0.592377	0.641299	0.670326	0.528004	0.919901	0.971854	1.20629	0.832813	0.700382
Asp3s223_26	AsparagusV1_01	12311439	12299131	223	26	A0581	-	12309					23.2014	19.089	19.3595	31.7882	27.0033	18.6364	36.4072	27.1756	13.1481	17.6299	24.9696	18.5976	8.18791	19.9495	33.5872	14.2024	12.6597	8.41201	13.0478	5.72663	18.419	10.2756	11.5378	10.3119	6.96831	11.0504	12.0667	9.54495	11.2406	13.3864	9.87793	20.1446	8.42772	9.39593	26.5624	9.84595	16.4657
Asp3s223_25	AsparagusV1_01	12337459	12312298	223	25	A0582	-	25162					0.745114	0.663462	0.726257	0.713636	0.670956	0.680392	0.736116	0.659842	0.671347	0.612976	0.726144	0.72842	0.594785	0.760036	0.778924	0.654145	0.626422	0.680199	0.635125	0.62145	0.657489	0.679981	0.646787	0.670194	0.670366	0.57035	0.596435	0.64802	0.700619	0.703661	0.725003	0.730295	0.682348	0.723913	0.687043	0.636051	0.676915
Asp3s223_24	AsparagusV1_01	12342143	12337485	223	24	A0583	-	4659					0.44592	0.354027	0.397782	0.458828	0.449744	0.503372	0.368774	0.448628	0.595434	0.288373	0.512384	0.437111	0.58405	0.451308	0.473683	0.34189	0.384749	0.506699	0.543235	0.452533	0.400303	0.406504	0.408028	0.43578	0.436477	1.31253	1.60293	0.449458	0.409619	0.380028	0.264819	0.434216	0.449034	0.392602	0.364741	0.334636	0.311986
Asp3s223_23	AsparagusV1_01	12370176	12343186	223	23	A0584	-	26991					1.08136	1.06109	0.999598	0.956733	1.02363	1.01908	1.01072	0.872285	1.00394	0.931824	0.954176	0.930564	0.940291	0.945948	1.11939	1.15243	0.928251	1.05198	0.8984	0.893092	0.906397	0.949659	0.959408	0.992922	0.835104	0.90828	0.968406	0.925816	0.911218	0.933988	0.895724	0.927522	0.820528	0.984051	0.923802	0.993752	0.958304
Asp3s223_22	AsparagusV1_01	12376306	12370202	223	22	A0585	-	6105					0.373502	0.311109	0.381222	0.32214	0.279479	0.307317	0.432438	0.316529	0.30023	0.316901	0.360944	0.420063	0.248572	0.319812	0.352882	0.340634	0.469116	0.375944	0.379032	0.489243	0.463625	0.366626	0.383535	0.277788	0.392702	0.383515	0.327244	0.452762	0.328228	0.487964	0.312767	0.418814	0.283596	0.45566	0.35329	0.359611	0.5006
Asp3s223_21	AsparagusV1_01	12382244	12376317	223	21	A0586	-	5928					0.752213	0.98649	0.865184	0.677942	0.87862	0.955129	0.812941	0.791665	1.12814	0.897499	0.836373	1.01789	0.900391	0.895187	1.11685	1.17184	0.785509	0.735621	0.927081	0.924715	0.806883	0.740623	0.778241	0.737368	0.86302	0.817812	0.75026	0.861913	0.78471	0.791728	0.827564	0.919516	0.888359	0.745682	0.733191	0.864146	0.691588
Asp3s223_20	AsparagusV1_01	12404654	12382259	223	20	A0587	-	22396	0	A25-	0.850804	0.511725	0.794151	0.8436	0.504197	0.509699	0.825996	0.400911	0.572559	0.565246	0.893612	0.554305	0.883469	0.794809	0.511697	0.377774	0.844625	0.78235	0.456312	0.537287	0.794286	0.85667	0.45262	0.445885	0.515499	0.916144	0.770363	0.760093	0.775231	0.728053	0.52299	0.858328	0.797492	0.833035	0.396195	0.520661	0.509247	0.492979	0.474283
Asp3s223_19	AsparagusV1_01	12414944	12404665	223	19	A0588	-	10280					1.03512	1.00645	1.03975	1.06468	1.00167	0.987491	1.07617	0.88618	0.954136	1.04555	0.86635	1.09324	1.04861	1.06165	1.02739	1.09324	0.837788	0.82926	0.844112	0.806696	0.941256	0.958843	0.87951	0.866676	0.799593	0.849405	0.88379	0.727884	0.696163	0.803752	0.77155	0.915624	0.821045	0.845173	0.921888	0.832585	0.982515
Asp3s223_18	AsparagusV1_01	12455087	12414955	223	18	A0589	-	40133					0.994926	1.0723	0.971889	1.05891	0.959924	0.926627	0.995086	0.991499	0.8949	0.954761	0.962009	0.984806	1.0092	1.00667	0.943985	1.02532	0.940021	0.923182	1.05406	0.937733	0.928322	0.971699	0.916159	0.966553	0.985669	1.02747	1.26643	0.903708	0.978982	1.00839	0.97864	1.00115	0.927517	1.00459	0.971432	1.01479	0.870164
Asp3s223_17	AsparagusV1_01	12467657	12455105	223	17	A0590	-	12553					1.03741	1.33387	1.16735	1.10349	1.18275	1.33446	1.31862	1.22524	0.970791	1.17731	1.07884	1.17168	1.13386	1.31608	1.3604	1.20547	1.25892	1.3138	1.28652	1.1253	1.22527	1.34585	1.23182	1.2882	1.18684	1.58211	1.39447	1.20996	1.19912	1.303	1.28007	1.15272	0.98845	1.27195	1.18711	1.06203	1.10151
Asp3s223_16	AsparagusV1_01	12479917	12467668	223	16	A0591	-	12250					0.831431	0.905799	0.865503	0.924874	0.799046	0.921674	0.985203	0.817712	0.845178	0.794053	0.861939	0.905112	0.76891	0.817354	1.10666	0.877701	0.8763	0.915378	0.781169	0.711389	0.940342	0.852081	0.827017	0.854042	0.761871	0.90169	0.978528	0.845588	0.792576	0.87868	0.832121	0.793607	0.818564	0.84924	0.757628	0.836352	0.721066
Asp3s223_15	AsparagusV1_01	12508232	12479928	223	15	A0592	-	28305					0.959551	0.923535	0.969943	1.12227	1.03639	0.963485	1.03634	0.982265	1.04659	0.939829	0.992597	1.16183	0.885547	1.02761	1.05443	1.13175	0.902629	0.873411	0.863507	0.846667	0.851141	0.932946	0.846889	0.976363	0.870448	0.933263	0.909165	0.822666	0.911899	0.879708	0.919525	0.951965	0.932807	0.996259	0.954808	0.80823	0.861148
Asp3s1959_1	AsparagusV1_01	12509233	12588747	1959	1	A0593	+	79515	0	E31+	0.951514	0.587914	1.01324	0.923395	0.578343	0.885559	0.909511	0.543531	0.964431	1.00285	0.8884	0.882	0.942805	0.951421	1.02532	0.944405	0.552445	0.515274	0.878937	0.903861	0.886681	0.558143	0.89156	0.882626	0.918981	0.592378	0.922024	0.52309	1.04898	0.92348	0.912326	0.567629	0.88444	1.01061	0.890915	0.971902	0.901287	0.901533	0.561996
Asp3s2591_4	AsparagusV1_01	12589748	12609249	2591	4	A0594	+	19502					1.12766	1.04055	0.919357	1.00406	1.03145	0.975782	0.936864	0.944367	1.09988	0.832213	1.05224	0.932092	0.864005	0.906174	1.04271	0.96878	0.924442	0.89106	1.09384	0.924335	0.886563	0.872916	0.878485	1.17212	0.89895	0.911023	0.982957	0.944899	0.795091	1.00299	0.958012	1.10217	0.802702	0.896886	0.857955	0.801072	0.898218
Asp3s2591_5	AsparagusV1_01	12609260	12625423	2591	5	A0595	+	16164					1.56116	1.5059	1.65848	1.52351	1.50928	1.53379	1.43107	1.66882	1.58139	1.41634	1.4797	1.2319	1.47623	1.6539	1.41732	1.42889	1.51687	1.55581	1.56876	1.46739	1.5366	1.50587	1.51455	1.64027	1.46599	1.41612	1.82159	1.52695	1.69572	1.56829	1.56658	1.51751	1.58882	1.59368	1.71848	1.63577	1.38115
Asp3s2591_6	AsparagusV1_01	12625434	12633225	2591	6	A0596	+	7792					1.073	0.962182	1.00115	0.938253	0.891249	1.04482	0.941149	0.991996	1.29058	0.896605	1.08995	1.39391	1.04093	1.17576	1.10593	0.948296	1.06299	0.837364	1.09508	1.18604	0.974293	1.09928	1.07406	1.00853	0.947766	1.0075	0.940114	0.924467	0.970494	1.04236	0.942506	0.926723	1.13875	0.997666	0.763301	1.02493	0.937498
Asp3s2591_7	AsparagusV1_01	12633248	12640606	2591	7	A0597	+	7359					0.860711	0.855789	0.983921	0.97022	0.927419	0.915084	0.979443	0.937826	1.03667	0.613433	0.873361	0.922454	0.888854	0.863975	0.89967	1.07624	0.929545	0.775248	1.00557	0.845173	0.8408	0.859812	0.938786	0.912071	0.715562	0.935772	0.908168	0.777778	0.784475	0.878369	0.902158	0.889616	0.627386	0.849237	0.897028	0.704755	0.774882
Asp3s4744_1	AsparagusV1_01	12641607	12683737	4744	1	A0598	+	42131					0.867161	0.67622	0.807133	0.803704	0.788644	0.769763	0.799694	0.860234	0.847757	0.715596	0.796526	0.716109	0.791183	0.756927	0.720871	0.791856	0.736013	0.705856	0.786669	0.849892	0.738998	0.861764	0.756056	0.815264	0.954168	0.738798	0.716372	0.886034	0.759293	0.768455	0.889697	0.814958	0.79963	0.879161	0.832284	0.915314	0.799705
Asp3s4744_2	AsparagusV1_01	12683748	12687385	4744	2	A0599	+	3638					1.32321	1.31894	1.161	1.23396	1.09433	0.994591	1.07125	1.09487	1.48423	1.12268	1.03475	0.746381	1.28017	1.56877	1.50211	0.887844	0.968466	1.13558	1.239	1.17839	0.868485	1.23048	1.10881	1.15556	1.29447	0.855588	0.915259	1.26632	1.02948	1.25147	1.55036	1.28207	1.07079	1.49788	1.50911	1.21569	0.819578
Asp3s4744_3	AsparagusV1_01	12688214	12693999	4744	3	A0600	+	5786					0.9721	1.01934	0.87152	1.02709	0.863969	1.19281	0.876347	0.967861	1.15583	0.94739	0.785491	1.22538	0.850137	0.986376	1.03528	1.0706	0.758494	0.901009	0.766532	0.929189	0.853231	0.877826	0.93357	0.883439	0.876801	0.799797	0.941316	0.998879	0.997745	1.15117	1.06111	1.01492	1.05978	0.961564	1.19173	1.06132	0.914688
Asp3s6251_1	AsparagusV1_01	12695000	12707421	6251	1	A0601	+	12422					1.03204	0.985802	0.995773	0.73998	1.03136	0.606841	0.860237	0.714322	0.969065	0.787384	0.894352	1.14153	0.623461	0.987395	0.98559	0.983092	0.739766	0.723218	0.970218	0.874094	0.79838	0.724202	0.750246	0.857599	0.803018	0.982338	0.71799	0.759707	0.706706	0.952486	0.908098	1.02464	0.586548	0.650351	0.778706	0.681333	0.840097
Asp3s6251_2	AsparagusV1_01	12708223	12714740	6251	2	A0602	+	6518					0.785187	0.789838	0.681071	0.649372	0.61539	0.663069	0.655775	0.713955	0.86642	0.527682	0.711363	0.717461	0.754663	0.622138	0.717476	0.787445	0.714406	0.669033	0.658259	0.727798	0.626125	0.617451	0.750477	0.546026	0.538593	0.655037	0.594774	0.638253	0.651461	0.702815	0.648995	0.633678	0.575523	0.672337	0.601645	0.732228	0.691885
Asp3s6973_1	AsparagusV1_01	12715741	12724653	6973	1	A0603	+	8913					0.744755	0.650503	0.623786	0.815451	0.816098	0.77809	0.545385	0.862807	0.817018	1.03708	0.721089	0.837784	0.739752	0.707722	0.901985	0.744636	0.767477	0.772513	0.743703	0.626851	0.804982	0.627805	0.759501	0.798608	0.739704	0.59028	0.605732	0.723617	0.650377	0.759908	0.873404	0.810168	0.760813	0.581459	0.755295	0.667555	0.63978
Asp3s6973_2	AsparagusV1_01	12724694	12725321	6973	2	A0604	+	628					0.161375	0.318358	0.205888	0.408474	0.333656	0	0.333641	0.251191	0.157764	0.855751	0.292405	0.24021	0.249977	0.159436	0.334682	0.281823	0.196853	0.156629	0.0383823	0.391678	0.0698768	0.171351	0.33224	0.380348	0.477199	0.131586	0.302976	0.355673	0.113958	0.492267	0.187109	0.44741	0.689232	0.364079	0.260186	0.405322	0.415433
Asp3s1694_1	AsparagusV1_01	12726322	12728948	1694	1	A0605	+	2627					0.848709	0.875211	0.754688	1.12295	0.957148	0.816213	0.829493	0.930753	0.660003	0.900118	1.01357	0.717796	0.796781	0.838511	1.26012	0.909515	0.800002	1.06089	1.00931	0.682184	0.86028	0.843825	0.705991	0.991077	0.888173	0.964665	0.832926	0.743976	0.780946	0.791661	0.637394	0.941214	0.878747	0.870352	0.559791	0.811492	1.13499
Asp3s1694_2	AsparagusV1_01	12729245	12755188	1694	2	A0606	+	25944					1.0332	1.56242	1.22932	1.09422	1.18147	1.29007	1.25987	1.11118	1.04063	0.938357	1.05461	1.02626	0.929829	1.00535	1.16861	1.02668	0.937916	0.993336	1.08052	1.00227	0.998793	0.989643	1.03655	1.06429	0.879531	1.1594	1.16791	0.978245	0.987529	1.05184	0.970369	1.13932	1.0455	0.942979	0.924555	1.04857	0.952444
Asp3s1694_3	AsparagusV1_01	12755199	12773942	1694	3	A0607	+	18744					0.883999	0.781304	0.908248	0.935178	0.88632	0.875825	0.896502	0.854214	0.821933	0.920343	0.938039	0.965762	0.921279	0.801263	0.888646	0.823834	0.872789	0.951584	0.783152	0.922346	0.845157	0.834732	0.939984	0.870361	0.725174	2.34835	1.22446	0.744781	1.09323	0.955092	0.872943	0.918891	0.723552	0.876231	0.925776	0.840257	0.777459
Asp3s1694_4	AsparagusV1_01	12773953	12782075	1694	4	A0608	+	8123	0	A26-	0.835737	0.289141	0.767282	0.83683	0.408549	0.252637	0.969168	0.251592	0.159924	0.325283	0.658636	0.370492	0.740354	0.817123	0.309218	0.246524	0.743897	0.75169	0.289161	0.318875	0.87538	0.791637	0.683387	0.336482	0.285399	0.758655	0.917051	0.847759	0.793472	0.725248	0.390587	0.792295	0.781143	0.968517	0.284189	0.370608	0.225292	0.250688	0.243177
Asp3s1694_5	AsparagusV1_01	12782305	12782564	1694	5	A0609	+	260					0.194892	0.192239	0	0	0.230259	0.644288	0	0.303361	0	0	0	0	0	0.770199	0	0.340356	0	0	0.185416	0.270301	0.253169	0	0.178331	0.183737	0.493979	0	0	0.214772	0	0	0	0.432267	1.10984	0	0.502759	0.489504	0
Asp3s1694_6	AsparagusV1_01	12785345	12807304	1694	6	A0610	+	21960					0.82607	0.896765	0.790938	0.809904	0.977342	0.732306	0.839633	0.756054	0.895563	0.731721	0.850837	0.927369	0.767296	0.838941	0.925999	0.977205	0.724329	0.753997	0.839692	0.793671	0.862265	0.715427	0.765376	0.873422	0.710601	0.820341	0.862103	0.714537	0.702837	0.776827	0.849444	0.834221	0.755561	0.744438	0.706862	0.631718	0.697545
Asp3s1694_7	AsparagusV1_01	12807315	12847988	1694	7	A0611	+	40674					0.941827	0.903203	0.854059	0.80096	0.992785	0.801456	0.817007	0.785364	1.06081	0.839003	1.10497	0.85488	0.815665	0.835736	0.994731	0.85068	0.826205	0.787568	0.900778	0.839732	0.902488	0.863003	0.820187	0.921985	0.786783	0.787611	1.13322	0.88551	0.836931	0.95283	0.878233	0.851749	0.764424	0.735456	0.754436	0.761141	0.84118
Asp3s1694_8	AsparagusV1_01	12848077	12848820	1694	8	A0612	+	744					0.74918	1.07489	0.695149	0.747039	1.04607	0.585402	0.450595	0.583073	0.732416	0.433396	0.370223	0.811032	0.562673	0.134578	0.565	1.24889	0.332322	0.79325	0.809949	0.755681	0.855239	0.491758	0.560879	0.513675	0.863136	0.666421	0.70328	1.35098	0.448888	0.717709	0.552775	1.13296	1.35747	0.819503	0.79063	0.641487	0.601134
Asp3s1694_9	AsparagusV1_01	12849443	12900752	1694	9	A0613	+	51310	3	A25-	0.964583	0.812932	0.911519	0.943923	0.888696	0.729919	1.00751	0.881486	0.775057	0.807031	0.976084	0.829526	0.914394	0.962854	0.807723	0.817633	1.0722	1.01755	0.840864	0.738697	0.920757	0.94234	0.91554	0.788973	0.788881	0.877972	0.907378	0.886864	0.860309	0.924511	0.704822	0.867603	0.869086	1.00047	0.745157	0.714458	0.78912	0.798079	0.748893
Asp3s1694_10	AsparagusV1_01	12901555	12902256	1694	10	A0614	+	702					0.866184	0.925595	0.736739	0.669928	0.895452	1.09768	0.776025	1.12356	0.776236	0.459326	0.130791	1.71911	0.447253	0.570518	1.04791	1.44966	0.675059	0.186824	1.20177	0.95106	0.593853	0.490521	0.39629	0.850636	0.792806	0.902484	0.846996	1.74999	0.78158	0.800683	0.627693	0.84052	0.308289	0.3257	0.837932	1.13311	0.530916
Asp3s1694_11	AsparagusV1_01	12902267	12920738	1694	11	A0615	+	18472					1.05338	1.07151	0.811961	0.849425	1.07763	0.97578	0.930121	0.975675	1.11562	0.930986	1.09351	1.07798	0.84136	0.851005	0.964312	1.02519	0.942527	0.832471	1.00869	0.96256	1.01083	0.908774	0.789416	1.05257	0.85637	1.01252	1.02232	0.918989	0.853631	1.05588	1.04165	1.00087	0.925568	0.915952	0.856259	0.740669	0.863561
Asp3s1694_12	AsparagusV1_01	12922069	12947452	1694	12	A0616	+	25384					0.75856	0.787617	0.791217	0.719185	0.813671	0.682361	0.746187	0.660286	0.694749	0.662661	0.777666	0.861706	0.717395	0.76325	0.821792	0.780898	0.77273	0.706541	0.757763	0.721222	0.701008	0.746949	0.706887	0.764077	0.643421	0.731389	0.741131	0.719347	0.733022	0.753971	0.742965	0.758222	0.656487	0.726589	0.715794	0.733272	0.672463
Asp3s1694_13	AsparagusV1_01	12947466	12955247	1694	13	A0617	+	7782					0.892063	0.751466	0.947054	0.895507	1.06933	0.835207	0.947743	1.02874	1.07581	0.966816	0.902578	0.891698	0.921231	1.04217	0.864272	0.7562	0.799589	0.926919	0.898251	0.853418	0.865585	0.793717	0.887757	0.804176	0.970989	0.76456	0.864916	1.07276	0.931891	0.754784	0.951267	1.08317	0.862116	1.00384	0.814674	1.11211	0.857284
Asp3s940_2	AsparagusV1_01	12956248	12959782	940	2	A0618	+	3535					0.129009	0.155531	0.121922	0.19351	0.160888	0.0663426	0.0829809	0.0557806	0.168163	0.0760129	0.272718	0.149358	0.118424	0.184107	0.0594569	0.312915	0.134057	0.148402	0.170467	0.119284	0.142758	0.140028	0.131163	0.168924	0.211938	0.148052	0.168201	0.150067	0.202448	0.119253	0.232681	0.174863	0.22448	0.0862391	0.110934	0.162014	0.147605
Asp3s344_19.3	AsparagusV1_01	12960783	13003296	344	19.3	A0619	+	42514					1.02621	0.952287	0.824192	0.996585	0.950521	0.888128	0.944285	0.911852	0.997424	0.86716	0.947005	1.06449	0.857907	0.856088	1.05426	0.952282	0.847635	0.883047	0.931529	0.851327	0.880976	0.904623	0.900294	0.914668	0.867529	0.901247	0.930334	0.820259	0.895537	0.818383	0.925904	1.01976	0.91969	0.916954	0.947005	0.937753	0.8714
Asp3s344_20	AsparagusV1_01	13003322	13018363	344	20	A0620	+	15042					0.683843	0.647954	0.782216	0.665094	0.728342	0.810736	0.732689	0.702639	0.783808	0.714548	0.738575	0.58668	0.640105	0.888632	0.709124	0.653016	0.63694	0.697517	0.67944	0.539632	0.695785	0.6138	0.698171	0.779681	0.641803	0.617125	0.697287	0.662649	0.628018	0.657665	0.781174	0.691133	0.824891	0.628275	0.773424	0.56689	0.678903
Asp3s344_21	AsparagusV1_01	13018374	13052869	344	21	A0621	+	34496					3.11851	3.53683	3.06103	2.90262	3.50568	3.84892	3.18639	3.4537	3.48529	4.27331	3.86201	4.20685	4.19284	3.12893	2.81339	2.92829	3.66136	3.85989	3.14927	2.6332	3.76417	3.45759	3.9335	2.8978	2.99281	3.82326	3.54935	4.78343	3.40373	3.68653	3.672	1.93365	3.68059	3.19251	2.53886	2.82334	3.61618
Asp3s10042_1	AsparagusV1_01	13053870	13055614	10042	1	A0622	+	1745	1	A27-	0.589133	0.224197	0.551727	0.630148	0.0740961	0.36751	0.583235	0.115197	0.0720436	0.632799	0.56777	0.708336	0.868167	0.432241	0.359853	0.143447	0.782906	0.659256	0.200726	0.131526	0.635409	0.664523	0.553248	0.295999	0.146139	0.520151	0.576545	0.441989	0.517925	0.496006	0.150376	0.644217	0.454529	0.531354	0.289385	0.327567	0.337094	0.20057	0.2563
Asp3s820_16	AsparagusV1_01	13084702	13056615	820	16	A0623	-	28088	0	A27-	0.833359	0.313531	0.923667	0.82924	0.277733	0.340957	0.741734	0.252871	0.289434	0.35382	0.85538	0.883951	0.848264	0.776065	0.294358	0.276266	0.76887	0.801813	0.275082	0.22646	0.720857	0.863216	0.769446	0.301125	0.29053	0.835938	0.795629	0.737472	0.718895	0.800195	0.293009	0.898511	0.824135	0.92831	0.218309	0.256416	0.314135	0.337571	0.364901
Asp3s820_15	AsparagusV1_01	13125670	13084713	820	15	A0624	-	40958	2	A25-	1.05892	0.871145	1.12829	1.08853	0.942842	0.909185	1.0451	0.784447	0.943325	0.807841	1.00266	1.00507	0.998673	1.05336	0.802343	0.805495	1.10458	1.11053	0.8738	0.846149	0.985162	1.03895	0.967479	0.825491	0.786199	1.05847	1.03271	1.01014	0.962774	0.94413	0.871898	1.08414	1.13321	1.05782	0.884176	0.922016	0.741226	0.776838	0.862646
Asp3s820_14	AsparagusV1_01	13133699	13125681	820	14	A0625	-	8019					0.966802	0.947411	0.800822	1.0983	0.86602	0.747853	0.89883	0.747526	0.877215	1.04547	0.910252	0.884155	0.880953	0.69922	0.851834	0.94904	0.811929	0.805483	0.826615	0.915835	1.0288	0.79173	0.844174	0.929342	0.742088	0.711048	0.800796	0.86348	0.764532	0.928739	0.7986	0.819901	0.737679	0.86963	0.639813	0.853076	0.910959
Asp3s820_13	AsparagusV1_01	13170534	13134404	820	13	A0626	-	36131					0.98031	1.00709	1.08192	1.01882	0.995	0.981046	0.953369	0.970342	0.99128	0.956396	1.02409	1.01456	0.958776	1.05444	1.09217	1.03357	0.988826	0.970081	1.04006	1.00464	1.03965	0.991766	0.938073	1.08154	0.949696	1.00024	1.29348	0.981397	0.997624	0.997963	1.03094	1.04205	1.16602	1.10109	0.941552	1.02416	0.939726
Asp3s820_12	AsparagusV1_01	13227247	13170546	820	12	A0627	-	56702					0.998208	0.937022	1.05502	1.01866	0.929125	1.00919	1.10709	0.862435	0.878023	0.96579	0.922977	0.925831	1.00224	0.986214	0.980435	0.903622	0.950584	0.960465	0.895263	0.826082	0.828865	0.948892	1.00006	0.878733	0.781831	0.93515	0.882103	0.822316	0.880549	0.894141	0.857937	0.911274	0.88422	0.935502	0.955564	0.918586	0.906419
Asp3s820_11	AsparagusV1_01	13269224	13228979	820	11	A0628	-	40246	1	C23-	1.85612	1.44714	1.75008	1.40337	1.86871	1.96952	2.04685	1.62495	1.83777	1.41791	1.49183	1.72389	1.48744	1.87038	1.88272	1.91813	1.88267	1.78981	1.80821	1.61959	1.66559	1.83353	1.69115	1.26201	1.76899	1.73538	1.72327	1.45235	1.20142	1.20572	1.32891	1.32468	1.26713	1.841	1.77992	1.74694	1.71249	1.22935	1.35668
Asp3s820_10	AsparagusV1_01	13276635	13269235	820	10	A0629	-	7401					1.09546	0.911713	1.27533	1.15535	1.05563	1.07286	1.26831	1.119	0.997319	1.11825	0.918028	0.713393	0.954515	0.926715	1.02236	1.17177	0.91035	0.974637	0.928208	1.03504	0.95165	0.982882	0.952253	1.18768	0.980483	0.963958	0.893373	1.03744	0.918622	0.915155	0.881162	0.941514	1.17942	0.993735	1.01557	0.967301	1.03235
Asp3s820_9	AsparagusV1_01	13280815	13276646	820	9	A0630	-	4170					0.923515	0.815057	0.919864	0.840718	0.882936	0.948046	1.11547	0.813327	1.11668	0.940792	0.913748	0.669247	0.790576	1.16453	0.819047	0.7003	0.810324	0.849177	0.9711	0.741546	0.657713	0.903186	0.995145	0.939396	0.769992	1.07011	1.4658	0.917287	0.909586	1.01093	0.845354	0.896151	0.916883	1.03263	0.901229	0.946139	0.875897
Asp3s820_8	AsparagusV1_01	13293772	13281278	820	8	A0631	-	12495					0.900291	0.976042	0.889925	0.793824	0.814522	0.855339	0.912225	0.710148	1.07045	1.07095	0.793601	1.08657	0.929728	0.925533	0.874699	0.88882	0.827787	0.779346	0.914393	0.781807	0.807763	0.809537	0.901715	0.822003	0.746932	0.709853	0.749961	0.674825	0.744579	0.89294	0.686499	0.791538	0.877569	0.738045	0.823849	0.786849	0.912742
Asp3s820_7	AsparagusV1_01	13353110	13293795	820	7	A0632	-	59316					1.00804	1.11397	1.04122	0.955029	1.02999	0.996911	1.08727	0.90953	1.04478	0.983026	0.986012	1.07831	1.07011	1.0128	1.02493	0.975691	0.886114	0.966782	0.945617	0.890386	0.986907	0.90381	0.938794	0.963231	0.80259	0.878614	0.960312	0.835972	0.897646	0.939074	0.946911	0.978169	0.889036	0.837098	0.874887	0.939255	0.995282
Asp3s820_6	AsparagusV1_01	13361736	13354136	820	6	A0633	-	7601					0.919972	0.683876	0.691766	0.849335	0.878201	0.78898	0.854536	0.824953	0.847248	1.02519	0.893872	1.03201	0.97759	0.810122	0.801898	0.797492	0.815918	0.87566	0.773767	0.684199	0.782278	0.645564	0.796048	0.873605	0.937787	0.699416	0.660222	0.679551	0.715561	0.776455	0.869571	0.731914	0.901627	0.812172	0.834074	0.841385	0.789438
Asp3s820_5	AsparagusV1_01	13381297	13361747	820	5	A0634	-	19551					0.92008	0.795072	0.853123	0.925005	0.812991	0.796834	1.03311	0.897623	0.851351	0.750413	0.70208	0.972193	0.901987	0.875736	0.873466	0.835091	0.762993	0.771435	0.839593	0.731504	0.841695	0.846511	0.802766	0.864979	0.797064	0.812935	0.875875	0.781158	0.81018	0.819358	0.751267	0.773177	0.760103	0.840063	0.832403	0.870671	0.724399
Asp3s820_4	AsparagusV1_01	13384197	13381299	820	4	A0635	-	2899					0.804037	0.827576	0.877149	0.752133	0.784739	0.728075	0.852851	1.06108	0.649342	0.85274	0.855126	0.910628	0.830327	0.690761	0.906261	0.931018	0.540152	0.825629	0.806519	0.654541	0.590349	0.6236	0.823679	0.980483	0.708849	0.864653	0.730164	0.65491	0.789961	0.6883	0.597857	0.688138	0.870951	0.762401	0.822902	0.899984	0.617101
Asp3s820_3	AsparagusV1_01	13412360	13384216	820	3	A0636	-	28145					1.10544	1.09217	1.07193	1.08308	1.08589	1.13085	1.10477	0.933202	1.11238	1.0311	1.0749	1.1202	1.06349	1.1046	1.21351	1.10046	1.02123	0.977397	1.00801	0.853977	0.951868	0.965013	0.965374	1.08121	0.850299	0.923888	0.983627	0.920593	0.933187	0.928645	0.888222	0.947394	0.940673	1.00057	0.858058	0.890829	0.921661
Asp3s820_2	AsparagusV1_01	13426541	13412371	820	2	A0637	-	14171					0.718723	0.811227	0.739053	0.642616	0.709739	0.723443	0.751108	0.751391	0.692154	0.705374	0.745095	0.856932	0.841925	0.883193	0.941813	0.796189	0.760418	0.714938	0.745014	0.756294	0.696746	0.855033	0.801613	0.809062	0.629893	1.02437	1.19497	0.650181	0.725537	0.785349	0.752488	0.791112	0.748326	0.69916	0.758698	0.653374	0.804793
Asp3s820_1	AsparagusV1_01	13433959	13427223	820	1	A0638	-	6737					0.782227	0.563848	0.825264	0.932875	0.893078	0.76584	0.671779	0.801968	0.845609	0.749839	0.667796	0.63816	0.768967	0.691087	0.88134	0.807821	0.706474	0.783555	0.751352	0.599822	0.687192	0.737939	0.622847	0.631095	0.505198	0.695074	0.850803	0.55534	0.775461	0.567336	0.562492	0.62142	0.546107	0.480791	0.674251	0.538403	0.78557
Asp3s791_16	AsparagusV1_01	13474206	13434960	791	16	A0639	-	39247					0.917972	0.967881	0.986143	0.895443	0.956425	0.987667	1.0325	1.03297	1.05773	1.06258	1.00361	0.920556	0.895988	1.0868	1.06705	0.966164	0.991691	1.0284	0.969151	1.10574	0.942011	0.9887	0.934478	0.974375	0.963197	0.946791	0.932027	0.866486	0.827853	0.973868	1.0187	1.05883	0.926399	1.01076	0.975876	0.900693	0.945836
Asp3s791_15	AsparagusV1_01	13491762	13474227	791	15	A0640	-	17536					0.861097	0.866479	0.897082	0.972781	0.952497	0.899858	0.857893	0.872578	0.816405	0.931644	0.924121	0.834434	1.03547	0.927831	1.01878	0.807413	0.841266	0.869426	0.882461	0.809547	0.86459	0.855416	0.787925	0.992975	0.720199	0.702143	0.857166	0.784941	0.903275	0.859018	0.874446	0.789918	0.880354	0.958323	0.915007	0.800161	0.788508
Asp3s791_14	AsparagusV1_01	13506045	13491764	791	14	A0641	-	14282					1.27371	1.41386	0.977745	1.2034	1.23868	1.23156	1.42306	1.24811	1.18625	1.09123	1.08003	1.2622	1.28971	1.43718	1.44589	1.1091	1.24068	1.36137	1.03795	1.04566	1.38266	1.06538	1.28235	1.21754	0.924756	1.271	1.27728	1.21988	1.22767	1.25939	1.22794	1.23745	1.25772	1.23803	1.26992	1.16069	1.47181
Asp3s791_13	AsparagusV1_01	13545260	13506056	791	13	A0642	-	39205	1	A27-	0.827288	0.641829	0.825897	0.770035	0.64091	0.690295	0.811618	0.609301	0.577194	0.856034	0.766982	0.78134	0.806793	0.783022	0.65002	0.550366	0.871171	0.76631	0.635909	0.664869	0.743935	0.810249	0.815419	0.606591	0.585414	0.831025	0.864858	0.739134	0.712205	0.78053	0.591435	0.767026	0.801744	0.753945	0.568579	0.525847	0.661839	0.634651	0.634085
Asp3s791_12	AsparagusV1_01	13550623	13546127	791	12	A0643	-	4497					1.25074	0.978081	0.824224	1.08381	1.43777	1.09516	1.01572	1.34175	1.03548	1.07554	0.775846	1.42566	1.11709	0.645686	0.701068	0.924871	0.659767	0.634318	1.18993	1.14864	1.31248	0.847082	0.994955	1.41817	1.17572	1.5742	1.02602	1.12377	0.83814	1.53113	0.842675	1.48078	0.994587	1.15244	1.12637	0.912717	1.21831
Asp3s791_11	AsparagusV1_01	13555878	13551328	791	11	A0644	-	4551					1.21363	1.01041	1.04173	0.713969	0.973453	0.618381	0.690596	1.07453	0.925231	0.61405	0.806989	0.861822	0.747387	0.682026	1.22386	1.05973	0.760595	0.821312	1.17051	1.23539	1.33065	0.79447	0.911833	1.11268	1.21821	0.974469	0.930233	0.993869	0.754811	1.06216	1.08442	1.16686	0.840123	0.83733	0.560094	0.657189	0.483179
Asp3s791_10	AsparagusV1_01	13559027	13555889	791	10	A0645	-	3139					0.968559	0.684687	0.755164	0.96703	0.820101	0.683081	1.26824	0.85432	0.86798	0.924505	0.438747	0.792946	1.13359	0.988818	0.937407	0.888026	1.0174	1.27432	1.1288	0.962716	1.09741	1.17241	1.11521	1.17946	1.11155	1.27241	1.27291	0.942834	0.881555	1.17286	1.26338	1.32476	1.28698	1.10472	0.936968	1.0339	0.831131
Asp3s791_9	AsparagusV1_01	13562981	13559038	791	9	A0646	-	3944					0.925043	0.988491	0.852369	0.932254	0.743788	0.891941	0.807506	0.729943	0.628017	1.00833	0.744951	0.573727	0.862414	1.14241	0.852658	0.684336	0.830637	0.95603	0.788395	0.703852	0.851171	0.791236	0.963998	0.781257	0.635009	0.789206	0.765853	0.785791	0.774204	0.684073	0.849104	0.883386	0.731639	0.956538	0.903157	0.774468	0.77489
Asp3s791_8	AsparagusV1_01	13583215	13562999	791	8	A0647	-	20217	4	A21-	0.744335	0.600579	0.766957	0.6601	0.55854	0.537143	0.636666	0.581667	0.565868	0.655429	0.789001	0.587466	0.806113	0.731241	0.51767	0.480398	0.779716	0.825089	0.561547	0.572491	0.723707	0.672644	0.745594	0.599331	0.551566	0.713611	0.721043	0.741192	0.624678	0.725042	0.558119	0.72147	0.797717	0.758825	0.478148	0.618245	0.583531	0.623229	0.624951
Asp3s791_7	AsparagusV1_01	13622130	13593668	791	7	A0648	-	28463	0	A28-	0.96121	0.62606	0.966686	0.918409	0.572375	0.588814	0.937038	0.539099	0.719942	0.86874	0.887621	0.953493	1.01451	0.932788	0.694945	0.547011	0.9895	0.963801	0.555221	0.632415	0.923074	0.988879	0.930441	0.629853	0.644266	0.960034	0.99121	0.957116	0.965952	0.92306	0.600088	0.938017	0.838047	1.076	0.610816	0.654684	0.656733	0.532103	0.55258
Asp3s791_6	AsparagusV1_01	13687884	13622155	791	6	A0649	-	65730	0	A28-	1.14374	0.888662	1.12244	1.14823	0.876673	0.854031	1.15809	0.882302	0.841549	1.05057	1.07472	1.15119	1.19012	1.11538	0.875726	0.860659	1.14235	1.17532	0.843218	0.871444	1.12434	1.11303	1.08088	0.907294	0.85565	1.16213	1.10334	1.01373	1.06127	1.03008	0.872476	1.0531	1.07216	1.09859	0.859354	0.90209	0.855142	0.83792	0.81084
Asp3s791_5	AsparagusV1_01	13723685	13687895	791	5	A0650	-	35791					1.02077	1.1982	1.19817	1.28771	1.20016	1.35169	1.11698	1.07101	0.923188	1.07509	1.04921	1.10428	1.23398	1.27567	1.23027	1.19544	1.21352	1.19458	1.07755	1.00928	0.983316	1.35476	1.21255	1.14721	1.02331	1.18367	1.07253	1.04689	1.14307	1.01137	1.04648	1.03782	1.10655	1.28191	1.29107	1.28992	0.972604
Asp3s791_4	AsparagusV1_01	13725314	13723707	791	4	A0651	-	1608					0.40966	1.05684	0.777288	0.717878	0.949389	0.395869	0.96424	0.564085	0.462108	0.534738	0.513891	0.844321	0.97628	0.871742	0.784254	0.385228	0.717551	0.448587	0.464693	1.00522	0.927866	0.5889	0.850619	0.87641	0.599042	0.393995	0.88745	0.503539	0.875283	0.838925	1.02305	1.01346	0.942122	0.85314	0.873888	0.949783	0.9503
Asp3s791_3	AsparagusV1_01	13753933	13726093	791	3	A0652	-	27841					0.948242	0.931746	0.894773	0.881454	0.891312	0.862816	0.844398	0.837154	0.916348	0.855118	0.890417	0.996974	0.868353	1.00518	0.86817	0.821641	0.811844	0.916231	0.881361	0.806505	0.903943	0.851094	0.897642	0.938585	0.741179	0.843943	0.883312	0.759157	0.899678	0.855001	0.897921	0.90526	0.89394	0.845877	0.875644	0.858271	0.79384
Asp3s791_2	AsparagusV1_01	13781533	13753944	791	2	A0653	-	27590					0.573019	0.561597	0.593611	0.579552	0.51318	0.548871	0.493629	0.49314	0.472218	0.449953	0.460906	0.533094	0.434333	0.538916	0.548495	0.569316	0.501097	0.589441	0.477888	0.533646	0.598833	0.552277	0.555417	0.578317	0.529907	0.507178	0.678425	0.539382	0.53953	0.561265	0.563245	0.542802	0.520326	0.509657	0.493921	0.461294	0.56331
Asp3s1531_2.3	AsparagusV1_01	13782534	13796797	1531	2.3	A0654	+	14264					0.980469	0.907556	0.752364	0.710362	1.0178	0.873746	0.834346	0.920674	1.03494	0.70831	0.846445	0.96239	0.865785	0.887964	0.865682	0.853037	0.855128	0.859688	0.851687	1.06669	0.941396	0.900758	0.824016	0.890864	0.925923	0.691338	0.843699	0.945424	0.807771	0.859039	0.883505	0.978996	0.905286	0.948398	0.774371	0.729417	0.7499
Asp3s1531_3	AsparagusV1_01	13797464	13800530	1531	3	A0655	+	3067					1.15651	1.45041	1.70036	1.22671	1.45423	1.40916	1.61227	1.56873	1.95438	1.40179	1.36211	2.01661	1.82562	1.42011	1.55905	1.4138	1.572	1.31493	1.90978	1.78732	1.63827	1.57886	1.49665	1.26945	1.69599	1.83217	1.49666	1.62042	1.4856	1.84183	2.00182	1.30089	1.81114	1.54068	1.67286	1.2864	1.53116
Asp3s1531_4	AsparagusV1_01	13800532	13804448	1531	4	A0656	+	3917					1.00904	0.893222	0.616175	1.026	0.909397	0.607279	0.780978	1.05715	1.16352	1.61896	0.855567	1.4442	0.948515	1.04804	1.01951	1.26515	0.646997	0.82869	0.836905	0.95989	0.963468	0.763724	0.633285	1.14642	0.929023	1.08297	0.819707	0.883871	0.590746	0.990133	1.09495	1.11184	0.589346	0.564259	0.634065	0.592978	0.884896
Asp3s1531_5	AsparagusV1_01	13804500	13818643	1531	5	A0657	+	14144	1	A26-	1.14694	0.841769	1.26106	1.12728	0.746558	0.955185	1.18304	0.784042	0.826611	1.1153	1.00869	0.896699	1.1003	1.05055	0.791737	0.828247	1.0142	0.963507	0.718167	0.80671	1.05149	1.10804	1.11692	0.783628	0.842481	1.25813	1.18803	1.07112	1.0022	1.17256	0.936059	1.0849	1.12569	1.20383	0.867063	0.759767	0.831771	0.956062	0.777343
Asp3s1531_6	AsparagusV1_01	13819311	13848488	1531	6	A0658	+	29178					1.04372	0.882199	0.852295	0.823481	1.02282	0.846244	0.835866	0.948821	0.906617	0.849087	0.876363	0.969386	0.880573	0.863035	1.0607	0.972028	0.809245	0.827052	0.979761	1.09832	0.894858	0.875529	0.80566	0.901307	1.11218	0.97992	0.924349	0.948285	0.835561	1.00461	0.910136	1.0583	0.865339	0.905069	0.96656	0.883281	0.79323
Asp3s1531_7	AsparagusV1_01	13851492	13927268	1531	7	A0659	+	75777					0.934837	0.990053	0.820727	0.947861	0.969782	0.850209	0.956152	0.926893	1.02767	1.01983	0.994765	0.870947	0.87494	0.88925	0.91739	0.935993	0.82876	0.834652	0.892886	0.958505	0.948859	0.819945	0.851116	0.943116	0.90536	0.927667	0.911774	0.875078	0.837073	0.961685	0.959469	0.953672	0.853943	0.833779	0.817663	0.820458	0.785472
Asp3s1531_8	AsparagusV1_01	13927279	13949021	1531	8	A0660	+	21743					1.32139	1.34018	1.17942	1.08147	1.32577	1.0031	1.13518	1.28597	1.44675	1.44592	1.2816	1.39453	1.1143	1.16506	1.28807	1.08871	1.01584	0.842952	1.19174	0.887246	1.22204	1.03832	0.905227	1.09746	0.977599	1.04769	1.27325	1.11589	0.997303	1.12581	1.13489	1.18112	0.942265	0.909602	0.988963	0.797529	1.07647
Asp3s1531_9	AsparagusV1_01	13949032	13982307	1531	9	A0661	+	33276					0.705044	0.8066	0.652784	0.434269	0.688161	0.480254	0.677517	0.626942	0.62972	0.62178	0.746364	0.670937	0.666767	0.701085	0.810061	0.764563	0.659431	0.630608	0.717849	0.727578	0.680473	0.671985	0.482108	0.711351	0.609829	0.666367	0.735466	0.646071	0.632295	0.737311	0.685052	0.775979	0.704573	0.689397	0.619686	0.424543	0.64178
Asp3s1523_4	AsparagusV1_01	13983308	13991425	1523	4	A0662	+	8118					1.22341	1.23755	1.12553	1.0849	1.10988	1.21747	1.21308	0.918154	1.04348	1.27766	1.15928	1.34722	1.08937	1.04221	1.13272	1.15548	1.28426	1.03395	1.06001	1.07348	1.00814	1.11081	1.02807	1.20047	0.938711	0.994185	1.12795	0.990522	0.896259	1.05243	0.890183	1.04526	1.06637	0.877801	0.841338	0.968093	0.98708
Asp3s1523_5	AsparagusV1_01	13991436	13992077	1523	5	A0663	+	642					0.868208	1.08995	0.335664	0.133189	0.699385	0.417483	0.84855	1.10571	0.540134	1.08822	0.357536	0.117486	0.733579	0.467878	0.654767	0.551355	0.577682	0.663925	0.63827	0.492605	0.991118	1.13977	0.613879	0.520876	0.800216	0.901017	0.889109	0.391407	0.445891	0.787962	0.640599	0.787777	0.674202	0.356139	0.661732	0.297362	0.580534
Asp3s1523_6	AsparagusV1_01	13992088	14001999	1523	6	A0664	+	9912					1.19625	1.0539	0.982691	1.02657	1.08114	1.00725	1.06116	0.938974	1.1145	0.894601	1.04672	0.799004	0.950278	0.924285	1.18746	0.982059	0.906309	0.879895	0.970292	1.01036	0.971775	1.15729	1.1367	0.855477	1.1597	1.07825	1.05097	0.926735	1.27555	1.03207	1.04322	0.93261	0.953419	0.941908	1.05502	1.024	0.970111
Asp3s1523_7	AsparagusV1_01	14002010	14071181	1523	7	A0665	+	69172	1	A28+	0.880513	0.691233	0.670281	0.69512	0.919034	0.856654	0.66902	0.882474	0.87116	0.663629	0.653851	0.693013	0.686902	0.692412	0.918391	0.846058	0.719368	0.765028	0.818535	0.844671	0.686827	0.659888	0.650258	0.857791	0.868373	0.622596	0.676783	0.659047	0.825201	0.616757	0.902173	0.628126	0.69223	0.69297	0.859351	0.863812	0.858417	0.873042	0.885259
Asp3s1523_8	AsparagusV1_01	14071204	14083618	1523	8	A0666	+	12415					0.812218	0.732723	0.91996	0.805827	0.790837	0.685442	0.857346	0.721078	0.590545	0.653638	0.835692	0.601464	0.746046	0.810523	0.931124	0.76981	0.859674	0.810778	0.78632	0.993463	0.731671	0.795685	0.817893	0.777277	0.805195	0.765458	0.821844	0.706161	0.812786	0.796827	0.828161	0.760428	0.726335	0.739731	0.758087	0.761165	0.630428
Asp3s1523_9	AsparagusV1_01	14090055	14101268	1523	9	A0667	+	11214					0.745572	0.570511	0.956993	0.808254	0.819479	0.675199	0.747375	0.685768	0.861415	0.733226	0.55266	0.968552	0.66729	0.852686	0.566965	0.903548	0.764335	0.801125	0.833992	0.761442	0.6672	0.67363	0.771112	0.777452	0.788352	0.903933	0.752916	0.744443	0.723271	0.69671	0.812072	0.871935	0.810558	0.740798	0.839277	0.726355	0.624828
Asp3s1523_10	AsparagusV1_01	14111770	14137158	1523	10	A0668	+	25389	0	A28+	0.312255	0.144874	0.261452	0.114182	0.251238	0.267747	0.122616	0.291629	0.282241	0.127371	0.103411	0.133353	0.160927	0.157453	0.342138	0.303663	0.138663	0.141161	0.32299	0.277654	0.145257	0.107954	0.138273	0.357719	0.276673	0.158054	0.16525	0.210477	0.213584	0.156158	0.337312	0.147222	0.149258	0.146081	0.286979	0.255157	0.323074	0.284479	0.252491
Asp3s1523_11	AsparagusV1_01	14138908	14153568	1523	11	A0669	+	14661					1.1924	1.16594	1.19353	1.00607	1.10865	0.989482	1.04613	1.01141	1.06773	0.898068	1.26503	1.17298	1.07434	1.08929	1.0967	1.04723	1.03153	1.08688	0.945355	1.00904	0.972775	0.964444	1.08475	0.913988	0.782586	0.674496	0.858165	0.845552	0.969762	0.950793	0.939729	0.946736	0.816805	0.860336	1.07438	1.04388	0.971097
Asp3s251_1	AsparagusV1_01	14154569	14161889	251	1	A0670	+	7321	0	A28+	0.755786	0.34392	0.332229	0.273089	0.635804	0.893498	0.351632	0.864918	0.892943	0.333983	0.324795	0.359693	0.28218	0.473924	0.743365	0.738532	0.401929	0.543937	0.714849	0.680744	0.352293	0.335984	0.299704	0.843697	0.639661	0.185971	0.266074	0.364964	0.311874	0.221197	0.814615	0.29175	0.29693	0.272492	0.758742	0.629823	0.642785	0.65626	0.666905
Asp3s251_2	AsparagusV1_01	14162515	14205334	251	2	A0671	+	42820					0.782206	0.679346	0.903856	0.847684	0.721428	0.769896	0.819121	0.74232	0.779743	0.732948	0.749402	0.753908	0.741791	0.802036	0.796397	0.724349	0.774694	0.776429	0.691262	0.674554	0.634873	0.768486	0.783414	0.740228	0.683865	0.742992	0.645969	0.68073	0.789973	0.683238	0.76836	0.774285	0.798556	0.762672	0.838735	0.777239	0.740706
Asp3s251_3	AsparagusV1_01	14205345	14247115	251	3	A0672	+	41771	3	A26-	0.93155	0.77622	0.869782	0.890252	0.750118	0.810631	0.885018	0.749127	0.771473	0.864816	0.948753	0.990656	0.958354	0.942576	0.81554	0.728693	0.972381	0.944858	0.759128	0.69624	0.91463	0.903484	0.907677	0.784178	0.767012	0.888051	0.94138	0.898814	0.802829	0.905033	0.719007	0.884746	0.877673	0.924225	0.7668	0.71158	0.741664	0.724394	0.742355
Asp3s251_4	AsparagusV1_01	14247126	14256183	251	4	A0673	+	9058					1.25309	1.62781	1.37986	1.23192	1.40779	1.39812	1.36477	1.25825	1.61882	1.31713	1.47991	1.32399	1.29406	1.50332	1.17759	1.51428	1.35343	1.27777	1.40771	1.48579	1.46792	1.3448	1.37439	1.36596	1.50772	1.30459	1.23933	1.30385	1.27466	1.44895	1.36859	1.72468	1.2902	1.45141	1.46115	1.48937	1.2385
Asp3s251_5	AsparagusV1_01	14256864	14338294	251	5	A0674	+	81431	3	A26+	0.923122	0.817079	0.87304	0.804689	0.878065	0.890974	0.794374	0.89897	0.952546	0.789407	0.832821	0.780732	0.820272	0.872533	0.899016	0.936939	0.898862	0.782437	0.879763	0.947823	0.81461	0.784936	0.732086	0.899388	0.928959	0.820434	0.746551	0.74351	0.754712	0.708372	0.872697	0.750995	0.780297	0.777732	0.859322	0.879307	0.946698	0.929162	0.851307
Asp3s251_6	AsparagusV1_01	14339082	14400900	251	6	A0675	+	61819	2	A27+	0.956283	0.744231	0.773778	0.768098	0.916101	0.965464	0.763607	0.950586	0.946986	0.70365	0.750053	0.710243	0.751524	0.757688	1.00054	1.05116	0.851682	0.680667	0.926561	0.932411	0.685469	0.735535	0.720504	0.970264	0.932284	0.740312	0.67314	0.65545	1.1238	0.627337	0.89796	0.722387	0.641987	0.764032	0.886881	0.884573	0.907657	0.873947	0.930868
Asp3s251_7	AsparagusV1_01	14400918	14443553	251	7	A0676	+	42636					0.962664	0.871018	0.902703	0.827276	0.893741	0.832939	0.852142	0.804722	0.774975	0.811739	0.792476	0.856229	0.909455	0.807845	0.926772	0.811534	0.836511	0.805926	0.782439	0.773068	0.7709	0.859633	0.852044	0.859389	0.735516	0.813389	0.976761	0.784515	0.811846	0.825269	0.829551	0.812554	0.754627	0.876791	0.836222	0.759697	0.849675
Asp3s251_8	AsparagusV1_01	14443555	14446821	251	8	A0677	+	3267					0.946122	1.11683	0.936654	1.08618	1.12698	1.14856	0.89788	0.832919	0.955278	0.806035	0.744751	0.992751	0.768832	0.812162	0.997182	0.79906	1.1289	0.792845	0.848476	0.924998	0.765629	0.98155	0.67413	0.891973	0.779702	0.826277	1.1284	0.905894	0.883525	0.894648	1.07901	0.868636	0.750765	1.16642	0.850243	1.17843	0.96969
Asp3s251_9	AsparagusV1_01	14446843	14535112	251	9	A0678	+	88270					0.998855	0.966575	0.94333	0.880549	0.946809	0.974308	1.01072	0.982014	0.96528	0.984473	1.0022	1.00915	0.88153	0.953957	1.01256	0.96242	0.911505	0.964277	0.965584	0.947049	0.918219	0.961366	0.921594	1.01989	0.835909	1.00202	1.23458	0.844537	0.96372	0.979357	0.988076	0.965121	0.91615	0.937671	0.936658	0.914485	0.904841
Asp3s251_10	AsparagusV1_01	14535740	14559635	251	10	A0679	+	23896					0.899098	0.840845	1.01904	0.976878	0.969562	0.912724	1.06973	0.861486	1.03239	0.890588	0.949044	0.965867	0.959154	0.890389	1.05767	0.885073	0.844128	0.98105	0.950203	0.908771	0.922791	0.969986	0.95852	0.957594	0.853687	0.900274	0.931599	0.834245	1.02425	0.936172	0.881429	0.923018	0.938878	0.964792	0.849258	0.849503	0.842232
Asp3s251_11	AsparagusV1_01	14559645	14662836	251	11	A0680	+	103192					1.04691	1.02006	0.942661	0.978603	0.97379	0.914586	0.959593	0.913387	0.987956	0.945751	0.96627	0.986023	0.969067	0.995029	1.03367	1.00762	0.956202	0.891881	0.927566	0.88025	0.959156	0.9552	0.930761	0.95574	0.910231	0.875274	0.914774	0.883131	0.895563	0.935783	0.897006	0.951627	0.919292	0.892184	0.901919	0.914831	0.904742
Asp3s251_12	AsparagusV1_01	14662847	14718093	251	12	A0681	+	55247					1.00615	0.950843	0.972809	0.941017	0.930297	0.892653	1.02171	0.910132	0.90025	0.960098	0.96889	0.891508	0.914025	0.92157	0.896881	0.864951	0.867465	0.919885	0.881756	0.951512	0.888026	0.91506	0.923173	0.939058	0.828381	0.910917	0.838177	0.870758	0.922306	0.900902	0.89542	0.964262	0.941457	0.869781	0.905016	0.808013	0.869575
Asp3s251_13	AsparagusV1_01	14719513	14737645	251	13	A0682	+	18133	4	D26+	0.274173	0.1915	0.25709	0.143334	0.18064	0.240493	0.269078	0.21802	0.171014	0.25011	0.180307	0.198569	0.293679	0.137267	0.285696	0.184979	0.205741	0.214728	0.279522	0.283884	0.199394	0.300368	0.181503	0.267047	0.277434	0.160706	0.286858	0.211151	0.217729	0.172452	0.197335	0.201484	0.281886	0.303705	0.183005	0.126091	0.133363	0.163186	0.285699
Asp3s251_14	AsparagusV1_01	14738128	14739132	251	14	A0683	+	1005					0.302518	0.248667	0.428848	0.212705	0.476556	0.600054	0.750543	0.313926	0.197166	0.106948	0.182717	0.300203	0.520683	0.448325	0.209134	0.396235	0.717551	0.71774	0.431715	0.139857	0.458475	0.406877	0.692029	0.570409	0.958467	0.356308	0.307649	0.527847	0.332311	0.559283	0.292299	0.419364	0.574246	0.379173	0.617819	0.348254	0.296679
Asp3s1326_2	AsparagusV1_01	14740133	14778963	1326	2	A0684	+	38831					0.322318	0.184066	0.228643	0.234517	0.211218	0.162205	0.264397	0.248823	0.241113	0.188221	0.191523	0.155393	0.208878	0.185652	0.227333	0.160663	0.209589	0.259221	0.193051	0.188224	0.1859	0.216707	0.210152	0.182077	0.260192	0.211391	0.267659	0.245906	0.206416	0.247523	0.212579	0.231546	0.239654	0.238469	0.221335	0.213041	0.25243
Asp3s1359_9	AsparagusV1_01	14779964	14848347	1359	9	A0685	+	68384	2	A26+	0.938259	0.801866	0.829167	0.789377	0.966809	0.924044	0.809799	0.90636	0.902646	0.777389	0.789605	0.800019	0.77269	0.755539	0.911374	0.964156	0.763003	0.794548	0.894554	0.942626	0.7529	0.740459	0.764596	0.90198	0.953301	0.864494	0.780367	0.800775	0.727936	0.687965	0.850475	0.787835	0.713953	0.771626	0.895627	0.88714	0.962451	0.884964	0.886194
Asp3s1359_10	AsparagusV1_01	14848373	14873147	1359	10	A0686	+	24775					0.748572	0.849344	0.74804	0.705801	0.802259	0.722123	0.82373	0.762474	0.689832	0.789577	0.737486	0.794599	0.777273	0.652687	0.801696	0.703654	0.771765	0.753024	0.711205	0.79852	0.736838	0.714926	0.747657	0.745259	0.618629	0.699336	0.69215	0.667158	0.677862	0.693099	0.684156	0.745105	0.81239	0.699844	0.745261	0.723043	0.681471
Asp3s1359_11	AsparagusV1_01	14873789	14876202	1359	11	A0687	+	2414					0.503779	0.269167	0.571324	0.51361	0.310001	0.346966	0.642294	0.408419	0.348859	0.222623	0.20919	0.124981	0.238449	0.29034	0.261201	0.219948	0.44383	0.366722	0.579137	0.334797	0.436281	0.445767	0.470574	0.306737	0.461102	0.433606	0.325129	0.23132	0.523747	0.488967	0.158197	0.232787	0.627561	0.520931	0.324898	0.329513	0.694766
Asp3s15251_1	AsparagusV1_01	14877203	14877840	15251	1	A0688	+	638					1.11192	0.626735	0.945752	0.737131	0.93836	0.945226	1.44501	1.23627	0.698811	0.0842338	0.863466	0.709335	1.47636	0.392343	0.905949	1.10962	1.06572	0.873652	0.982299	0.881233	0.722206	1.07945	1.12645	0.374387	0.905887	0.906666	0.894683	0.612672	0.71042	0.881003	0.736703	0.924835	1.24379	0.955659	0.358551	1.04729	0.934679
Asp3s108_24	AsparagusV1_01	14913184	14878841	108	24	A0689	-	34344					0.714103	0.698563	0.736643	0.694634	0.711212	0.641887	0.702815	0.664861	0.649082	0.735451	0.736521	0.66325	0.81973	0.674911	0.728262	0.675082	0.648524	0.592859	0.602181	0.596498	0.67784	0.672394	0.687848	0.715658	0.595851	0.701788	0.665505	0.616225	0.587627	0.651373	0.6398	0.644675	0.655357	0.744518	0.65275	0.726331	0.661976
Asp3s108_23	AsparagusV1_01	14948294	14913195	108	23	A0690	-	35100	0	A28-	0.97778	0.712232	0.978788	0.958347	0.793223	0.735703	0.924447	0.661469	0.717524	0.842669	0.989348	0.984489	0.956081	1.01213	0.800583	0.616159	1.00749	1.07401	0.626924	0.614652	1.02185	1.02614	0.885154	0.662817	0.687564	0.945908	0.878795	0.914256	0.920177	0.834429	0.683033	0.990445	0.904715	0.988611	0.688512	0.717626	0.615415	0.658111	0.821858
Asp3s108_22	AsparagusV1_01	14949007	14948305	108	22	A0691	-	703					0.144159	0.639885	1.34877	0.851423	1.36256	0.905486	1.13258	1.12196	0.281866	0.611564	1.24075	1.2875	1.33985	0.925772	2.09283	1.57348	0.556864	0.932793	1.23435	1.09966	0.593008	1.3164	0.82443	0.815449	1.03527	0.626922	0.676633	0.59574	0.916201	0.879499	0.75216	0.679453	0.513084	0.433649	0.883226	1.31254	0.742225
Asp3s108_21	AsparagusV1_01	14963320	14949018	108	21	A0692	-	14303					1.74657	1.51313	1.64225	1.47663	1.73286	1.49209	1.53816	1.6185	1.67978	1.68329	1.64334	1.77715	1.35367	1.44207	1.63847	1.68905	1.49095	1.37771	1.5083	1.69517	1.4466	1.50018	1.45714	1.5748	1.52653	1.39046	1.38515	1.64364	1.61281	1.53459	1.53832	1.62852	1.4324	1.48932	1.28177	1.56608	1.4462
Asp3s108_20	AsparagusV1_01	15051615	14963335	108	20	A0693	-	88281					0.934444	0.846992	0.951512	0.860099	0.865313	0.900943	0.971198	0.893887	0.890529	0.967914	0.871028	0.928717	0.890904	0.991833	0.959466	0.971321	0.851876	0.880592	0.889013	0.778561	0.852987	0.863244	0.834032	0.86446	0.836775	0.870846	0.894167	0.815336	0.886317	0.893281	0.863835	0.886706	0.835954	0.824029	0.859915	0.822826	0.848578
Asp3s108_19	AsparagusV1_01	15097434	15051626	108	19	A0694	-	45809					0.959035	0.847784	0.908858	0.936101	0.877577	0.933219	0.987052	0.866064	0.912704	0.871656	0.846819	0.961575	1.00639	0.992319	0.93599	0.855774	0.891014	0.976995	0.878732	0.877539	0.827667	0.961236	0.88412	0.852005	0.829895	0.856866	0.874838	0.809409	0.930065	0.885899	0.83173	0.875877	0.892907	0.977442	0.888162	0.918227	0.869741
Asp3s108_18	AsparagusV1_01	15154718	15097486	108	18	A0695	-	57233					1.16336	1.26543	1.17325	1.15861	1.22072	1.31476	1.2557	1.23617	1.13993	1.22444	1.0989	1.08329	1.16026	1.18087	1.16138	1.21298	1.19809	1.15836	1.06342	1.09777	1.04429	1.11269	1.11271	1.16481	1.21217	1.03139	1.1058	1.11324	1.12997	1.22565	1.12766	1.29016	1.26424	1.14787	1.17738	1.14244	1.11681
Asp3s108_17	AsparagusV1_01	15163907	15155496	108	17	A0696	-	8412					0.813206	0.778372	0.753161	0.620059	0.832677	0.844346	0.826948	0.829807	0.848011	0.683583	0.824066	0.63662	0.758927	0.851046	0.886994	0.762685	0.769097	0.631431	0.853902	0.781149	0.790325	0.775208	0.807491	0.752467	0.699785	0.756417	1.09984	0.660503	0.779859	0.791803	0.914945	0.794956	0.703216	0.733871	0.901285	0.760267	0.863969
Asp3s108_16	AsparagusV1_01	15208428	15163918	108	16	A0697	-	44511					0.973341	0.888227	0.951823	0.897124	0.940828	0.940863	1.02619	0.847906	0.881447	0.934503	0.968462	0.998088	1.05219	0.999886	0.93023	1.04872	0.907739	0.933297	0.842623	0.842342	0.887294	0.887729	0.901048	0.929977	0.797348	0.87814	0.859206	0.783458	0.884299	0.902262	0.927921	0.870488	0.889772	0.825303	0.894239	0.87781	0.858261
Asp3s108_15	AsparagusV1_01	15316275	15208439	108	15	A0698	-	107837					0.928507	0.920506	0.9696	0.945966	0.95877	1.0004	1.03678	0.967299	1.00512	0.91199	0.997871	0.987615	1.02535	0.94567	0.924826	1.00935	1.00119	1.04258	0.98775	1.02905	0.942461	0.975126	0.948929	0.971277	0.986352	0.955839	0.919481	1.02866	1.02378	0.982259	1.01609	0.935129	1.02219	1.00429	0.938224	0.961286	0.961161
Asp3s108_14	AsparagusV1_01	15338697	15316286	108	14	A0699	-	22412					0.737061	0.682426	0.782679	0.761141	0.818728	0.781816	0.712383	0.753123	0.594579	0.683394	0.678003	0.632701	0.674771	0.710334	0.73383	0.77192	0.635255	0.66418	0.696924	0.625581	0.717606	0.7058	0.791316	0.677825	0.628458	1.23273	0.834105	0.64905	0.858965	0.692192	0.752358	0.704565	0.772511	0.805938	0.743641	0.69706	0.793233
Asp3s108_13	AsparagusV1_01	15339090	15338708	108	13	A0700	-	383					0.793814	0.652509	1.23784	1.11628	0.390779	1.3996	1.31296	0.308905	0.517368	1.96443	0.479453	0.787739	0.683141	0.784275	0.82316	0.924203	1.4525	1.02729	1.51044	1.10097	0.515592	1.40481	0.36318	1.12257	0.950126	1.65416	1.24197	1.38508	0.934276	0.733785	0.613599	1.17378	1.31848	1.39294	0.853247	0.913825	0.389246
Asp3s108_12	AsparagusV1_01	15345526	15339092	108	12	A0701	-	6435					1.06304	0.963137	0.76353	0.817202	0.944294	0.911115	0.846572	0.802834	0.669744	0.78503	0.734807	0.832206	1.03275	1.18253	0.930868	0.900739	0.707611	0.901852	0.786614	0.884622	0.743311	0.802671	0.832209	0.927967	0.678598	0.774781	0.816812	0.763633	0.789612	0.904044	0.830837	0.790307	0.728683	0.882351	0.888716	0.845506	0.816645
Asp3s108_11	AsparagusV1_01	15352764	15346846	108	11	A0702	-	5919					0.830404	1.06399	0.691743	1.00401	0.895127	0.832056	0.934534	0.719579	0.443574	0.853466	0.667014	0.993956	1.02553	0.998044	0.701311	0.90451	0.824994	0.836448	0.834827	0.706464	0.95268	0.901734	0.947843	0.754631	0.589481	0.698058	0.93222	0.707561	0.842327	0.849909	0.789118	0.825974	0.670329	0.882015	0.75639	0.903088	0.755607
Asp3s108_10	AsparagusV1_01	15359682	15352775	108	10	A0703	-	6908					1.13696	1.01296	0.898421	0.903594	0.948968	0.936028	0.994857	1.1589	1.2406	0.770176	0.830696	0.928085	0.98476	1.0001	1.10293	0.839065	0.858996	0.897057	0.823475	1.03261	0.857579	0.928408	0.936313	0.940498	0.771575	0.677868	0.809085	0.687096	0.694107	1.0537	0.846241	0.992437	0.981634	0.766772	0.969784	0.824461	1.0197
Asp3s108_9	AsparagusV1_01	15363423	15359693	108	9	A0704	-	3731					0.896365	0.924355	0.924133	1.12298	0.946709	0.592656	1.14563	1.06758	1.18169	1.15232	0.885914	1.25339	0.687243	0.872176	1.183	0.936868	0.878057	0.913942	0.749417	0.621599	0.735101	0.709504	0.770488	0.883476	0.717159	0.996684	0.656584	0.710917	0.799222	0.903907	1.0393	0.692832	0.676732	0.868155	0.656916	0.767515	1.20871
Asp3s108_8	AsparagusV1_01	15445562	15364571	108	8	A0705	-	80992					0.63565	0.581948	0.663049	0.594914	0.534794	0.608905	0.650373	0.551197	0.615922	0.661546	0.581554	0.563423	0.657726	0.637284	0.600759	0.580175	0.629882	0.597928	0.563972	0.622155	0.58841	0.649167	0.633158	0.639379	0.594928	0.61218	0.603753	0.530539	0.622947	0.593018	0.577423	0.582818	0.644867	0.62812	0.635495	0.56374	0.637799
Asp3s108_7	AsparagusV1_01	15477774	15445588	108	7	A0706	-	32187					0.936705	1.00626	1.05381	0.866044	0.911393	0.83375	0.992073	0.885851	0.926519	0.894934	1.0098	0.881106	0.915308	0.990775	0.904401	1.02137	0.934595	0.98912	0.917374	0.923594	0.94822	0.945462	0.941379	0.963984	0.836625	0.895159	0.879316	0.874381	0.893819	0.873147	0.996633	0.894765	0.934608	0.915172	0.94118	0.882755	0.929818
Asp3s108_6	AsparagusV1_01	15523313	15483723	108	6	A0707	-	39591	0	A30+	0.993472	0.66046	0.709054	0.693092	1.05378	1.00645	0.645686	0.935928	1.01612	0.598661	0.726972	0.688206	0.644708	0.579159	1.1129	1.00654	0.728631	0.660492	0.946645	0.95818	0.652663	0.631938	0.678894	0.973042	0.860776	0.714929	0.566625	0.619912	0.694448	0.550776	0.979128	0.65023	0.693759	0.613883	0.889196	0.958664	0.874124	0.601942	0.852893
Asp3s108_5	AsparagusV1_01	15534235	15523325	108	5	A0708	-	10911	0	A30+	1.28448	0.697338	0.580513	0.865789	1.22847	1.30091	0.600813	1.30499	1.3135	0.542163	0.535742	0.6009	0.711061	0.546114	1.44838	1.33978	0.731999	0.685328	1.24066	1.30117	0.695884	0.49274	0.77421	1.1322	1.1941	0.689584	0.523815	0.762415	0.6147	0.736968	1.18062	0.674846	0.589621	0.710739	1.20332	1.00934	1.32982	0.755274	1.38342
Asp3s108_4	AsparagusV1_01	15551950	15534246	108	4	A0709	-	17705					0.9416	0.900554	0.937205	0.927274	1.00089	0.836392	0.911243	0.877613	0.92053	0.834725	0.788247	0.894632	0.868942	0.93594	1.01796	0.989636	0.856511	0.974093	0.899904	0.843498	0.855097	0.830233	0.895632	0.937627	0.747177	0.739003	0.796595	0.763256	0.782822	0.900026	0.866099	0.864901	0.933068	0.852321	0.76784	0.713451	0.808348
Asp3s108_3	AsparagusV1_01	15569482	15551961	108	3	A0710	-	17522					0.899379	0.818678	0.961752	0.912558	0.787548	0.92161	0.963808	0.756238	0.822711	0.723828	0.699539	0.835101	0.961638	0.848572	0.938625	0.762605	0.818421	0.950584	0.744225	0.856319	0.720023	0.858556	0.784585	0.816553	0.775749	0.704276	0.60131	0.697929	0.835925	0.832437	0.881851	0.774514	0.839886	0.900369	0.792645	0.757219	0.86784
Asp3s108_2	AsparagusV1_01	15629331	15569493	108	2	A0711	-	59839					1.06358	0.984792	1.08326	1.06671	1.0505	1.00947	1.10788	1.06371	1.09608	1.01485	1.06332	1.04998	0.935705	1.05499	1.14505	1.06107	0.98752	1.00326	0.974814	0.973624	0.920348	0.966044	0.991027	1.06179	0.995542	0.886125	0.891107	0.94438	0.92847	0.968909	0.972017	0.960229	0.997	0.980072	1.04965	0.913499	0.914334
Asp3s108_1	AsparagusV1_01	15646650	15629376	108	1	A0712	-	17275	2	A31+	0.953798	0.657463	0.76851	0.789877	0.992967	0.834036	0.634195	0.907635	0.975163	0.611814	0.742711	0.715512	0.645762	0.663661	0.872396	1.0114	0.70567	0.747896	0.808654	0.992645	0.567894	0.640743	0.64522	0.908206	0.934029	0.707934	0.558842	0.640998	0.647081	0.602853	0.738785	0.610072	0.576468	0.637578	0.760024	0.875742	0.896672	0.554393	0.988122
Asp3s131_7	AsparagusV1_01	15647651	15693878	131	7	A0713	+	46228					0.998572	0.897404	0.949101	0.935015	0.891638	0.911715	1.01437	0.872717	0.952653	0.914906	0.913624	0.894121	0.939534	0.946504	0.936599	0.972445	0.898538	0.898632	0.844697	0.875666	0.813045	0.979525	0.923247	0.892853	0.831171	0.886043	0.921444	0.823212	0.889641	0.82741	0.820379	0.894681	0.834877	0.896866	0.877284	0.823869	0.892494
Asp3s131_8	AsparagusV1_01	15694787	15715654	131	8	A0714	+	20868	1	A31+	1.27353	0.838413	0.915433	0.670644	1.13593	1.26204	0.831969	1.24264	1.36753	0.98082	0.961418	0.806066	0.758967	0.791561	1.16353	1.32906	0.828413	0.759064	1.32305	1.16111	0.863996	0.850358	0.74126	1.22109	1.16648	0.734844	0.934477	0.670551	0.72942	0.745238	1.36377	0.833638	0.7672	0.88326	1.32747	1.26	1.32014	0.870612	1.25735
Asp3s131_9	AsparagusV1_01	15715656	15718951	131	9	A0715	+	3296					0.722565	0.652073	0.758421	0.622625	0.563073	0.630214	0.661128	0.693975	0.480951	0.538064	0.459633	0.915364	0.698562	0.880962	0.478262	0.684635	0.606367	0.785869	0.570425	0.575702	0.585812	0.874969	0.815906	0.644977	0.616975	0.610077	0.656648	0.618381	0.651385	0.579815	0.552583	0.724598	0.80982	0.612763	0.634551	0.801236	0.633233
Asp3s131_10	AsparagusV1_01	15718962	15721995	131	10	A0716	+	3034					0.901871	0.988441	0.724477	0.915947	0.858348	0.894444	0.842527	0.857889	0.68576	0.743945	0.801945	1.04413	0.914112	1.25405	1.07376	0.889592	0.72664	0.799699	0.778577	0.833889	0.737644	0.915059	0.710619	1.07856	0.557369	0.953284	0.854456	0.865034	0.699773	0.76883	0.97791	0.88904	0.784643	0.766157	0.850913	0.817991	0.491369
Asp3s131_11	AsparagusV1_01	15722006	15753017	131	11	A0717	+	31012					0.735274	0.723655	0.704609	0.660357	0.658286	0.670881	0.570233	0.723578	0.674095	0.661973	0.686867	0.659114	0.612514	0.634423	0.672655	0.697679	0.698271	0.647041	0.684758	0.583537	0.629684	0.684262	0.694473	0.728622	0.619837	7.21854	3.00095	0.602306	0.936146	0.68964	0.663073	0.672264	0.674594	0.706548	0.614345	0.603277	0.660992
Asp3s131_12	AsparagusV1_01	15753033	15759120	131	12	A0718	+	6088					1.21519	1.05087	1.28845	1.38345	1.08662	0.974052	1.03249	1.01702	1.188	1.27114	1.04061	1.39999	1.25492	1.04435	1.15654	1.17011	1.15745	1.17407	1.10464	0.911956	1.23258	1.22668	1.20713	1.36143	0.995045	1.09494	1.03135	1.11902	1.13242	1.00174	1.10015	0.950732	1.01906	1.22057	1.13261	1.06094	1.02848
Asp3s131_13	AsparagusV1_01	15759131	15759917	131	13	A0719	+	787					0.579474	1.46072	0.766696	0.543248	0.532492	1.27712	1.01169	0.601325	0.881234	0.204858	0.816654	1.34176	0.199474	1.14502	0.467364	1.40554	0.733051	0.874893	1.25574	0.84834	0.696992	0.656314	0.854265	0.789114	0.707179	0.630009	0.785737	0.4612	1.00028	1.10702	1.08247	0.714037	0.183328	0.919989	0.41524	0.808583	0.331502
Asp3s131_14	AsparagusV1_01	15759938	15770541	131	14	A0720	+	10604					0.82669	0.909709	0.890111	0.955546	0.875088	1.10265	0.790368	0.847946	0.934326	0.755133	0.956769	0.889122	0.710611	0.930064	0.94149	1.0807	0.874367	0.80083	0.886514	0.825127	0.802832	0.895043	0.804539	0.855963	0.819572	0.898784	0.917344	0.821496	0.843615	0.901108	0.772908	0.850552	0.75514	0.916377	0.872148	0.738133	0.699433
Asp3s131_15	AsparagusV1_01	15770552	15778806	131	15	A0721	+	8255					0.914609	1.0172	1.0703	0.88045	1.03345	0.990276	1.05081	0.95069	0.990159	0.917929	0.88979	0.97766	0.931836	1.08556	0.954786	0.911189	0.863595	0.941329	0.805903	0.851342	0.906358	0.928128	0.932374	0.980898	0.837561	0.877582	0.910434	0.838794	0.890054	0.837502	0.903878	0.871342	0.751546	0.826304	0.961973	0.793998	0.767529
Asp3s131_16	AsparagusV1_01	15779526	15783901	131	16	A0722	+	4376					1.00741	0.799532	0.817468	0.830452	0.991861	0.74264	0.90016	0.94627	0.871669	0.626325	0.912697	0.930759	0.789234	0.869466	0.840528	0.839223	0.753345	0.981532	0.705056	0.682548	1.0379	0.968867	0.943001	0.736881	0.572321	1.27781	0.804383	0.638033	0.83951	0.783521	0.832411	1.02733	0.923176	0.714069	0.851336	0.996122	0.630257
Asp3s131_17	AsparagusV1_01	15785300	15785540	131	17	A0723	+	241					0	0.41479	0.894176	0.532203	0.248412	1.11213	1.04329	0	0	0	0.761952	0.938913	0	0.20773	0.218029	0.734377	0.683949	1.49653	1.2002	0.729028	0.273128	0.446507	1.15434	0.792892	0.621744	0.685777	0.592124	0.57926	0.494921	0.58307	0	0.233173	0	0	0.406797	0	0.154649
Asp3s131_18	AsparagusV1_01	15785627	15788375	131	18	A0724	+	2749					0.552984	0.600004	0.501701	0.590992	0.81667	0.828739	0.975606	0.760333	0.810916	0.664678	0.734789	0.878003	0.76142	0.783087	0.802798	0.498957	0.9144	0.978024	0.859295	0.958689	0.646506	0.641969	0.699959	0.642981	0.840969	0.911833	0.943041	0.863306	0.833065	0.664518	0.673223	0.930106	0.970959	0.776278	0.713264	0.717606	0.623657
Asp3s131_19	AsparagusV1_01	15788392	15794375	131	19	A0725	+	5984					0.880659	0.851969	0.993933	0.914516	0.960439	1.01897	1.16248	1.02151	0.811283	0.718464	0.820874	1.18483	0.830752	1.0625	1.15908	0.798562	0.771272	0.958864	1.01508	0.93955	0.960665	0.769657	0.732216	0.870174	0.940795	0.95746	0.993635	0.956496	0.853109	0.789016	0.824728	0.990733	0.904157	0.878802	0.912007	0.887962	0.996532
Asp3s131_20	AsparagusV1_01	15794386	15797843	131	20	A0726	+	3458					0.849903	0.794974	1.07187	0.717093	0.813697	0.775084	0.702866	0.695677	0.916839	0.932466	0.623961	0.458053	0.86256	0.723871	0.547028	0.562994	0.703085	0.938687	0.843434	0.721481	0.672579	0.591253	0.744162	0.891058	0.879011	0.589462	0.722176	0.678227	0.682956	0.76396	0.730578	0.739404	0.980498	0.903634	0.765479	0.800504	0.797572
Asp3s131_21	AsparagusV1_01	15797854	15820800	131	21	A0727	+	22947					0.898741	0.908291	1.06682	0.974425	0.957481	1.00011	1.00257	0.873053	0.923966	0.969575	0.960284	0.986089	0.93953	1.01666	0.986922	0.971809	0.958951	0.893027	0.954836	0.969324	0.864381	0.916313	0.96179	1.00969	0.845149	0.947109	0.895502	0.826161	0.858691	0.856089	0.963967	0.913437	0.842525	0.885126	0.87726	0.917913	0.860821
Asp3s131_22	AsparagusV1_01	15820823	15845218	131	22	A0728	+	24396					0.793434	0.844099	0.86566	0.953351	0.93374	0.840459	0.838244	0.871311	0.826445	0.865727	0.843032	0.822402	0.851552	0.892661	0.939073	0.870561	0.808247	0.80101	0.776595	0.717302	0.815739	0.8019	0.806786	0.810686	0.783545	0.749719	0.7263	0.702701	0.78911	0.770682	0.846506	0.81657	0.79544	0.771635	0.719332	0.782532	0.73789
Asp3s1233_1	AsparagusV1_01	15846219	15880595	1233	1	A0729	+	34377					0.851974	0.795306	0.819935	0.93897	0.75755	0.868347	0.914245	0.923487	0.711864	0.701916	0.918766	0.83814	0.812854	1.02377	0.877355	0.803143	0.809127	0.864113	0.811954	0.790138	0.760162	0.889613	0.805878	0.794181	0.811971	0.814094	0.77141	0.802435	0.836877	0.770924	0.70242	0.838581	0.919137	0.870173	0.949666	0.87835	0.954064
Asp3s1233_2	AsparagusV1_01	15880606	15898324	1233	2	A0730	+	17719					1.06668	0.837784	1.08727	0.960321	0.954485	0.945398	1.00039	0.945916	0.922599	1.07064	0.795397	0.927979	0.942086	1.02279	1.09426	0.784092	0.906998	0.91781	0.880148	0.749625	0.882903	0.908526	0.888382	0.888357	0.715177	0.825475	0.855025	0.757926	0.90337	0.867593	0.842205	0.83726	0.98933	0.784978	0.813341	0.834994	0.805606
Asp3s1233_3	AsparagusV1_01	15898343	15937475	1233	3	A0731	+	39133					1.81151	1.64125	1.96261	1.92721	1.83581	1.94599	1.89325	1.70111	1.76465	1.59852	1.84179	1.47255	1.80656	1.71938	1.65424	1.84524	1.51056	1.45619	1.60702	1.90004	1.4903	1.60644	1.63684	1.65778	1.6224	1.54152	1.49814	1.36273	1.62334	1.62305	1.46982	1.64708	1.57246	1.80733	1.51484	1.47409	1.64384
Asp3s1778_6	AsparagusV1_01	15938476	15974067	1778	6	A0732	+	35592					0.755977	0.70075	0.768938	0.690698	0.741782	0.699391	0.78649	0.742378	0.676429	0.665876	0.777767	0.665424	0.674838	0.763772	0.667295	0.806805	0.714933	0.671561	0.777464	0.801669	0.740377	0.792126	0.711278	0.761701	0.744559	0.698076	0.67959	0.740526	0.723859	0.807776	0.812975	0.770483	0.800606	0.720554	0.660161	0.733045	0.759187
Asp3s1778_7	AsparagusV1_01	15974078	15985315	1778	7	A0733	+	11238					0.987464	0.920654	0.820719	0.821746	0.910955	0.816855	0.962055	0.863275	0.952145	0.989893	0.951813	1.00675	0.93128	1.04688	0.897726	1.09454	0.878208	0.790662	0.840791	0.784831	0.821969	0.825398	0.946876	1.03297	0.727621	0.943671	1.19998	0.725462	0.768426	0.772747	0.873073	0.855072	0.898696	1.0444	0.918907	0.925823	0.921974
Asp3s1778_8	AsparagusV1_01	15985326	15994540	1778	8	A0734	+	9215					0.813828	0.927504	1.00557	0.876878	0.91279	1.03618	1.05502	0.783175	0.983771	0.804805	1.07109	1.08044	0.902903	0.787751	0.997871	1.02273	0.872008	0.953564	0.86058	0.83129	0.795268	0.908509	0.976125	0.902038	0.799087	0.893768	1.004	0.899874	0.919	0.765502	0.902162	0.820205	0.728051	0.975934	0.890127	0.731998	0.659258
Asp3s1778_9	AsparagusV1_01	15994969	16009841	1778	9	A0735	+	14873					0.616661	0.628432	0.594053	0.701397	0.796997	0.69155	0.597319	0.792822	0.666146	0.62872	0.713014	0.801271	0.742375	0.619349	0.695984	0.681261	0.739765	0.60624	0.643403	0.640268	0.613702	0.72496	0.578289	0.671303	0.654853	0.659326	0.70521	0.668301	0.784319	0.667028	0.797951	0.706543	0.892469	0.794268	0.66576	0.658903	0.641511
Asp3s1778_10	AsparagusV1_01	16009852	16010947	1778	10	A0736	+	1096					0.4161	0.775271	0.786483	0.663149	0.792041	0.427958	0.688226	0.575721	0.677983	1.02971	1.29848	1.10111	0.668431	1.05059	0.958851	1.09001	0.939962	1.07697	0.483841	0.76947	0.880855	0.667642	0.698028	0.893541	0.644517	0.653449	0.759515	0.891617	0.65297	0.897481	0.857694	1.10236	0.394925	0.695382	0.417437	0.551585	0.408069
Asp3s1778_11	AsparagusV1_01	16010952	16014834	1778	11	A0737	+	3883					1.12227	0.759451	1.02115	0.71568	0.847979	0.500431	0.777024	0.802348	0.893036	0.761206	0.839413	0.776987	0.80858	0.889606	0.974309	0.945773	0.732256	0.717731	0.682836	0.904949	0.881495	0.770411	0.746297	0.984223	0.578832	0.737759	0.692133	0.949134	0.890806	0.825098	0.938096	0.832139	0.817446	0.569199	0.934177	0.8358	0.825456
Asp3s1778_12	AsparagusV1_01	16014845	16035396	1778	12	A0738	+	20552					0.769249	0.822011	0.880775	0.78842	0.84913	0.779215	0.884922	0.746446	0.850861	0.823689	0.759468	0.689961	0.936986	0.767313	0.77979	0.716913	0.790995	0.794485	0.794009	0.796752	0.772942	0.740356	0.865188	0.79728	0.743661	0.767979	0.979027	0.713224	0.975007	0.866968	0.766133	0.872232	0.859975	0.728689	0.804581	0.826716	0.828753
Asp3s1778_13	AsparagusV1_01	16035906	16051302	1778	13	A0739	+	15397					0.700987	0.600552	0.635418	0.660866	0.682387	0.689774	0.77295	0.747911	0.624171	0.799294	0.647006	0.514368	0.686522	0.608025	0.457299	0.617844	0.654371	0.598385	0.702912	0.677816	0.58284	0.805122	0.576676	0.653111	0.533858	0.567116	0.4804	0.496861	0.436914	0.649803	0.69257	0.549283	0.585663	0.581615	0.466939	0.458761	0.571267
Asp3s1953_9	AsparagusV1_01	16052303	16075402	1953	9	A0740	+	23100					0.958596	0.833036	0.947811	1.04015	0.887643	0.726623	0.716563	0.780202	0.926424	0.802627	0.818785	0.822829	0.73396	0.758529	0.905321	0.984527	0.750127	0.658592	0.862947	0.781884	0.825411	0.773288	0.782802	0.803434	0.802485	0.795358	0.68674	0.854532	0.793107	0.773772	0.813882	0.870897	0.668307	0.743992	0.80213	0.86087	0.835758
Asp3s2527_1	AsparagusV1_01	16076403	16093981	2527	1	A0741	+	17579					1.22507	1.2283	1.30433	1.21847	1.20389	1.20259	1.47797	1.21817	1.34701	1.20145	1.17779	1.08125	1.07759	1.25307	1.30922	1.28618	1.15801	1.10044	1.15317	1.1194	1.17576	1.11287	1.16713	1.19164	1.15802	0.937035	1.05801	1.13721	1.15347	1.21823	1.26835	1.2627	1.33372	1.15108	1.23809	1.1602	1.24029
Asp3s2527_2	AsparagusV1_01	16093983	16144770	2527	2	A0742	+	50788					1.01966	1.02744	1.0387	1.00343	1.05087	0.959811	0.987648	1.01955	1.00562	0.92482	0.980738	1.11384	0.969545	0.970938	1.04805	1.05589	0.940786	0.96514	0.983376	0.962404	0.950007	0.964041	0.977749	0.949076	1.00648	0.932317	0.831688	0.906526	0.893371	0.985532	0.961309	1.06496	1.05536	1.03768	0.906616	0.940349	1.01637
Asp3s2527_3	AsparagusV1_01	16144790	16162544	2527	3	A0743	+	17755					0.516564	0.484198	0.507336	0.58273	0.573216	0.517027	0.450798	0.479773	0.440833	0.638658	0.540394	0.611734	0.533454	0.56393	0.707309	0.545758	0.494356	0.533688	0.526747	0.451238	0.484426	0.60486	0.451778	0.569064	0.532884	0.428191	0.41526	0.467043	0.503841	0.465366	0.564192	0.534887	0.487567	0.558029	0.51536	0.510733	0.537381
Asp3s2527_4	AsparagusV1_01	16162557	16176894	2527	4	A0744	+	14338					0.837579	0.850582	1.14527	1.08539	0.997928	0.864563	0.946947	0.968182	0.808473	1.00076	0.845279	1.08368	0.996353	1.05447	0.91252	0.956642	0.969988	0.843817	0.97842	0.936194	0.912053	0.902113	0.999238	0.881268	0.840525	0.795354	0.907355	0.823707	0.795283	0.815404	0.874848	0.903396	0.935833	1.05247	0.929919	0.994166	0.977377
Asp3s2527_5	AsparagusV1_01	16176896	16211261	2527	5	A0745	+	34366					0.704799	0.786834	0.64462	0.644427	0.714241	0.730191	0.837717	0.717223	0.841825	0.769384	0.726699	0.625514	0.609074	0.777908	0.6911	0.732588	0.789601	0.851987	0.663518	0.837426	0.646121	0.718306	0.732605	0.568546	0.689524	0.608361	0.627707	0.671076	0.71914	0.722922	0.764191	0.695771	0.654937	0.856036	0.727455	0.792527	0.711439
Asp3s4920_1	AsparagusV1_01	16212262	16254669	4920	1	A0746	+	42408	4	A32-	0.831142	0.71789	0.794585	0.67416	0.764258	0.802487	0.811727	0.687314	0.738146	0.891813	0.813017	0.837646	0.838955	0.745225	0.676195	0.750802	0.920604	0.891018	0.692338	0.630116	0.767321	0.778881	0.749692	0.681559	0.673492	0.777834	0.899479	0.760603	0.688138	0.788733	0.707082	0.811813	0.834704	0.869927	0.68894	0.728747	0.720506	0.855316	0.666169
Asp3s4920_2	AsparagusV1_01	16254684	16258966	4920	2	A0747	+	4283	3	A29-	0.846448	0.567816	0.733516	0.583495	0.633961	0.848484	0.810718	0.67272	0.420717	0.773453	0.948427	0.803043	0.911078	0.880527	0.586452	0.455861	0.858779	0.836784	0.558034	0.482284	1.04678	0.812229	0.794047	0.643187	0.416785	0.842112	0.919604	0.713878	0.755213	0.880048	0.562543	0.879275	0.994519	0.93811	0.471611	0.61391	0.511211	0.980608	0.365481
Asp3s5791_1	AsparagusV1_01	16259967	16284661	5791	1	A0748	+	24695					0.939772	0.96139	0.816783	0.908914	0.842434	0.816716	1.01306	0.919849	0.908714	0.929235	0.899748	0.916291	0.862432	0.721701	0.97877	0.877937	0.806805	0.876285	0.852111	0.917787	0.874276	0.880212	0.768854	0.922742	0.93355	0.794181	0.792628	0.87509	0.823991	0.883122	0.983761	0.947767	0.888052	0.824017	0.808548	0.774346	0.845166
Asp3s7917_1	AsparagusV1_01	16285662	16289506	7917	1	A0749	+	3845					0.869789	0.766956	0.605295	0.9229	0.669518	0.688358	0.632122	0.882074	0.618419	0.642937	0.81189	0.647349	0.666867	0.690074	0.601296	0.805523	0.66983	0.605442	0.633163	0.630586	0.673361	0.727649	0.741614	0.552885	0.668061	0.422673	0.692788	0.624486	0.558379	0.613975	0.420203	0.657676	0.600382	0.654111	0.407961	0.570982	0.630057
Asp3s7917_2	AsparagusV1_01	16289965	16290689	7917	2	A0750	+	725					0.698921	0.413645	0.951156	1.88706	0.495454	1.43254	0.578005	1.19671	0.888267	0.296503	1.8363	1.4565	0.577419	0.207157	0.797235	1.0375	0.369451	1.22106	0.365717	1.40557	1.4224	0.623385	1.43894	0.988381	1.12196	0.759873	0.820126	0.616173	0.756785	1.20169	0.931929	1.04638	1.09453	1.47172	0.5409	1.49214	0.925332
Asp3s8632_1	AsparagusV1_01	16291690	16295024	8632	1	A0751	+	3335					0.364655	0.449615	0.516933	0.37177	0.475707	0.34156	0.326698	0.425706	0.445619	0.370629	0.206481	0.497563	0.313815	0.615466	0.267846	0.398017	0.481892	0.373593	0.361381	0.379313	0.388167	0.483995	0.430988	0.465542	0.442878	0.437753	0.427892	0.318133	0.507861	0.412922	0.44042	0.513925	0.346097	0.491333	0.548739	0.267135	0.268212
Asp3s2019_8	AsparagusV1_01	16374879	16296025	2019	8	A0752	-	78855					0.95104	0.933026	0.947194	0.929839	0.890551	0.873954	0.948058	0.859205	0.929759	0.862802	0.922751	0.853211	0.891886	0.94977	0.966874	0.920219	0.851281	0.845731	0.895937	0.839543	0.879544	0.909937	0.907269	0.96325	0.857262	0.831374	0.873168	0.794892	0.845239	0.862846	0.881411	0.874045	0.8508	0.885803	0.871947	0.836449	0.859266
Asp3s2019_7	AsparagusV1_01	16376320	16374897	2019	7	A0753	-	1424					0.711682	0.596697	0.696126	0.960755	0.861854	0.44702	0.912265	0.636973	1.04364	0.377396	1.03163	0.68858	0.881943	0.738287	0.184498	0.932154	0.969429	0.598651	0.863279	0.740291	0.924493	0.846356	0.846569	1.22449	0.977089	0.851121	0.935312	0.666637	0.854364	0.710494	0.660136	1.10495	0.911877	0.856335	0.665521	0.938445	0.44494
Asp3s2019_6	AsparagusV1_01	16384274	16376331	2019	6	A0754	-	7944					0.931279	0.887146	0.759554	0.780372	0.8855	0.82661	1.10777	0.744655	0.947856	0.845625	0.941961	0.911492	0.922206	0.995713	1.13107	0.902303	0.874061	0.957545	0.831385	0.858131	0.870029	0.842551	0.992222	0.947136	0.802986	0.738566	0.805363	0.861088	0.93691	0.849063	0.776557	0.721534	1.12605	0.92581	0.670536	0.881156	0.867952
Asp3s2019_5	AsparagusV1_01	16392203	16384285	2019	5	A0755	-	7919					1.0174	1.48324	1.10483	0.982593	0.839156	1.49767	1.05306	0.801786	0.938337	0.814363	0.97392	0.733401	0.865646	0.828165	0.928944	0.782229	0.962681	1.01853	0.904018	0.918526	0.778571	0.864235	1.0217	0.910915	0.821739	1.51658	2.09635	0.944899	1.28328	0.904977	0.968196	0.897668	1.06583	0.89986	0.924381	0.895991	1.30368
Asp3s2019_4	AsparagusV1_01	16392711	16392229	2019	4	A0756	-	483					1.04911	0.931345	0.535395	0.26555	1.05357	1.31792	1.04113	1.1431	0.923068	1.00139	0.570281	0.468484	0.216682	0.72555	0.543944	0.64125	0.853167	1.49343	0.798479	1.23678	0.817688	1.0694	0.767966	0.93961	0.620457	0.570298	0.541657	0.462449	1.77803	0.756422	1.2164	0.349036	0.896145	1.18344	0.541273	0.329376	0.231493
Asp3s2019_3	AsparagusV1_01	16428858	16393148	2019	3	A0757	-	35711	0	A32-	0.65917	0.436412	0.774742	0.638231	0.416377	0.611775	0.674767	0.40529	0.434179	0.604071	0.746309	0.669676	0.663334	0.639973	0.514333	0.457016	0.732755	0.62446	0.407337	0.378273	0.699276	0.603184	0.623629	0.471884	0.397949	0.647462	0.545469	0.635586	0.67999	0.541034	0.454912	0.618569	0.621067	0.619997	0.458562	0.44391	0.414543	0.616557	0.399724
Asp3s2019_2	AsparagusV1_01	16492952	16428884	2019	2	A0758	-	64069					0.958564	0.968141	0.945817	0.906868	1.01618	1.01917	0.987639	0.948544	0.957218	0.921842	0.993116	1.07366	0.915581	0.981427	0.967756	0.92748	1.01526	0.994853	0.962749	0.902762	0.860954	1.00136	1.00918	0.939866	0.944515	0.887382	0.912457	0.865906	0.963977	0.925555	0.817975	0.932793	0.941309	0.962353	0.975244	0.884971	1.03197
Asp3s2019_1	AsparagusV1_01	16498874	16492981	2019	1	A0759	-	5894					1.43573	1.36531	1.57217	1.14609	1.34077	1.35854	1.36509	1.3449	1.10944	1.2218	1.3319	1.10055	1.10979	1.25709	1.43532	1.38129	1.16059	1.14595	1.25142	1.41296	1.00139	1.28166	1.39239	1.29682	1.69968	1.77592	1.23478	1.38796	1.55824	1.20636	1.4055	1.69709	1.37082	1.27368	1.31405	1.19843	1.28998
Asp3s565_1	AsparagusV1_01	16499875	16509179	565	1	A0760	+	9305	0	A32-	1.24666	0.566719	1.1218	1.31603	0.551189	1.18084	1.36077	0.615692	0.738579	1.18247	1.3416	1.25906	1.29755	1.66983	0.523005	0.602584	1.37786	1.35996	0.476072	0.634259	1.1916	1.22732	1.15307	0.612921	0.54812	1.23986	1.26525	1.01538	1.07097	1.0622	0.464029	1.29269	1.00077	1.09008	0.426403	0.409532	0.410906	0.960858	0.596806
Asp3s565_2	AsparagusV1_01	16509181	16528080	565	2	A0761	+	18900					0.734607	0.716675	0.761648	0.762326	0.657274	0.661197	0.583127	0.655195	0.807285	0.631245	0.716547	0.762241	0.658953	0.723131	0.664458	0.690616	0.711873	0.744228	0.633848	0.641429	0.605998	0.736746	0.686903	0.733006	0.642173	0.619407	0.659399	0.59977	0.710606	0.614124	0.659018	0.61398	0.652692	0.760122	0.677794	0.594268	0.694135
Asp3s565_3	AsparagusV1_01	16528091	16533864	565	3	A0762	+	5774					1.16719	0.787734	0.880795	0.844113	0.990185	1.09665	1.05235	1.10647	0.857949	0.921436	1.00974	1.07117	0.842841	0.85837	0.97373	0.927225	0.924217	0.976702	0.776474	0.797234	0.874004	0.887105	0.915435	0.996968	0.633943	0.839624	0.922677	0.773685	0.896531	1.04648	1.01753	0.929442	0.524743	0.930564	0.798024	0.732899	0.897224
Asp3s565_4	AsparagusV1_01	16533875	16550322	565	4	A0763	+	16448					0.80715	0.735389	0.712731	0.784994	0.957266	0.8555	0.782158	0.769653	0.813184	0.751487	0.895935	0.944659	0.817635	0.757883	0.951995	0.860822	0.821754	0.83524	0.801614	0.839597	0.751031	0.789004	0.844273	0.814687	0.784757	0.872516	0.795295	0.860628	0.877455	0.726179	0.750118	0.773839	0.899114	0.813201	0.860297	0.762171	0.838401
Asp3s565_5	AsparagusV1_01	16550333	16554192	565	5	A0764	+	3860					0.800772	0.854617	0.882083	0.852857	1.02364	0.911351	0.868504	0.970598	1.01386	0.737897	0.880094	0.820697	0.867625	0.868968	1.0754	0.53875	0.784659	1.10425	0.761839	0.819307	0.898116	0.775002	0.840833	0.940584	0.726465	0.80638	0.770196	0.766725	0.834313	0.946507	0.761037	0.946284	0.95314	0.898375	0.812751	0.964424	0.724164
Asp3s565_6	AsparagusV1_01	16554525	16555073	565	6	A0765	+	549					0.55379	0.81938	0.863555	0.467253	1.5812	1.28154	0.305321	1.22118	1.17303	0.587335	1.00344	1.23649	0.571898	0.547136	1.14853	1.12832	0.86319	1.8514	1.22935	0.768069	1.11905	1.45046	1.2246	0.826651	0.662838	0.501737	0.693148	0.813708	0.477972	0.972633	1.23069	1.4842	0.788411	0.971761	1.1905	0.579558	1.28987
Asp3s565_7	AsparagusV1_01	16555261	16561578	565	7	A0766	+	6318					0.761922	0.925595	0.61395	1.11655	0.848073	0.927987	0.855617	0.755281	0.682147	0.782555	0.90827	0.668543	0.803399	0.982558	0.856622	0.882404	0.691365	0.845899	0.801181	0.711904	0.951554	0.759627	0.704516	0.884662	0.667448	0.771689	0.715241	0.755679	0.78158	0.685029	0.785779	0.693762	0.810686	0.862502	0.879312	0.805767	0.737383
Asp3s565_8	AsparagusV1_01	16561589	16577018	565	8	A0767	+	15430					0.909662	1.03333	0.871482	0.983638	0.952523	0.922798	0.939679	0.938	0.84115	0.891622	0.886615	0.816341	0.922449	0.986334	1.04886	0.868867	0.990807	0.990217	0.909176	0.813006	0.834708	0.912193	0.868423	0.935001	0.73526	0.853318	0.880134	0.886647	0.961628	0.956228	0.87576	0.946898	0.850902	1.00515	0.887404	0.806269	0.792266
Asp3s565_9	AsparagusV1_01	16577029	16592896	565	9	A0768	+	15868	3	A31-	0.807958	0.640126	0.868586	0.74337	0.776808	0.767884	0.835683	0.675634	0.649654	0.755535	0.842907	0.792502	0.850569	0.831834	0.728802	0.656232	0.86096	0.794692	0.647932	0.686003	0.701796	0.763991	0.717642	0.56693	0.626764	0.829412	0.763528	0.585001	0.729937	0.730208	0.675005	0.763349	0.753469	0.786188	0.59101	0.585965	0.611657	0.792035	0.563705
Asp3s2081_5	AsparagusV1_01	16624389	16593897	2081	5	A0769	-	30493					1.02696	1.11297	0.877731	1.09643	1.12203	0.983346	0.955111	0.984209	1.00236	1.12265	0.940945	0.853375	0.880352	1.02776	1.21829	1.14341	1.10476	1.06342	1.07347	1.06594	1.03975	1.03328	1.09023	1.0426	1.11546	1.55825	1.08494	1.00445	0.92548	1.08018	1.16086	0.991466	0.998358	1.10348	1.05562	1.01318	1.0817
Asp3s2081_4	AsparagusV1_01	16693295	16625000	2081	4	A0770	-	68296					0.829493	0.789662	0.8349	0.832586	0.835825	0.806474	0.806863	0.876555	0.905227	0.835673	0.844265	0.832716	0.793787	0.855444	0.914783	0.840274	0.763568	0.787334	0.84281	0.808299	0.777789	0.803878	0.768512	0.829235	0.756298	0.798984	0.798175	0.744041	0.814896	0.808191	0.775951	0.838034	0.6982	0.742654	0.776599	0.748669	0.771644
Asp3s2081_3	AsparagusV1_01	16754225	16693674	2081	3	A0771	-	60552					0.95064	0.815537	0.861245	0.830332	0.852253	0.848751	0.885139	0.850585	0.904825	0.870658	0.758152	0.915545	0.755305	0.924335	0.956279	0.818401	0.816986	0.821966	0.869391	0.761371	0.806964	0.841999	0.811282	0.826412	0.749089	0.701463	0.729786	0.72715	0.821804	0.760244	0.768458	0.852406	0.74103	0.769665	0.8036	0.789769	0.763847
Asp3s2081_2	AsparagusV1_01	16771804	16754236	2081	2	A0772	-	17569					0.885437	0.816488	0.728583	0.725174	0.69003	0.778031	0.675008	0.693608	0.685168	0.862599	0.783897	0.957368	0.744616	0.837754	0.789566	0.810933	0.681365	0.763285	0.740862	0.740024	0.711853	0.747236	0.827351	0.817087	0.64087	0.555015	0.754027	0.581641	0.609652	0.785421	0.800906	0.750052	0.64876	0.635513	0.686361	0.639289	0.666109
Asp3s2081_1	AsparagusV1_01	16784033	16775644	2081	1	A0773	-	8390					3.20096	3.11569	3.00513	3.24092	2.64016	2.65948	2.78703	3.36553	2.92859	2.88883	2.89453	2.84084	2.85656	3.42504	3.0312	3.9078	2.69153	2.69648	2.72356	2.88987	2.66225	2.63698	2.6029	2.87826	2.84475	2.46562	2.16292	2.86525	2.49356	2.7702	3.00413	2.84323	2.84603	2.7615	3.15498	3.1211	2.57649
Asp3s1518_11	AsparagusV1_01	16799642	16785034	1518	11	A0774	-	14609					0.905287	0.879281	1.09452	0.974533	0.928192	1.08703	0.992487	0.90973	1.03762	0.974838	1.02129	0.939662	0.992199	1.04862	1.03227	0.972212	1.00136	0.926915	0.980069	0.97415	0.919165	0.960511	0.888662	0.878001	1.07696	0.937097	0.906804	1.00146	1.0124	1.12924	1.01345	1.16359	0.908597	0.965128	1.08491	0.945232	1.06129
Asp3s1518_10	AsparagusV1_01	16808011	16799653	1518	10	A0775	-	8359					1.98832	1.83569	1.69118	1.50372	1.6401	2.01603	1.79473	1.98152	1.94383	1.7423	1.85629	1.60615	1.89057	1.82069	1.97382	1.94262	1.69584	1.41992	1.68403	2.07665	1.62217	1.74305	1.92752	1.63163	1.48015	1.3346	1.64741	1.65004	1.61527	1.76848	1.17729	1.60336	1.57069	1.42234	1.70453	1.78901	2.1491
Asp3s1518_9	AsparagusV1_01	16859247	16808559	1518	9	A0776	-	50689	2	D60-	1.28082	1.04948	1.05164	1.19214	1.07474	1.34193	1.01336	0.876422	1.06812	1.01842	1.05841	1.15775	0.992616	0.998458	0.970406	1.19901	1.22735	1.1304	1.21496	1.28721	1.0571	1.01974	1.23928	1.03555	0.990178	0.994283	1.07517	1.23248	1.14299	1.24595	1.25985	1.28353	0.998538	1.04598	1.00334	1.07805	1.28554	1.22465	1.02938
Asp3s1518_8	AsparagusV1_01	16892851	16860320	1518	8	A0777	-	32532					1.2819	1.43039	1.33278	1.25112	1.31579	1.29967	1.34352	1.08981	1.37504	1.37277	1.27991	1.36561	1.4525	1.36037	1.42943	1.31656	1.22869	1.17416	1.17735	1.13631	1.26527	1.22387	1.21074	1.08372	1.01396	1.05586	1.27209	1.05993	1.10946	1.25955	1.15673	1.25925	1.1908	1.17957	1.1763	1.158	1.18117
Asp3s1518_7	AsparagusV1_01	16906377	16892862	1518	7	A0778	-	13516					0.88102	0.917104	0.832266	0.996403	0.821648	0.870047	0.892922	0.919105	0.883298	0.842936	0.944237	0.965426	0.832395	0.825986	0.839725	0.808584	0.824708	0.892709	1.02544	0.766947	0.948041	0.961754	0.893632	0.842968	0.671504	0.925244	1.05052	0.76845	0.84718	0.833804	0.891105	0.839844	0.832627	0.921941	0.788212	0.805095	0.788644
Asp3s1518_6	AsparagusV1_01	16909849	16906388	1518	6	A0779	-	3462					0.790375	0.866242	0.82165	0.790361	0.804111	0.551609	0.399444	0.626525	0.987325	1.35051	0.716063	0.806112	0.347648	0.563967	0.865126	0.434538	0.52968	0.681892	0.800685	0.811997	0.684477	0.603003	0.515624	0.752039	0.717236	0.676302	0.948049	0.572601	0.59948	0.71437	0.695793	0.925217	0.520939	0.693453	0.575806	0.781198	0.527512
Asp3s1518_5	AsparagusV1_01	16920341	16909851	1518	5	A0780	-	10491					0.999815	1.06244	1.17084	0.896558	0.984379	1.00915	1.12243	0.902188	1.19465	1.14234	1.15086	0.941836	1.09236	1.0737	1.25715	0.822421	0.989839	0.934469	0.951205	1.00819	0.98716	0.867758	0.952422	1.02	0.812077	0.666908	0.895486	0.803731	0.820867	1.07423	0.988442	0.958808	1.01082	0.886292	0.853507	1.00084	0.877492
Asp3s1518_4	AsparagusV1_01	16967667	16920352	1518	4	A0781	-	47316					1.05914	0.996136	0.953693	0.985802	0.998928	0.904912	1.00167	0.91266	0.957968	0.841622	0.943068	1.01544	0.922353	0.97341	0.947268	0.965981	0.8622	0.873811	0.95314	1.01966	0.897759	0.950634	0.834403	0.893019	0.924706	0.819678	0.802238	0.848539	0.937751	0.904013	0.888433	0.950712	1.01083	0.919733	0.91858	0.893689	0.843615
Asp3s1518_3	AsparagusV1_01	16998704	16967686	1518	3	A0782	-	31019					1.23335	1.09893	1.06848	0.995135	1.12038	1.15677	1.04834	1.10356	1.03167	1.23875	1.03895	1.09665	1.2703	1.17818	1.30605	1.27237	1.00233	1.12255	0.95114	1.10564	1.00444	0.969961	1.0553	1.00567	0.979922	0.966162	1.04737	1.07923	0.885946	0.994815	1.12318	1.07429	1.09073	1.10934	1.13781	1.08935	1.09339
Asp3s1518_2	AsparagusV1_01	17000161	16999333	1518	2	A0783	-	829					0.733488	1.08526	0.571884	1.1346	0.938812	0.767861	0.454943	1.28444	0.657319	0.583438	0.830656	0.818859	1.26245	1.1474	1.07752	1.49444	0.74562	0.870119	0.697827	0.762973	0.449942	1.5317	0.755055	1.1237	0.64553	0.531636	0.889377	0.74095	0.834499	0.678021	0.566968	0.915113	1.82742	0.873379	0.985505	1.11305	0.449582
Asp3s1518_1.3	AsparagusV1_01	17011812	17000172	1518	1.3	A0784	-	11641					0.644225	0.76856	0.670129	0.613337	0.611993	0.748284	0.647965	0.603021	0.651087	0.669398	0.591542	0.596099	0.602357	0.696692	0.59582	0.543528	0.660191	0.783006	0.598409	0.700308	0.548486	0.80237	0.74681	0.648392	0.439479	0.657814	0.678307	0.544448	0.727479	0.66874	0.590498	0.499627	0.681673	0.612146	0.743925	0.549383	0.70116
Asp3s728_5	AsparagusV1_01	17012813	17038919	728	5	A0785	+	26107					0.94135	1.01852	1.12754	0.899059	0.879424	1.1293	1.01124	0.861035	1.07398	1.02513	0.865153	0.918737	1.03026	1.09495	1.05464	0.927058	0.998354	1.03988	0.953749	0.97448	0.909354	0.995005	0.946606	0.931391	0.8724	0.807148	0.875478	0.882303	0.976795	0.932242	0.941807	0.943861	0.969894	1.02905	1.0014	0.839714	0.993608
Asp3s728_6	AsparagusV1_01	17038921	17051137	728	6	A0786	+	12217					0.98714	0.895972	0.860786	0.881878	0.89431	0.86109	0.706597	0.803781	0.940723	0.98535	0.879297	0.790253	0.663906	0.700725	1.01933	0.909045	0.737001	0.703149	0.846415	0.831236	0.831532	0.646512	0.721088	0.762502	0.676322	0.680912	0.829323	0.719891	0.740043	0.697021	0.807919	0.991239	0.637725	0.898321	0.765024	0.791732	0.677254
Asp3s728_7	AsparagusV1_01	17051149	17089744	728	7	A0787	+	38596	2	A34-	0.973555	0.758913	1.04899	0.892261	0.77944	0.872884	1.06562	0.736101	0.787164	0.973764	0.94979	1.00671	0.95512	1.01425	0.667056	0.735456	1.07279	0.988192	0.661424	0.739923	0.90306	0.964151	0.889113	0.749432	0.924412	1.02485	0.931747	0.859277	0.939737	0.805868	0.665665	0.947333	0.860822	0.973318	0.727078	0.742471	0.710384	0.920007	0.757071
Asp3s728_8	AsparagusV1_01	17089755	17134835	728	8	A0788	+	45081					0.93181	0.90028	0.877645	0.867761	0.846597	0.827152	0.917472	0.8783	0.991177	0.938184	0.851329	0.926909	0.827628	0.926166	0.933621	0.868613	0.807596	0.909132	0.858168	0.798954	0.89457	0.871731	0.873714	0.843511	0.726489	0.786993	0.96863	0.767978	0.818085	0.850956	0.821703	0.808997	0.820914	0.80726	0.78507	0.731905	0.832528
Asp3s728_9.1	AsparagusV1_01	17134847	17153350	728	9.1	A0789	+	18504					1.01048	0.880576	0.957295	0.947308	0.920464	0.843731	0.876425	0.843981	0.966451	0.894524	0.868334	1.0965	0.808797	0.917171	0.951285	0.894298	0.854045	0.87533	0.875376	0.881137	0.888134	0.84207	0.860717	0.902304	0.838694	0.809808	0.889445	0.825358	0.929506	0.905208	0.827114	0.906514	0.842097	0.749617	0.860076	0.937131	0.904365
Asp3s1594_1	AsparagusV1_01	17154351	17161098	1594	1	A0790	+	6748					1.09634	1.18511	1.00275	1.10876	1.22432	1.19157	1.04329	1.15716	0.939665	1.1946	1.05449	1.03951	0.767714	1.01639	1.16023	1.25893	1.01371	1.0981	0.914441	1.10396	1.05675	1.10351	1.06502	0.93448	1.23397	0.795991	1.10671	1.13783	0.972165	0.957901	0.931605	1.14088	0.994218	0.86966	0.997621	0.971318	0.905799
Asp3s1594_2	AsparagusV1_01	17162495	17182174	1594	2	A0791	+	19680					0.641122	0.556204	0.510271	0.638697	0.501937	0.566895	0.649448	0.496969	0.553778	0.611688	0.541187	0.594056	0.587633	0.648681	0.718222	0.566568	0.584198	0.578116	0.580556	0.519588	0.593129	0.612404	0.603134	0.618994	0.511215	0.50108	0.704567	0.534856	0.629107	0.608348	0.514976	0.672452	0.505857	0.546044	0.564582	0.578798	0.653367
Asp3s1594_3	AsparagusV1_01	17182185	17254262	1594	3	A0792	+	72078					0.81901	0.891771	0.88796	0.849995	0.84305	0.776242	0.857548	0.768188	0.872849	0.884278	0.821621	0.836113	0.796422	0.853621	0.882822	0.848363	0.789536	0.803338	0.794574	0.776125	0.790859	0.811264	0.817924	0.79666	0.739779	0.854129	0.896201	0.721657	0.813839	0.814134	0.782513	0.802247	0.781668	0.804666	0.765774	0.768097	0.816991
Asp3s1873_9	AsparagusV1_01	17274111	17255263	1873	9	A0793	-	18849					0.661322	0.567467	0.642522	0.669124	0.627291	0.538565	0.629169	0.625584	0.633384	0.595888	0.552869	0.612243	0.513597	0.653376	0.557537	0.565725	0.549833	0.612301	0.556278	0.643164	0.558747	0.591448	0.676462	0.662757	0.641639	0.641542	0.596831	0.631018	0.621406	0.679899	0.618722	0.642473	0.597049	0.636834	0.672693	0.611068	0.510146
Asp3s1873_8	AsparagusV1_01	17283471	17274122	1873	8	A0794	-	9350					1.08931	0.860655	0.986443	0.795629	0.925223	0.881469	0.806734	0.974324	1.00665	0.810428	0.819954	0.863164	0.794723	1.02803	0.842968	0.83287	0.888064	0.880182	0.850733	0.950824	0.837759	0.798717	0.870291	0.835367	0.764655	1.14601	1.00985	0.788339	0.844499	0.871674	0.838866	0.805358	0.833271	0.835499	0.807372	0.752056	1.00052
Asp3s1873_7	AsparagusV1_01	17322337	17283482	1873	7	A0795	-	38856					0.725075	0.670185	0.755368	0.741608	0.722611	0.729451	0.715031	0.705391	0.705026	0.755164	0.753784	0.733761	0.61007	0.738266	0.704549	0.708286	0.6798	0.661559	0.72146	0.64751	0.695689	0.706753	0.644369	0.71124	0.608194	0.698985	0.697179	0.600716	0.645863	0.65819	0.66152	0.626218	0.725926	0.684544	0.646758	0.659185	0.695413
Asp3s1873_6	AsparagusV1_01	17337175	17322350	1873	6	A0796	-	14826					0.615198	0.600083	0.523261	0.59404	0.62387	0.564937	0.607692	0.505397	0.604773	0.525595	0.600706	0.605402	0.667079	0.550402	0.687558	0.713264	0.583682	0.60595	0.656823	0.623337	0.56237	0.603871	0.556667	0.610599	0.570301	0.588958	0.60157	0.657237	0.619469	0.578154	0.626118	0.699307	0.598487	0.55775	0.617174	0.652408	0.668684
Asp3s1873_5	AsparagusV1_01	17379264	17337186	1873	5	A0797	-	42079					0.643046	0.706751	0.69956	0.692934	0.622447	0.751606	0.70707	0.593255	0.582744	0.629634	0.627317	0.57001	0.764802	0.662683	0.739244	0.675066	0.640952	0.737896	0.633549	0.594574	0.628325	0.67359	0.623112	0.596593	0.512265	0.61468	0.570301	0.545415	0.622472	0.605105	0.494964	0.650368	0.634323	0.692787	0.666339	0.585255	0.640377
Asp3s1873_4.3	AsparagusV1_01	17383472	17379275	1873	4.3	A0798	-	4198					1.23119	0.714371	0.739196	0.865664	0.784351	0.9098	0.818542	0.695172	0.790625	0.832104	0.754556	1.04209	0.722978	0.643973	0.713451	0.790488	0.819644	0.874754	0.775144	0.987713	0.998282	0.707476	0.883582	0.898992	0.861738	2.63118	3.76187	0.638483	1.2672	0.662767	0.895696	0.829937	0.515529	0.680805	0.677252	0.666975	0.825664
Asp3s5350_1	AsparagusV1_01	17384473	17386832	5350	1	A0799	+	2360	2	A33+	0.610588	0.222237	0.322066	0.19061	0.639184	0.253623	0.30441	0.567847	0.390643	0.200527	0.104953	0.0455433	0.116714	0.223721	0.620848	0.466688	0.356238	0.149987	0.628596	0.472365	0.418758	0.193563	0.306806	0.601876	0.245582	0.253028	0.136054	0.245107	0.201556	0.201121	0.636812	0.166719	0.236502	0.119057	0.366812	0.516704	0.484651	0.269642	0.773833
Asp3s5350_2	AsparagusV1_01	17387123	17418703	5350	2	A0800	+	31581					0.892103	0.728026	0.85568	0.817681	0.813245	0.908096	0.894341	0.775476	0.757634	0.704501	0.825671	0.792927	0.77546	0.930526	0.786986	0.717332	0.767242	0.768274	0.722031	0.67984	0.734364	0.83208	0.664342	0.818356	0.719829	0.621888	1.03476	0.650688	0.785579	0.696793	0.636244	0.775812	0.799496	0.781903	0.782293	0.66797	0.748215
Asp3s1059_7	AsparagusV1_01	17452137	17419704	1059	7	A0801	-	32434					2.04349	2.17441	2.10619	2.43203	2.30174	2.35102	2.35793	2.2008	2.20243	2.43404	2.24768	2.38366	2.09579	2.41563	2.29401	2.17998	1.97057	1.8914	2.014	2.06064	1.91109	1.86126	1.9592	2.14674	2.32049	1.85312	1.86697	2.09527	2.12191	2.2347	2.14474	2.25236	2.2798	2.16065	2.3577	2.24943	1.96728
Asp3s1059_6	AsparagusV1_01	17474933	17452148	1059	6	A0802	-	22786					0.962911	0.919096	0.860623	0.838711	1.01023	0.813094	0.873564	0.962298	0.947887	0.931614	0.92879	0.943404	0.762446	0.77777	0.894737	0.957316	0.748709	0.741053	0.882244	0.858971	0.873377	0.775443	0.865826	0.924574	0.821059	0.896984	0.796407	0.85773	0.787286	0.838704	0.81994	0.881665	0.762997	0.782675	0.833262	0.964893	0.786756
Asp3s1059_5	AsparagusV1_01	17501683	17474944	1059	5	A0803	-	26740					0.775047	0.800014	0.717246	0.735477	0.697407	0.697875	0.769466	0.685795	0.772525	0.68734	0.698743	0.696717	0.657532	0.782584	0.874441	0.62547	0.685001	0.637606	0.631899	0.571635	0.691717	0.553735	0.691848	0.7691	0.566765	0.580987	0.592368	0.682869	0.705663	0.685258	0.617402	0.655675	0.736504	0.649841	0.61839	0.766291	0.642543
Asp3s1059_4	AsparagusV1_01	17530865	17501970	1059	4	A0804	-	28896					0.836463	0.766269	0.865088	0.831517	0.768646	0.812763	0.95279	0.746539	0.865749	0.738346	0.822956	0.869216	0.762401	0.85933	0.818289	0.826861	0.812151	0.784063	0.755755	0.739362	0.711483	0.837896	0.80229	0.792724	0.640781	0.694926	0.785216	0.697622	0.785926	0.7771	0.774659	0.762332	0.778916	0.688393	0.830103	0.68269	0.794522
Asp3s1059_3	AsparagusV1_01	17549208	17530876	1059	3	A0805	-	18333					0.85683	0.937864	0.869837	0.872189	0.840879	0.811396	0.893743	0.849702	0.886295	0.82372	0.866417	0.695303	1.02185	0.90661	0.859843	0.866438	0.821552	0.804803	0.841467	0.711102	0.793492	0.775967	0.837132	0.76219	0.716912	0.746744	0.913309	0.72645	0.809356	0.821673	0.881297	0.764773	0.897171	0.864696	0.871663	0.706367	0.770493
Asp3s1059_2	AsparagusV1_01	17598313	17549219	1059	2	A0806	-	49095					0.873171	0.932552	1.02624	0.937018	0.968218	0.825718	0.993539	0.853081	0.962608	0.973131	0.910765	0.934087	0.932632	0.969749	0.954683	0.883212	0.94427	0.963027	0.882761	0.883936	0.885339	0.898652	0.974634	0.892284	0.841494	0.85001	0.889919	0.859306	0.87073	0.889001	0.885559	0.968914	0.96245	0.923663	0.98514	0.830845	0.938305
Asp3s1059_1	AsparagusV1_01	17687366	17598324	1059	1	A0807	-	89043					0.988476	0.883527	1.06534	0.962212	0.883793	0.88646	0.897	0.96906	0.898485	0.81297	0.884197	0.947875	0.926181	0.953547	0.907587	1.04152	1.01721	0.965848	0.984001	0.971188	0.961748	1.02335	0.922445	1.02606	0.968564	0.932069	0.865681	0.899291	0.93151	0.923512	0.895042	0.951378	0.967339	1.01127	0.99055	0.976226	1.03134
Asp3s1200_14	AsparagusV1_01	17695748	17688367	1200	14	A0808	-	7382	3	B31-	0.420417	0.266577	0.425583	0.304687	0.367821	0.237456	0.186528	0.26777	0.374662	0.523546	0.228162	0.247521	0.230098	0.306527	0.148862	0.244143	0.263366	0.263727	0.399129	0.270936	0.244894	0.304647	0.246699	0.276965	0.383138	0.333276	0.513251	0.455234	0.283522	0.385786	0.239133	0.266497	0.286518	0.487194	0.273626	0.485241	0.371859	0.327574	0.434198
Asp3s1200_13	AsparagusV1_01	17711513	17695883	1200	13	A0809	-	15631	0	B35-	1.12348	0.656186	0.969283	0.537202	1.12773	0.645503	0.633871	0.715885	1.00802	1.11012	0.579966	0.553536	0.499283	0.540446	0.605942	0.566895	0.648787	0.600103	1.09274	0.706893	0.673885	0.74635	0.547445	0.73111	1.11977	0.690705	1.16814	1.10668	0.509726	0.989564	0.674556	0.71559	0.65965	1.17919	0.623047	1.19945	1.16033	1.19691	1.29234
Asp3s1200_12	AsparagusV1_01	17748993	17720854	1200	12	A0810	-	28140	0	B35-	1.2006	0.767762	1.05341	0.632326	1.09663	0.663942	0.736109	0.663155	0.985833	1.03848	0.723529	0.59776	0.646034	0.664735	0.676888	0.748987	0.733838	0.716997	1.17737	0.741043	0.788908	0.870362	0.766464	0.829049	1.11137	0.774975	1.31067	1.29211	0.652487	1.16781	0.81467	0.772011	0.813217	1.27307	0.738316	1.14294	1.2728	1.33648	1.24367
Asp3s1200_11	AsparagusV1_01	17762058	17749807	1200	11	A0811	-	12252					1.19938	1.06067	1.18196	1.22482	1.18982	1.11294	1.12185	1.21349	1.21298	1.12728	1.18404	1.42209	1.21297	1.234	1.19654	1.23147	1.22258	1.19354	1.1391	1.27628	1.2106	1.16286	1.19018	1.11319	1.29287	1.18932	1.10649	1.1303	1.12734	1.19967	1.16526	1.23838	1.20115	1.22855	1.24828	1.39456	1.25634
Asp3s1200_10	AsparagusV1_01	17764300	17762069	1200	10	A0812	-	2232					0.56756	0.403082	0.347575	0.55549	0.455979	0.525361	0.826091	0.265033	0.510472	0.385241	0.431926	0.33793	0.328226	0.381304	0.306042	0.674002	0.498483	0.470074	0.615562	0.708451	0.324401	0.414619	0.467399	0.62069	0.652147	0.617056	0.458198	0.512874	0.416824	0.705118	0.565936	0.453183	0.258565	0.51219	0.57101	0.498934	0.534341
Asp3s1200_9	AsparagusV1_01	17776123	17764311	1200	9	A0813	-	11813	0	A36+	0.878265	0.364018	0.351739	0.397725	0.839146	0.387254	0.331949	0.377203	0.851374	0.350536	0.398384	0.386692	0.384733	0.28094	0.757487	0.902684	0.41367	0.378301	0.824996	0.718869	0.295868	0.294487	0.323185	0.808906	0.319887	0.408444	0.275432	0.480348	0.344282	0.323803	0.910749	0.325933	0.412801	0.328235	0.799991	0.812913	0.915675	0.30436	0.823462
Asp3s1200_8	AsparagusV1_01	17814022	17776143	1200	8	A0814	-	37880	0	A36+	0.921526	0.571214	0.668846	0.510641	0.915916	0.621891	0.605311	0.577546	0.904925	0.59551	0.584569	0.615725	0.598689	0.491822	0.817807	0.954209	0.567342	0.581696	0.917062	0.846524	0.503335	0.474954	0.557221	0.928362	0.591203	0.524632	0.488807	0.540291	0.579523	0.497525	0.870953	0.556441	0.542852	0.565953	0.898889	0.8732	0.847179	0.509017	0.862884
Asp3s1200_7	AsparagusV1_01	17822919	17814041	1200	7	A0815	-	8879					0.953057	0.945715	0.878586	0.958212	0.869792	0.905588	0.835369	0.772837	1.04889	0.889734	1.00305	0.97691	0.71901	1.02618	0.852178	1.06641	0.837711	0.775471	0.798131	0.755893	0.822892	0.882292	0.92429	0.844708	0.807629	0.812804	0.741984	0.688654	0.870489	0.807131	0.886674	0.958836	0.714978	0.721023	0.875964	0.920955	0.839516
Asp3s1200_6	AsparagusV1_01	17858252	17822930	1200	6	A0816	-	35323	1	A35-	0.886956	0.686051	0.844936	0.965032	0.569809	0.820625	0.93217	0.863113	0.667913	0.892056	0.873713	0.865688	0.944847	0.841317	0.70368	0.65337	0.925261	0.838002	0.659131	0.651613	0.874143	0.867461	0.823661	0.615374	0.859771	0.847971	0.841735	0.833622	0.800577	0.785687	0.588225	0.91736	0.884034	0.914757	0.753603	0.699071	0.596727	0.857529	0.684779
Asp3s1200_5	AsparagusV1_01	17866633	17858263	1200	5	A0817	-	8371	0	A36+	0.846309	0.160198	0.205811	0.173155	0.875269	0.178757	0.128732	0.248141	0.700842	0.216712	0.159781	0.102719	0.164524	0.0901039	0.750142	0.675799	0.125541	0.190284	0.883625	0.869533	0.132456	0.151118	0.133677	0.876702	0.124625	0.171204	0.176442	0.194144	0.159107	0.156762	0.792228	0.117506	0.101769	0.161113	0.672189	0.965078	0.69489	0.106427	0.850392
Asp3s1200_4	AsparagusV1_01	17913208	17866644	1200	4	A0818	-	46565					0.898849	0.871588	0.958893	0.882341	0.839544	0.856192	0.899032	0.848616	0.83831	0.918672	0.828141	0.780744	0.797881	0.921377	0.804566	0.803872	0.824336	0.853402	0.833407	0.81726	0.81847	0.837016	0.85732	0.813551	0.753902	0.77256	0.796279	0.753097	0.856563	0.780381	0.762711	0.786232	0.748275	0.88792	0.839354	0.866421	0.791589
Asp3s1200_3	AsparagusV1_01	17941075	17913479	1200	3	A0819	-	27597					1.9867	1.78036	1.61796	1.72117	1.71812	1.85501	1.86165	1.98635	1.51502	1.63967	1.86811	1.46769	2.06114	2.40727	1.86974	2.04581	1.33866	1.36868	1.84119	1.54323	1.68712	1.42713	1.31048	2.0461	1.22243	1.44829	1.50819	1.59851	1.34416	1.44711	1.45193	1.1454	1.76186	1.61005	1.56191	1.60835	1.53014
Asp3s1200_2	AsparagusV1_01	17955506	17941085	1200	2	A0820	-	14422					0.976755	0.901079	0.821821	0.916022	0.87796	0.852559	0.6683	0.798473	0.838113	0.953941	0.738494	0.920467	0.936124	0.99626	1.16224	0.837555	0.857189	0.904832	0.867427	0.884448	0.778945	0.938643	0.925905	0.761857	0.865314	0.784992	0.905369	0.892475	0.853506	0.95096	0.800498	0.876703	0.790325	0.85874	0.87012	1.00823	0.860561
Asp3s1200_1	AsparagusV1_01	17994654	17955529	1200	1	A0821	-	39126					0.929876	0.895504	0.871326	0.915696	0.938726	0.922219	0.974642	0.972668	0.812845	0.894175	0.898769	0.915691	0.878697	0.925101	1.00588	1.03135	0.92314	0.908394	1.02267	0.926842	0.928101	0.939502	0.880486	0.924276	0.931709	0.932119	0.879593	0.957652	0.96028	0.997711	0.93175	0.964442	1.00117	0.949605	0.947155	0.945766	0.843978
Asp3s3004_1	AsparagusV1_01	17995655	18044991	3004	1	A0822	+	49337					0.837049	0.913795	0.922489	0.884761	0.897943	0.877351	0.884193	0.881669	0.93178	0.871413	0.898854	0.83472	0.925936	0.914257	0.906334	0.870809	0.85695	0.899157	0.896997	0.883874	0.792497	0.858475	0.906418	0.85547	0.8647	0.769352	0.830116	0.810384	0.806986	0.860715	0.825842	0.879306	0.889006	0.790917	0.863068	0.845472	0.872514
Asp3s3004_2	AsparagusV1_01	18045013	18048965	3004	2	A0823	+	3953					0.705021	0.960952	0.850428	0.930132	0.91626	0.779731	0.901076	0.917834	0.952412	0.774917	0.859388	1.22116	0.820737	0.797866	1.01023	0.984991	0.990325	0.937264	0.987823	0.791142	0.760425	1.02899	0.762405	0.936582	0.828506	0.933742	0.872408	0.73456	1.01986	0.91002	1.00323	0.902698	0.766472	0.90616	0.950702	0.788803	0.801411
Asp3s3004_3	AsparagusV1_01	18049266	18064987	3004	3	A0824	+	15722					0.786409	0.801139	0.836107	0.908263	0.873906	0.988767	0.991527	0.933121	0.803472	0.864808	0.791309	0.690837	0.768853	0.73238	0.855586	0.835844	0.923916	0.821673	0.752774	0.757675	0.85549	0.917154	0.816904	0.782421	0.800572	0.737604	0.791175	0.90037	0.930112	0.793676	0.810915	0.831019	0.83051	0.99618	0.873002	0.823675	0.841557
Asp3s3004_4	AsparagusV1_01	18065614	18098368	3004	4	A0825	+	32755					1.01947	0.842319	0.959223	0.884962	0.920263	0.932827	0.896829	0.877714	0.987583	0.876134	0.840927	0.819773	0.838728	1.00111	0.90476	0.892895	0.933485	0.899896	0.82199	0.878613	0.864121	0.934323	0.910191	0.868511	0.825385	0.898978	0.922883	0.808075	0.849187	0.853716	0.842134	0.840648	0.916199	0.852766	0.866993	0.820821	0.862491
Asp3s3004_5	AsparagusV1_01	18098379	18116785	3004	5	A0826	+	18407	0	A36-	0.911149	0.631555	0.930465	0.860778	0.606438	0.868683	0.85864	0.89368	0.603298	0.854856	0.896188	0.861283	0.917803	0.979345	0.705031	0.620109	0.956298	0.843724	0.588781	0.603847	0.941536	0.830419	0.75335	0.544851	0.948377	0.987513	0.931495	0.82904	0.958737	0.873696	0.703719	0.909978	0.87935	0.961664	0.587871	0.540333	0.66044	0.935155	0.696528
Asp3s3004_6	AsparagusV1_01	18116796	18118675	3004	6	A0827	+	1880					0.727733	0.531725	0.80238	0.727721	0.557276	0.445519	0.891603	0.566381	0.816849	0.771814	0.659311	0.762284	0.584522	0.532584	1.03413	0.658987	0.767169	0.610409	0.564138	0.710259	0.618558	0.721203	0.456261	0.686084	0.80841	0.703286	0.746402	0.623752	0.735957	0.807242	0.687524	0.328799	0.997676	0.56755	0.695305	0.778519	0.792985
Asp3s3004_7	AsparagusV1_01	18121182	18122501	3004	7	A0828	+	1320	3	A33-	0.491753	0.181165	0.460653	0.416518	0.130604	0.35628	0.498894	0.329954	0.0634929	0.567653	0.675518	0.651408	0.313006	0.457127	0.237857	0.265485	0.676716	0.703917	0.187309	0.124196	0.52956	0.505791	0.448799	0.146738	0.403946	0.542861	0.567577	0.855576	0.360358	0.401884	0.198793	0.617436	0.333819	0.383146	0.109302	0.230951	0.148543	0.38567	0.197646
Asp3s1825_1	AsparagusV1_01	18123502	18174077	1825	1	A0829	+	50576					0.963822	0.967505	0.862394	0.957763	0.960581	0.930712	0.869161	0.920111	0.871733	0.958449	0.937649	0.860503	0.830827	0.916606	0.934	0.960582	0.818847	0.750066	0.870256	0.878896	0.931863	0.791061	0.890172	0.892131	0.933244	0.92152	0.850222	0.971051	0.859382	0.841853	0.917711	0.986652	0.840127	0.766267	0.876171	0.925417	0.823136
Asp3s1825_2	AsparagusV1_01	18174088	18193527	1825	2	A0830	+	19440					1.52224	1.46296	1.34796	1.65604	1.58753	1.215	1.61456	1.77101	1.29706	1.45411	1.65541	1.40454	1.14132	1.24127	1.55148	1.31555	1.22734	1.1587	1.41971	1.17311	1.37697	1.09712	1.31656	1.28153	1.24206	1.21715	1.336	1.19782	1.10318	1.32424	1.30711	1.79077	1.17635	1.07225	1.53815	1.32247	1.39572
Asp3s1825_3	AsparagusV1_01	18194724	18203217	1825	3	A0831	+	8494					0.876943	0.923852	0.948853	1.06708	0.891596	0.851972	0.942303	0.789295	0.804832	0.980678	0.967443	1.04783	0.696154	0.801573	1.05164	1.03661	0.863552	0.849221	1.0443	0.831525	0.919603	0.94762	0.884305	0.967358	0.816514	1.05719	0.994019	0.90723	0.850967	1.03893	0.77815	0.979141	0.738892	0.969048	0.796401	0.790387	0.83369
Asp3s1825_4	AsparagusV1_01	18204830	18261273	1825	4	A0832	+	56444					0.97135	0.969642	0.959051	1.08088	1.04156	1.00609	1.00524	0.987949	1.0602	0.961636	1.01829	1.06503	0.9206	1.10602	1.01936	1.03631	0.951278	0.979959	1.03985	1.01662	0.967541	1.02377	1.0531	1.03721	1.03039	0.935032	0.897512	0.980902	1.01855	1.02171	0.98052	1.08071	0.959834	1.00459	0.993512	1.0344	0.965367
Asp3s1825_5	AsparagusV1_01	18261284	18273166	1825	5	A0833	+	11883					0.946658	0.803382	0.797933	0.694391	0.881662	0.71331	0.95568	0.713535	0.971333	0.845712	0.83061	0.609349	0.854309	0.796254	0.941857	0.93832	0.738643	0.844317	0.736328	0.78363	0.88814	0.682795	0.821344	0.699511	0.66651	0.945764	0.912677	0.693133	0.859212	0.79939	0.729271	0.794472	0.843845	0.724746	0.745275	0.733658	0.699426
Asp3s1825_6	AsparagusV1_01	18273177	18307133	1825	6	A0834	+	33957					0.798345	0.684445	0.703154	0.73025	0.667308	0.664989	0.762656	0.602755	0.631679	0.631467	0.781417	0.6908	0.650313	0.743049	0.640623	0.755745	0.618902	0.678792	0.687837	0.689186	0.680396	0.662945	0.666331	0.766723	0.666941	0.627045	0.620559	0.703826	0.692676	0.687764	0.662663	0.721527	0.68407	0.813603	0.782411	0.659649	0.707935
Asp3s1825_7	AsparagusV1_01	18307135	18310672	1825	7	A0835	+	3538					0.429665	0.452071	0.487273	0.555869	0.524558	0.464004	0.402708	0.26752	0.33604	0.258225	0.415219	0.575608	0.281019	0.509402	0.341587	0.550264	0.27371	0.268751	0.408775	0.496596	0.378298	0.340648	0.432469	0.405074	0.393266	0.179068	0.20167	0.323554	0.492207	0.309795	0.398544	0.341489	0.326239	0.333893	0.52649	0.251808	0.653126
Asp3s1825_8	AsparagusV1_01	18310698	18323122	1825	8	A0836	+	12425					0.468994	0.277567	0.319125	0.309684	0.231278	0.280428	0.209105	0.23805	0.295035	0.255189	0.229076	0.224609	0.290598	0.273986	0.274883	0.306252	0.333312	0.284995	0.261896	0.294122	0.296671	0.213051	0.214571	0.319119	0.241192	0.341408	0.235444	0.330325	0.314869	0.330236	0.359369	0.293976	0.296106	0.233089	0.276164	0.291929	0.206974
Asp3s1825_9	AsparagusV1_01	18324036	18338396	1825	9	A0837	+	14361					1.676	1.73324	1.83969	2.01249	1.77797	1.88733	1.73329	2.00192	1.83512	1.47067	1.85408	1.49161	1.59963	1.72907	1.79285	1.72844	1.67718	1.76941	1.87482	1.80577	1.83494	1.89725	1.6595	2.07573	2.21048	1.9104	1.8913	1.8353	1.89034	1.89826	1.86553	2.14237	1.92392	1.87072	2.0025	1.84335	1.90231
Asp3s144_5	AsparagusV1_01	18339397	18374599	144	5	A0838	+	35203					1.0335	0.969742	1.02107	0.918153	0.893682	0.928868	1.02255	0.781949	0.923129	1.03657	0.962412	0.957743	0.972159	0.91869	0.901548	0.932611	0.917735	0.906241	0.977776	0.916335	0.905002	0.829001	0.937777	0.931605	0.847645	0.814554	0.845194	0.831987	0.889749	0.848636	0.897895	0.992902	0.907816	0.848673	0.91253	0.841471	0.912621
Asp3s144_6.1	AsparagusV1_01	18375740	18383164	144	6.1	A0839	+	7425					0.880358	0.740476	0.818451	0.909774	0.963521	0.821218	0.671614	0.865753	1.10752	0.832354	0.945975	0.873621	0.916191	0.795613	0.743061	0.661459	0.813059	0.759526	0.860281	0.738277	0.836281	0.765213	0.971031	0.852492	0.81587	0.623249	0.781577	0.721981	0.928504	0.847851	0.878314	1.0028	0.913283	0.569679	0.897857	0.797051	0.677642
Asp3s239_1	AsparagusV1_01	18384165	18433487	239	1	A0840	+	49323					0.90201	0.844132	0.835369	0.865075	0.904874	0.888468	0.881046	0.941087	0.803487	0.818271	0.785557	0.864012	0.89437	0.895231	0.915114	0.824408	0.861789	0.939962	0.800977	0.787234	0.78249	0.777995	0.833352	0.786946	0.769901	0.778506	0.813475	0.751177	0.87009	0.750989	0.826076	0.849934	0.819054	0.856813	0.867951	0.730241	0.848581
Asp3s1845_13	AsparagusV1_01	18434488	18450023	1845	13	A0841	+	15536					0.841486	0.91368	0.907148	0.861346	1.01153	0.976883	0.903597	0.984907	0.975709	0.937426	1.02536	0.864175	0.916155	0.844264	0.86583	1.0566	0.957522	0.865277	1.0364	1.04947	0.858671	0.93506	0.986351	0.937846	1.01683	0.859907	0.849635	0.900366	1.03798	0.971411	0.998362	0.989268	1.08191	1.01546	0.818246	0.9216	0.887617
Asp3s2655_1	AsparagusV1_01	18451024	18482981	2655	1	A0842	+	31958					0.834012	0.871145	0.722861	0.695659	0.793348	0.770533	0.869367	0.72684	0.785899	0.860988	0.956708	0.767052	0.846545	0.83339	0.850046	0.742099	0.787204	0.761263	0.786675	0.723498	0.746298	0.791286	0.795786	0.790017	0.683206	0.611966	0.749426	0.705042	0.75989	0.743096	0.799711	0.783364	0.839725	0.667747	0.790448	0.790515	0.758048
Asp3s2655_2	AsparagusV1_01	18482992	18491071	2655	2	A0843	+	8080					0.909333	0.723752	0.99747	1.05826	0.940984	1.02002	0.81425	0.829737	0.882855	1.00432	0.778384	0.690782	0.91316	0.848839	0.695832	0.903543	0.963899	0.876502	0.84424	0.787152	0.792928	0.857669	0.834932	0.744955	0.725889	0.906816	0.880113	0.91916	0.93295	0.904336	1.02889	1.03279	0.848176	1.03756	0.752272	0.823008	0.807216
Asp3s2655_3	AsparagusV1_01	18491093	18521719	2655	3	A0844	+	30627					0.967871	0.953067	1.04698	0.783125	0.9412	0.944039	0.908517	0.88848	0.92357	0.942273	0.908349	0.985091	1.16867	1.04614	0.8664	0.954934	0.957307	0.952787	0.856279	0.960312	0.861834	0.947944	0.854592	0.886742	0.896013	0.724003	0.795972	0.758472	0.834974	0.766214	0.799935	0.983458	0.932749	0.951833	0.996589	0.737604	0.98448
Asp3s2655_4	AsparagusV1_01	18521730	18548818	2655	4	A0845	+	27089					0.925931	0.909639	0.883019	1.01009	0.870749	0.959737	0.860104	0.940465	0.846693	0.926469	0.857516	0.935551	0.75917	0.807615	0.948522	0.891818	0.720291	0.778267	0.840872	0.828894	0.859379	0.773028	0.837836	0.825323	0.956934	0.996511	0.893786	0.914221	0.864771	0.898448	0.929354	0.905497	0.777614	0.859512	0.775696	0.889144	0.835139
Asp3s2655_5	AsparagusV1_01	18549434	18552655	2655	5	A0846	+	3222	4	A38-	0.628226	0.381058	0.644799	0.403332	0.414673	0.875772	0.445939	0.499114	0.468216	0.526315	0.630371	0.58378	0.256467	0.74911	0.357303	0.21753	0.701253	0.617964	0.262186	0.325638	0.718185	0.741608	0.612886	0.267183	0.669155	0.585656	0.724156	0.70958	0.465044	0.675912	0.377596	0.854808	0.583509	0.566831	0.582132	0.319332	0.334705	0.67151	0.347023
Asp3s2655_6.1	AsparagusV1_01	18553402	18556209	2655	6.1	A0847	+	2808					0.613547	0.694197	0.49116	0.822185	0.554327	0.56077	0.984954	0.617957	0.423401	0.612435	0.57221	0.778972	0.689515	0.481374	0.879493	0.693317	0.711747	0.513767	0.515045	0.650725	0.671992	0.689796	0.726532	0.791092	0.701329	0.608196	0.601367	0.755679	0.739103	0.510436	0.836924	0.830513	0.565197	0.583546	0.768105	0.906488	0.544189
Asp3s2655_6.2	AsparagusV1_01	18556210	18585483	2655	6.2	A0848	+	29274	2	A36+	1.84114	1.55072	1.66344	1.48202	1.96401	1.53787	1.47552	1.49009	1.75214	1.60852	1.44685	1.40622	1.48823	1.45833	1.69638	2.00601	1.55621	1.47518	1.78703	1.69236	1.44341	1.43802	1.41958	1.71223	1.52763	1.47604	1.61819	1.45283	1.38848	1.57084	1.67542	1.66662	1.45806	1.61439	1.59686	1.69225	1.77049	1.56078	1.86262
Asp3s2655_6.3	AsparagusV1_01	18585484	18596506	2655	6.3	A0849	+	11023					2.07781	2.42588	2.52582	2.15649	2.19961	2.16403	2.23916	1.85325	2.48971	2.40355	2.44468	2.13489	2.4828	2.43888	2.5598	2.33614	2.48975	2.42717	2.14297	2.52793	2.13382	2.70021	2.11997	2.31426	1.92638	1.86918	1.8491	2.07952	2.10786	2.6796	2.36117	2.57192	2.61779	2.38536	2.07822	2.44485	2.86721
Asp3s4547_1	AsparagusV1_01	18597507	18651281	4547	1	A0850	+	53775	1	A35-	1.14705	0.958284	1.15808	1.14975	0.96818	1.07013	1.11663	1.15508	0.893825	1.11985	1.17086	1.08931	1.15591	1.09404	0.914717	0.989621	1.1364	1.10256	0.89849	0.877996	1.11343	1.04748	1.05351	0.895284	1.1571	1.10024	1.09069	1.1346	1.37682	1.05711	0.875244	1.08235	1.09037	1.20749	0.861249	0.847529	0.923104	1.18396	0.911399
Asp3s4547_2	AsparagusV1_01	18651292	18656309	4547	2	A0851	+	5018					1.74695	1.40444	1.42576	1.67845	1.8194	1.50223	1.41967	1.80759	1.54004	1.18877	1.59185	1.32274	1.27224	1.4965	1.56023	1.53425	1.26055	1.40481	1.56115	1.62461	1.57411	1.68124	1.47377	1.41849	1.71058	1.4876	1.15174	1.64696	1.24077	1.48977	1.60989	1.75819	1.29386	1.534	1.67369	1.53445	1.22551
Asp3s5365_1	AsparagusV1_01	18657310	18686081	5365	1	A0852	+	28772					0.725594	0.625385	0.641126	0.592892	0.673123	0.65441	0.729688	0.651068	0.661149	0.635061	0.74832	0.786452	0.63292	0.751675	0.622753	0.527473	0.752634	0.744138	0.779119	0.644845	0.717599	0.743518	0.763849	0.663312	0.718684	0.640479	0.618316	0.681221	0.670751	0.611466	0.741242	0.80175	0.737142	0.780098	0.709878	0.688949	0.658047
Asp3s5365_2	AsparagusV1_01	18686096	18689270	5365	2	A0853	+	3175					0.191515	0.204651	0.108597	0.134657	0.131991	0.158282	0.131985	0.260843	0.093615	0.050779	0.144591	0.118781	0.197777	0.315357	0.132397	0.278716	0.168725	0.320131	0.20498	0.143877	0.186587	0.189797	0.25556	0.24074	0.168549	0.138811	0.1648	0.193464	0.210376	0.230143	0.129532	0.19469	0.249933	0.252046	0.164683	0.220469	0.258251
Asp3s9450_1	AsparagusV1_01	18690271	18692879	9450	1	A0854	+	2609					0.446704	0.47894	0.412986	0.524383	0.585135	0.436605	0.594288	0.498819	0.607595	0.350172	0.492684	0.549288	0.481367	0.172697	0.402798	0.271345	0.458042	0.377014	0.323359	0.43099	0.370034	0.305213	0.364317	0.384518	0.311774	0.464545	0.437568	0.353151	0.182868	0.549369	0.202671	0.570778	0.304153	0.277513	0.325666	0.378057	0.342847
Asp3s12169_1	AsparagusV1_01	18693880	18694899	12169	1	A0855	+	1020					0.993565	1.02904	0.718321	1.00597	0.557588	0.689768	1.02709	1.15991	0.2914	0.842998	0.855141	0.73947	0.666933	0.932545	1.33938	0.520544	0.767599	0.835764	0.614418	0.516752	0.752888	0.991683	0.727309	0.749361	0.650568	0.648127	2.16851	0.437966	0.514523	0.523506	0.720001	0.7713	0.919427	1.15815	0.768926	0.530296	0.584632
Asp3s21987_1	AsparagusV1_01	18695900	18696228	21987	1	A0856	+	329					0.924106	0.759607	1.04801	1.2995	0.909838	0.814663	0.254744	0.839083	0.451714	0.326694	0.837221	0	1.27243	1.52167	1.4374	1.47936	0.751513	0.398634	0.366324	0.53403	0.600218	0.588738	0.84558	0.798616	0.455442	0.334898	0.506035	0.339457	1.16013	0.597957	0.267867	0.683219	1.75416	0.463306	0.695305	0.676973	0
Asp3s2855_4	AsparagusV1_01	18721957	18697229	2855	4	A0857	-	24729					0.575793	0.497214	0.524602	0.52731	0.470872	0.489085	0.608355	0.57571	0.574928	0.523742	0.629329	0.530718	0.524789	0.461577	0.486587	0.504567	0.453256	0.515767	0.499062	0.524338	0.526151	0.655335	0.587801	0.493578	0.470894	0.475631	0.501083	0.344361	0.584586	0.4455	0.409832	0.427215	0.694296	0.419147	0.462525	0.509516	0.533531
Asp3s2855_3	AsparagusV1_01	18760596	18722630	2855	3	A0858	-	37967					0.748726	0.85965	0.860464	0.886219	0.798662	0.878012	0.784752	0.80085	0.85723	0.751614	0.840356	0.824447	0.77872	0.843898	0.80962	0.931144	0.730449	0.744409	0.80438	0.841296	0.792307	0.766382	0.867064	0.803389	0.827658	0.747999	0.902685	0.773625	0.750834	0.844593	0.766762	0.881396	0.817026	0.742727	0.74195	0.786078	0.794155
Asp3s2855_2	AsparagusV1_01	18778755	18760598	2855	2	A0859	-	18158					0.932062	0.919377	0.863979	0.965358	0.883602	0.920696	1.01082	0.931735	0.829361	0.958923	0.998651	0.984467	0.858791	0.901563	0.946262	0.891845	0.848759	0.910066	0.896038	0.886316	0.886932	0.932786	0.809451	0.856356	0.767439	0.857096	0.877577	0.821096	0.821097	0.792446	0.828314	0.868081	1.01706	1.08079	0.901661	0.806045	0.987279
Asp3s2855_1	AsparagusV1_01	18831654	18778766	2855	1	A0860	-	52889					1.46778	1.36842	1.41874	1.44131	1.42851	1.34673	1.51255	1.43762	1.51829	1.2864	1.48775	1.41471	1.49202	1.43689	1.45845	1.40045	1.31051	1.36943	1.2524	1.34141	1.23295	1.364	1.25407	1.29525	1.32266	1.15621	1.21281	1.23635	1.26788	1.29018	1.42634	1.27022	1.32988	1.31276	1.30374	1.36562	1.35723
Asp3s174_1	AsparagusV1_01	18832655	18906770	174	1	A0861	+	74116					0.9804	0.971103	0.95833	0.966219	0.965667	0.992216	0.983234	0.981719	0.929722	0.999906	0.910521	0.94542	0.905845	0.982805	0.973398	1.01786	0.914886	0.889632	0.955175	0.898439	0.952953	0.924853	0.91273	0.949105	0.893303	0.871525	0.82567	0.888286	0.906687	0.931289	0.921122	0.992863	0.941214	0.937814	0.903008	0.911826	0.864927
Asp3s3183_11	AsparagusV1_01	18918457	18907771	3183	11	A0862	-	10687					1.5789	1.57612	1.58088	1.39218	1.41448	1.58314	1.58022	1.58678	1.57602	1.60917	1.68389	1.63739	1.54729	1.68641	1.63235	1.65194	1.46138	1.51559	1.57431	1.4566	1.54187	1.58084	1.37966	1.52877	1.64244	1.31451	1.47326	1.38204	1.42859	1.58836	1.36888	1.69578	1.5998	1.45482	1.61149	1.56603	1.52401
Asp3s3183_10	AsparagusV1_01	18919150	18918468	3183	10	A0863	-	683					0.14838	0.731803	1.13585	1.12674	0.525921	0.294316	0.368129	0.230963	0.65277	0.865524	0.268859	0.883467	0.612927	0.293194	0.84626	0.647822	0.935173	0.72008	0.564664	0.823172	0.738873	0.661719	0.610972	0.909272	0.846202	0.68561	0.557157	0.327032	0.59376	1.35788	0.688165	0.370244	1.26746	1.00428	0.909089	0.652194	0.654822
Asp3s3183_9	AsparagusV1_01	18946970	18919161	3183	9	A0864	-	27810					1.16613	1.17721	1.0523	1.13456	1.04192	1.07822	1.06986	1.00968	1.07947	1.02033	1.1902	1.17167	0.97093	1.10531	1.14122	1.13917	0.991302	0.979739	1.1935	1.02852	1.03276	1.01611	1.02452	1.07963	1.00448	1.01822	1.06817	0.985896	1.02592	1.00754	1.06476	1.08207	1.01945	1.00029	0.93655	1.06517	1.03998
Asp3s3183_8	AsparagusV1_01	18952756	18946981	3183	8	A0865	-	5776					1.78965	2.0249	1.54459	1.76906	1.9745	1.96053	1.88632	1.96638	1.44085	1.59102	1.91547	1.64537	1.64886	2.05417	2.31977	2.01467	2.42211	2.46929	1.85705	1.57566	1.94873	1.65809	1.70581	1.9767	1.85299	2.15556	1.50707	1.31964	2.04851	2.14575	1.86652	1.81446	1.56119	2.0782	1.66339	1.95005	2.01967
Asp3s3183_7	AsparagusV1_01	18965026	18952763	3183	7	A0866	-	12264					1.02467	0.876236	1.17377	0.871527	1.0715	1.01077	1.15493	0.89717	0.916921	1.01663	0.864698	0.922529	1.23312	1.19197	0.93402	0.916385	1.06514	1.16297	0.862826	0.848107	0.869494	1.16698	0.97919	0.934868	0.919834	0.85574	0.843598	0.915197	1.0212	0.960174	0.800032	0.971403	1.17645	0.910415	0.924636	0.747188	1.0211
Asp3s3183_6	AsparagusV1_01	18969436	18965037	3183	6	A0867	-	4400					0.771593	0.738373	0.891371	0.845355	1.06128	0.685289	1.02859	0.887331	0.934466	1.03818	0.865984	0.805687	0.654108	0.978502	1.06284	1.12627	0.861621	0.98363	0.909382	0.862506	0.653253	0.860865	0.874631	0.966292	0.817311	0.751238	0.740537	0.932793	0.927099	0.88783	0.921339	0.810992	0.803373	0.926691	0.995235	0.903913	0.762347
Asp3s3183_5	AsparagusV1_01	18993944	18969447	3183	5	A0868	-	24498					0.870799	0.773256	1.05206	0.959853	0.813774	0.898501	1.117	0.833877	0.883668	0.89064	0.845144	0.895949	0.95908	0.987035	0.842934	0.818171	0.865438	0.923483	0.84322	0.784599	0.813238	0.865328	0.810051	0.834611	0.685914	0.729731	0.724247	0.716871	0.870541	0.73191	0.729065	0.810876	0.762681	0.867975	0.839061	0.703944	0.862612
Asp3s3183_4	AsparagusV1_01	18996358	18995194	3183	4	A0869	-	1165					1.13087	0.343225	0.554926	0.880761	0.770824	0.661433	0.755375	0.609326	0.807915	0.645816	0.512274	0.517947	0.673759	0.687559	1.03737	0.759592	0.955034	0.591022	0.662087	0.422273	1.07352	0.757413	0.397991	0.963636	0.606344	0.732967	0.571624	0.671047	0.614296	0.675461	0.706033	0.868245	1.48614	0.915874	0.981783	0.546227	0.991742
Asp3s3183_3	AsparagusV1_01	19017067	18996362	3183	3	A0870	-	20706	0	A36+	1.1171	0.713542	0.712136	0.745894	1.02201	0.728872	0.711261	0.68281	1.1718	0.820888	0.734481	0.835731	0.749385	0.699401	1.00078	1.20165	0.804442	0.681665	1.04881	1.08152	0.621636	0.660153	0.757656	1.07681	0.671776	0.718676	0.665764	0.719697	0.69033	0.648589	1.06799	0.671857	0.669636	0.705623	1.20895	1.09135	1.09057	0.728369	1.12679
Asp3s3183_2	AsparagusV1_01	19020398	19017093	3183	2	A0871	-	3306					0.321872	0.423321	0.547541	0.400896	0.488935	0.597906	0.418293	0.369796	0.434544	0.390135	0.444357	0.547557	0.459023	0.484578	0.270195	0.401509	0.448725	0.446293	0.539535	0.414527	0.464577	0.429651	0.511905	0.2601	0.310792	0.424929	0.467616	0.380041	0.5051	0.416544	0.453169	0.492936	0.392775	0.43801	0.484358	0.519709	0.496036
Asp3s3183_1	AsparagusV1_01	19032801	19021990	3183	1	A0872	-	10812	1	A36+	0.534987	0.303917	0.276511	0.314353	0.478349	0.213531	0.210411	0.319165	0.476726	0.269916	0.297814	0.417523	0.271743	0.146499	0.474307	0.638983	0.281873	0.286463	0.520245	0.527659	0.280902	0.282751	0.206993	0.431945	0.190833	0.216502	0.207881	0.310815	0.404753	0.371858	0.533939	0.353509	0.25268	0.337834	0.500414	0.609739	0.408039	0.264854	0.499833
Asp3s984_1	AsparagusV1_01	19033802	19077849	984	1	A0873	+	44048	2	A36+	0.862812	0.706763	0.82482	0.650195	0.781791	0.678459	0.716946	0.722572	0.86288	0.649105	0.669158	0.705194	0.631584	0.763712	0.890993	0.800134	0.732443	0.709177	0.849923	0.856016	0.749149	0.585546	0.70584	0.813999	0.706837	0.695731	0.66237	0.703518	0.741889	0.638933	0.809109	0.689073	0.675579	0.661482	0.884385	0.835708	0.79903	0.658054	0.798746
Asp3s984_2	AsparagusV1_01	19077875	19112951	984	2	A0874	+	35077	4	A30+	1.17457	0.936405	0.946205	0.899129	1.26925	0.934858	0.979669	0.89973	1.24484	0.970267	1.1171	0.988198	0.886035	0.885923	1.05621	1.22314	1.03212	0.900642	1.19417	1.13009	0.89814	0.826462	0.927644	1.20318	1.05482	0.829404	0.848249	0.84575	0.913322	0.815076	1.09765	0.893347	0.85841	0.952412	1.08589	1.24716	1.04344	0.889848	1.21447
Asp3s984_3	AsparagusV1_01	19113175	19122292	984	3	A0875	+	9118					1.08368	0.723585	1.01154	0.853384	0.929067	0.742225	1.25008	1.19807	0.880144	0.724957	1.25871	0.860309	1.15355	1.18596	1.06611	0.931704	0.962634	1.05361	0.835369	0.882525	0.856669	0.760031	1.09838	0.822567	0.84515	0.583051	0.806005	0.878826	0.939242	0.829126	0.934311	0.841257	1.17886	0.940344	0.953357	0.722337	1.13634
Asp3s984_4	AsparagusV1_01	19136082	19145594	984	4	A0876	+	9513					1.07597	1.11387	1.18248	1.02918	1.10761	0.880453	1.23342	1.06956	1.03106	1.06206	1.34639	1.18931	1.36969	1.32091	1.31459	0.976738	0.959483	0.878887	0.98565	0.919757	1.04713	0.981855	1.09177	1.02694	0.738053	0.831023	1.09255	1.04485	1.13847	1.08717	1.20123	0.936284	1.07682	1.12963	0.848502	1.0335	1.08132
Asp3s984_5	AsparagusV1_01	19145605	19209496	984	5	A0877	+	63892					1.16425	1.15936	1.15823	1.14225	1.17782	1.04874	1.25994	1.23757	1.09168	0.968976	1.18556	1.14393	1.09584	1.10011	1.15959	1.09348	1.10127	1.08228	0.989561	0.921212	1.06664	1.01963	1.00871	1.00827	0.946796	1.03685	0.940298	0.957451	1.07492	1.00818	1.06576	1.21551	1.01731	1.05746	1.1989	0.997977	1.15092
Asp3s22994_1	AsparagusV1_01	19210497	19210809	22994	1	A0878	+	313					0	0.319375	0	0.273186	0.573808	0.214077	0.267766	0	0	0.343394	0.586679	0	0.167184	0.319891	0.335751	0.141362	0.131655	0.209506	0.462059	0.449063	0.4206	0.137518	0	0.305251	0.410334	0.0880044	0.531903	0.178405	0.228644	0.359156	0	0.269304	0.460956	1.21747	0.208814	0.203308	0.476298
Asp3s1264_14	AsparagusV1_01	19266502	19211810	1264	14	A0879	-	54693	0	A37+	1.02059	0.621278	0.522533	0.569339	0.94405	0.58784	0.63925	0.631554	1.01137	0.654001	0.641268	0.562045	0.980383	0.50888	0.89745	1.10116	0.636962	0.61807	0.987384	0.990949	0.583068	0.644407	0.614194	1.00618	0.563329	0.629759	0.676697	0.630049	0.526177	0.589618	0.912021	0.638201	0.618748	0.595925	1.01958	1.0061	0.960191	0.631201	0.978556
Asp3s1264_13	AsparagusV1_01	19266896	19266675	1264	13	A0880	-	222					0.228251	1.12572	0.582422	1.1555	1.34836	0.754572	0.755051	0.888219	1.56201	0.242077	0.413582	1.35903	0.942858	1.57856	0.946757	1.39515	1.29935	1.77231	1.19435	1.42456	1.08718	1.93889	2.6107	1.93669	1.15707	2.35749	3.96394	1.25767	2.14911	1.39254	1.19092	1.89847	2.59963	1.37322	0.736022	1.14659	2.51826
Asp3s1264_12	AsparagusV1_01	19288215	19267059	1264	12	A0881	-	21157					0.924484	0.89064	0.804661	0.887122	0.980481	0.931123	0.905173	0.751197	0.871018	0.810296	0.785487	0.837789	0.823625	0.849487	0.876703	0.874175	0.887187	0.850802	0.902323	0.778951	0.882547	0.925683	0.851405	0.883993	0.745666	0.95433	0.998246	0.877583	0.924575	0.779744	0.899734	0.849946	1.00587	0.951007	0.866527	0.90534	0.850856
Asp3s1264_11	AsparagusV1_01	19314276	19289343	1264	11	A0882	-	24934					1.28437	1.38917	1.29813	1.37174	1.33858	1.24692	1.35292	1.08343	1.24967	1.2307	1.32564	1.31286	1.34106	1.3352	1.53416	1.27412	1.29157	1.35574	1.25866	1.274	1.36484	1.34737	1.2617	1.18788	1.16498	1.22957	1.23716	1.34036	1.19783	1.34918	1.31246	1.35337	1.26723	1.10344	1.28442	1.28501	1.37966
Asp3s1264_10	AsparagusV1_01	19344322	19314545	1264	10	A0883	-	29778					1.11118	1.0457	1.11736	1.00646	1.01427	0.999082	1.09485	1.00784	1.04805	1.02148	1.10845	1.10436	0.999899	1.12641	1.12226	1.01188	0.916101	1.08235	1.01587	0.95229	1.00504	1.0617	1.03544	1.09972	0.984818	1.0055	1.54069	0.90855	1.07508	1.00513	1.02793	1.00489	0.988413	0.991768	1.00525	0.996909	1.0163
Asp3s1264_9	AsparagusV1_01	19375892	19344335	1264	9	A0884	-	31558					1.23155	1.29873	1.23734	1.20845	1.2236	1.20601	1.24954	1.1172	1.21498	1.221	1.32669	1.21416	1.27845	1.15012	1.31204	1.18474	1.10926	1.09403	1.08613	1.0901	1.2202	1.27051	1.12176	1.18453	1.08392	1.02211	1.0845	0.978513	1.08776	1.11408	1.08817	1.09334	1.29613	1.23529	1.03864	1.06167	1.20463
Asp3s1264_8	AsparagusV1_01	19377050	19376172	1264	8	A0885	-	879					1.44118	0.625488	0.784514	0.778223	0.783247	1.10533	0.667434	0.897313	1.01443	1.46734	0.88786	0.429044	0.178596	0.569544	0.538004	0.553707	0.609446	0.522215	0.658132	0.519692	0.474272	0.587621	1.0286	0.923913	0.438343	0.438721	0.947017	0.730566	0.461363	0.575508	0.969175	0.511442	0.410351	0.823699	0.966625	0.47057	1.22962
Asp3s383_4	AsparagusV1_01	19378051	19380675	383	4	A0886	+	2625					1.13891	1.06629	0.886613	0.814354	1.00349	0.918939	0.878017	0.856344	0.773736	0.921277	0.944385	0.517207	0.857193	0.801007	0.7006	0.910208	0.753517	0.961771	0.890704	0.937044	0.919445	0.795275	0.927319	0.973634	0.67683	0.776517	1.01477	0.744543	0.799716	0.824383	0.828124	1.03826	0.961862	1.07425	0.995942	0.727263	0.866091
Asp3s383_5	AsparagusV1_01	19380686	19392564	383	5	A0887	+	11879					0.784882	0.698463	0.649446	0.579454	0.609811	0.736113	0.663204	0.713775	0.746468	0.778136	0.649253	0.647651	0.621124	0.830238	0.769664	0.540088	0.759705	0.659673	0.764984	0.754313	0.653862	0.777235	0.669397	0.786209	0.670338	0.602896	0.788851	0.658111	0.722945	0.700293	0.778976	0.716685	0.759109	0.654416	0.737273	0.621409	0.709074
Asp3s383_6	AsparagusV1_01	19393295	19415562	383	6	A0888	+	22268					0.709969	0.747443	0.828385	0.764143	0.707073	0.824485	0.79791	0.683611	0.809764	0.888124	0.779283	0.843411	0.87653	0.768884	0.889594	0.818639	0.691179	0.774488	0.78045	0.738509	0.609919	0.790582	0.674626	0.72726	0.727689	0.682821	0.694242	0.62817	0.702757	0.792586	0.770415	0.745713	0.683558	0.727296	0.811554	0.763009	0.8151
Asp3s383_7	AsparagusV1_01	19415573	19433278	383	7	A0889	+	17706					0.892895	0.75089	0.886035	0.77027	0.813176	0.946092	1.00349	0.884246	0.8925	0.877171	0.858207	1.01812	0.919135	0.916095	0.833907	0.827149	0.884391	0.977741	0.884879	0.809713	0.909574	0.849634	0.851064	0.85933	0.742299	0.883643	0.831474	0.791597	0.823196	0.857119	0.814618	0.782334	0.924867	0.772641	0.810247	0.808652	1.00617
Asp3s383_8	AsparagusV1_01	19434915	19466800	383	8	A0890	+	31886					0.982098	0.940516	0.969145	0.951987	0.962241	1.0297	0.923899	0.921423	1.00362	0.89327	0.899838	1.11178	0.850098	0.920055	1.08432	0.915841	0.962803	0.941902	0.932837	0.847457	0.854642	0.867993	0.891373	0.981324	0.765978	1.02282	0.982346	0.788067	0.95687	0.919289	0.894566	0.90233	0.859721	0.942933	0.85885	0.85317	0.907036
Asp3s383_9	AsparagusV1_01	19466811	19482625	383	9	A0891	+	15815					0.983638	1.00502	0.964726	0.827228	1.01072	0.917281	1.02279	0.960051	0.889585	0.747585	0.937601	1.17324	0.694847	0.918005	0.903715	0.942838	0.820772	0.825134	0.746823	0.766551	0.750569	0.86277	0.806237	0.886564	0.657806	0.928339	1.66628	0.789149	0.787379	0.904516	0.871158	0.826132	0.702466	0.833702	0.795546	0.792677	0.813042
Asp3s383_10	AsparagusV1_01	19482636	19488422	383	10	A0892	+	5787					0.928151	0.846423	0.819236	0.893932	0.832784	0.793142	0.839989	0.66103	0.78754	1.02152	0.602899	0.795055	0.922329	0.683423	0.680988	1.00925	0.858054	0.645895	0.778895	0.783299	0.841709	0.721478	0.981481	0.689293	0.850756	0.685422	0.858957	0.632031	0.597719	0.713891	0.71067	0.791407	0.698085	0.612397	0.717173	0.736751	0.895209
Asp3s383_11	AsparagusV1_01	19488433	19500576	383	11	A0893	+	12144					0.980556	0.782	0.816274	0.985755	0.889827	0.982137	0.976549	0.906036	0.979011	0.854088	0.83544	0.819848	0.930746	0.906937	0.96921	0.91451	0.729554	0.842371	0.819746	0.674195	0.755226	0.900279	0.794147	0.855596	0.733268	0.782539	0.936148	0.864464	0.803423	0.722039	0.815195	0.920846	0.689081	0.753101	0.70773	0.885573	0.797948
Asp3s383_12	AsparagusV1_01	19501319	19502346	383	12	A0894	+	1028					0.739374	0.388966	1.00621	0.873371	0.786196	0.6844	0.978335	0.843981	0.915585	0.679606	0.446572	0.880459	0.814453	0.584392	1.68676	0.559534	0.72154	0.956838	0.891007	0.615277	1.38734	0.816482	0.473582	0.813235	0.395632	0.643083	0.763483	0.977755	1.13707	0.73814	1.00016	0.601306	0.701747	0.556035	0.794731	0.928533	0.833869
Asp3s383_13	AsparagusV1_01	19502357	19516969	383	13	A0895	+	14613					0.877299	0.670396	0.893662	0.836757	0.893114	0.724488	0.886112	0.744856	0.922078	0.948827	0.917335	0.629711	0.759164	0.959257	0.942093	0.978002	0.836116	0.731457	0.724129	0.673302	0.906901	0.905755	0.715495	0.725746	0.807129	1.04994	1.05629	0.687834	0.796642	0.907759	0.896579	0.817175	0.913285	0.894455	0.831911	0.674981	0.775349
Asp3s383_14	AsparagusV1_01	19519225	19547403	383	14	A0896	+	28179					0.449553	0.493099	0.504729	0.379304	0.43553	0.456551	0.410443	0.365273	0.488717	0.488226	0.412173	0.484478	0.45311	0.515215	0.499736	0.433371	0.443096	0.420041	0.467044	0.488823	0.482757	0.492617	0.497736	0.534018	0.37526	0.340175	0.440579	0.368585	0.405502	0.432845	0.474328	0.438725	0.386567	0.394876	0.409376	0.385033	0.386207
Asp3s383_15	AsparagusV1_01	19548802	19573413	383	15	A0897	+	24612					1.05	0.850907	0.767003	0.839021	0.784464	0.812664	0.910912	0.906927	0.833281	0.87123	0.900917	0.974543	0.922746	0.95602	0.935102	1.05888	0.750088	0.800641	0.808954	0.7467	0.837999	0.80623	0.794996	0.842391	0.750576	0.746496	0.887104	0.702206	0.796723	0.750216	0.756721	0.914432	0.729838	0.803571	0.807291	0.895892	0.742014
Asp3s383_16	AsparagusV1_01	19573583	19598684	383	16	A0898	+	25102	1	A42-	0.812276	0.618801	0.704504	0.772571	0.698805	0.837972	0.903901	0.846184	0.597646	0.809099	0.846617	0.794278	0.55231	0.760209	0.587868	0.582359	0.904289	0.805535	0.586879	0.586474	0.849818	0.726525	0.794544	0.575293	0.76193	0.850688	0.835697	0.770331	0.701136	0.795277	0.578751	0.811704	0.8344	0.820467	0.626502	0.631522	0.77591	0.730102	0.570146
Asp3s2450_1	AsparagusV1_01	19599685	19646787	2450	1	A0899	+	47103	1	A41+	0.993568	0.650346	0.748733	0.657897	0.963495	0.705253	0.620878	0.645123	1.00976	0.640495	0.657309	0.619524	1.08865	0.677349	1.03429	1.03627	0.721751	0.576761	0.953584	0.95642	0.565463	0.680358	0.561773	0.952648	0.657055	0.619168	0.589871	0.565492	0.619043	0.570819	0.870582	0.563834	0.560042	0.597702	0.952611	0.865643	0.624407	0.59646	1.01992
Asp3s2450_2	AsparagusV1_01	19646798	19683958	2450	2	A0900	+	37161					0.714513	0.837945	0.839694	0.650031	0.692741	0.68609	0.88071	0.760912	0.841163	0.705731	0.660923	0.787527	0.808284	0.711316	0.863944	0.656056	0.689738	0.712909	0.707666	0.715813	0.664834	0.800958	0.664403	0.800888	0.614622	0.569276	0.719379	0.626613	0.736948	0.736613	0.736753	0.645708	0.755155	0.734225	0.719349	0.650722	0.806365
Asp3s2450_3	AsparagusV1_01	19683969	19693797	2450	3	A0901	+	9829					0.92796	1.04246	1.05676	0.830801	0.874042	0.852147	0.908112	0.95894	1.008	0.672516	0.854725	0.851794	0.96895	0.580646	0.844655	0.945336	0.874133	0.987399	0.912272	0.70071	0.88176	0.783879	0.858541	0.85541	0.873305	2.31763	2.25278	0.818095	0.84703	0.843491	0.854771	0.817565	0.763305	0.821921	0.847821	0.796334	0.917633
Asp3s2450_4	AsparagusV1_01	19693808	19703541	2450	4	A0902	+	9734					0.817287	0.960208	0.916534	0.755457	1.04556	0.956835	0.92989	0.850807	0.758286	1.00482	0.820621	0.937594	0.553714	0.951473	1.09041	0.954562	0.956749	0.993667	0.844411	0.916925	0.795694	0.888812	0.816906	0.868666	0.85324	0.868752	0.730564	0.820343	1.08811	0.92679	0.835953	0.926572	0.837454	1.04134	0.819166	0.92178	1.02231
Asp3s2450_5	AsparagusV1_01	19703564	19755143	2450	5	A0903	+	51580	0	A41+	1.10233	0.826154	0.857628	0.80235	1.03111	0.790751	0.84845	0.752811	1.10572	0.772223	0.839399	0.815807	1.04756	0.703371	1.01451	1.12588	0.835342	0.844093	1.11289	1.11114	0.802847	0.844075	0.745273	1.06189	0.828798	0.808082	0.886858	0.72308	0.732691	0.843889	1.07714	0.764441	0.81328	0.882469	0.972025	1.04761	0.899031	0.838932	1.03834
Asp3s2450_6	AsparagusV1_01	19755145	19760528	2450	6	A0904	+	5384					1.09174	1.15115	1.36086	1.3023	1.41218	1.38144	1.29981	1.01083	1.36174	1.04807	1.33869	1.13475	1.63284	1.26459	1.25897	1.18341	1.31262	1.44938	1.08791	1.28574	1.19406	1.16722	1.37789	1.2289	1.31599	1.05904	1.12645	0.959373	1.2096	1.16926	0.993024	1.33598	0.978119	1.21738	1.21394	0.969188	1.21142
Asp3s1714_1	AsparagusV1_01	19761529	19779834	1714	1	A0905	+	18306	0	A43-	0.608913	0.131917	0.689243	0.619794	0.562697	0.558184	0.588666	0.636897	0.0846989	0.624752	0.717118	0.733928	0.152975	0.57684	0.0971907	0.128535	0.588426	0.584922	0.104674	0.145078	0.658366	0.113253	0.61008	0.144606	0.566087	0.708512	0.574142	0.48151	0.582054	0.626858	0.109463	0.581853	0.542396	0.567903	0.200979	0.195676	0.615884	0.66048	0.0610788
Asp3s7478_1	AsparagusV1_01	19780835	19787241	7478	1	A0906	+	6407					0.806699	0.748913	1.17048	0.747371	0.971781	0.768681	1.20346	0.74479	0.618548	0.469721	0.995966	0.565077	0.931085	1.03142	0.713504	0.662969	0.787884	0.772739	0.846484	0.833643	0.61985	0.789384	0.832228	0.484652	0.481104	1.26398	1.10993	0.474999	1.00529	0.916768	0.559369	0.741136	1.21603	0.999214	0.489655	0.650558	0.919106
Asp3s20367_1	AsparagusV1_01	19788242	19788607	20367	1	A0907	+	366					0.55379	1.36563	0.117758	0.116813	0.245358	0.457691	0.686973	0.431005	0.270699	0.146834	0.627153	0.824328	1.1438	0.547136	0	0.241783	1.01331	0.447919	0.856156	0.480043	0.53954	0.470418	0.126683	0.391572	0.760314	0.225782	0.194948	0.610281	0.977671	0.307147	0.802624	0.230306	0	0.208234	0.803591	0.347735	0.509157
Asp3s20612_1	AsparagusV1_01	19789608	19789967	20612	1	A0908	+	360	1	A41+	0.537499	0.01	0	0	0.35916	0	0	0	0.349211	0	0	0	0.765127	0	0.726786	0.556255	0	0	0.915732	0.910768	0	0	0	0.717388	0	0	0	0	0	0	0.662644	0	0	0	0.200388	0.529263	0	0	0.310586
Asp3s741_1	AsparagusV1_01	19790968	19803396	741	1	A0909	+	12429	0	A41+	0.796573	0.409638	0.52592	0.438334	0.863442	0.464377	0.329947	0.444766	0.819293	0.488638	0.438424	0.367527	0.805202	0.449073	0.753626	0.90628	0.380485	0.420071	0.759242	0.659499	0.380111	0.34209	0.330117	0.88483	0.374912	0.43048	0.377171	0.341298	0.426724	0.332465	0.761968	0.495194	0.406523	0.386568	0.60363	0.71437	0.410168	0.343035	0.659705
Asp3s741_2	AsparagusV1_01	19803948	19819635	741	2	A0910	+	15688					1.04005	0.936688	1.03298	0.907506	0.955939	0.999452	1.26079	0.937657	1.00731	1.07907	1.40169	1.101	1.24751	1.19988	0.934476	1.05482	0.999466	1.04917	0.995631	0.857872	0.834967	1.14961	0.916206	0.982049	0.934661	0.760272	0.862627	0.84359	0.992952	0.979913	0.951238	0.965354	1.08982	1.04692	0.874894	0.997854	1.19499
Asp3s741_3	AsparagusV1_01	19819797	19828000	741	3	A0911	+	8204					1.17971	0.926047	1.35539	0.979727	1.02163	1.18837	1.23101	1.00467	0.9782	1.17256	1.38215	0.77228	1.18001	1.18384	0.941507	1.0355	0.989513	1.25891	1.08122	0.770971	0.882573	1.14114	0.97208	1.13257	1.03846	0.778953	0.971176	0.925687	0.959557	1.05852	0.916658	1.26377	1.11674	1.24019	1.05559	0.857109	1.34471
Asp3s741_4	AsparagusV1_01	19828011	19832933	741	4	A0912	+	4923					0.720501	0.832528	0.971769	0.764233	1.05798	0.782621	0.978898	0.993333	1.03644	0.731395	0.76466	1.19505	1.0842	1.0881	0.832523	0.548247	0.85379	0.905773	0.979244	0.806566	0.753216	0.808755	0.894732	0.907304	0.826142	0.80012	0.922746	0.799669	0.935212	0.999024	0.948769	1.0102	1.08437	0.859205	0.776657	0.749717	0.764636
Asp3s741_5	AsparagusV1_01	19832946	19836507	741	5	A0913	+	3562					0.881991	0.869987	0.883281	0.840189	0.974819	0.893539	1.14116	0.874654	0.862255	0.96559	1.23726	0.444679	0.837375	0.730846	1.09161	0.794991	0.850304	0.846846	0.784973	0.51298	0.979413	0.809629	0.872128	1.18021	0.637005	0.61865	0.868017	0.917092	0.67641	0.836334	0.890683	0.70204	0.70884	0.791665	1.01836	0.786064	0.721968
Asp3s741_6	AsparagusV1_01	19836518	19861442	741	6	A0914	+	24925					0.880276	0.824179	0.810975	0.790749	0.84787	0.924777	0.874254	0.889209	0.918216	1.00906	0.88592	0.871522	0.881766	0.903844	0.801088	0.942618	0.78944	0.898454	0.875194	0.82896	0.823074	0.825463	0.898486	0.870145	0.819302	0.84874	0.834933	0.844611	0.791504	0.818595	0.863897	0.733857	0.735144	0.76596	0.807642	0.769753	0.814938
Asp3s741_7	AsparagusV1_01	19861451	19895672	741	7	A0915	+	34222	2	A41-	0.925857	0.716307	0.928386	0.958106	0.688893	1.01693	0.999772	0.989759	0.838792	0.973765	1.06539	0.912384	0.800854	0.941117	0.729377	0.731443	1.0103	0.937366	0.630967	0.691739	0.854371	0.829654	0.879011	0.708122	0.863045	0.959009	0.80439	0.813757	0.825638	0.824834	0.726348	0.87132	0.803459	0.912167	0.701961	0.649183	0.856565	0.91208	0.626218
Asp3s741_8	AsparagusV1_01	19895693	19934177	741	8	A0916	+	38485					0.950631	0.948083	0.869041	0.943168	0.885137	0.927132	0.920099	0.844381	0.928073	0.923032	0.95191	0.932903	0.855261	0.854653	1.01718	0.92091	0.861957	0.786359	0.891886	0.813537	0.848348	0.86176	0.91503	0.818643	0.833204	0.893963	0.852837	0.841564	0.829368	0.786488	0.870938	0.93232	0.851017	0.892148	0.857637	0.858174	0.812519
Asp3s741_9	AsparagusV1_01	19935641	19941745	741	9	A0917	+	6105					0.863205	0.818709	0.790683	0.742323	0.813921	0.889023	0.912925	1.01418	1.04675	0.827464	1.08283	1.09958	0.985715	0.951236	1.02422	0.79723	0.938232	0.880782	0.908099	0.604359	0.909279	0.898938	0.903775	0.837277	0.91163	0.712886	0.845381	0.759177	0.910443	0.824015	0.971984	0.851435	0.862603	0.867627	1.04917	0.948539	0.689852
Asp3s741_10	AsparagusV1_01	19942024	19945158	741	10	A0918	+	3135					0.856652	0.97254	0.934848	0.763701	0.840243	0.780134	0.65498	1.01894	1.05871	1.06282	0.82004	0.818017	1.08496	0.846359	0.988886	0.733909	0.854391	1.0354	0.861135	0.84065	0.846857	0.974823	0.857807	0.883815	0.737424	0.711699	0.766236	0.730293	0.897898	0.76199	0.693406	0.806623	1.05851	0.923804	0.886043	0.710444	0.6182
Asp3s741_11	AsparagusV1_01	19945303	19959499	741	11	A0919	+	14197					0.845898	0.880153	1.03824	0.837184	0.834946	0.892029	1.10099	0.891685	0.83046	0.840356	0.989485	0.823486	0.954646	0.994417	1.04742	1.00666	0.928826	0.965362	0.92362	0.839063	0.846928	0.909557	0.903021	0.948907	0.7765	0.702362	0.849356	0.741422	0.872074	0.819543	0.740764	0.823308	0.868907	0.824035	0.736592	0.67683	0.900452
Asp3s741_12	AsparagusV1_01	19959510	19965638	741	12	A0920	+	6129					1.09132	1.052	1.19544	1.10912	1.0354	0.885542	1.1213	1.00378	1.13964	1.13112	1.17597	1.1445	1.28922	1.03736	0.91733	0.924053	1.2035	1.26785	1.03826	1.02625	0.934358	1.54855	1.00993	1.30946	1.21191	1.00222	0.768341	0.970311	1.25717	1.11425	0.920248	0.834348	1.28295	1.00101	0.906427	0.903294	1.12498
Asp3s741_13	AsparagusV1_01	19972185	19995200	741	13	A0921	+	23016					1.1096	0.890367	1.0037	1.00308	0.996228	0.937432	0.895787	0.930407	1.09338	0.889615	0.907541	0.917591	1.06631	1.05494	1.01136	1.05348	0.924744	0.927388	0.95721	1.08245	0.967606	0.995852	1.02337	1.02742	1.02397	0.85092	0.89385	0.936501	1.00122	1.01104	0.839826	0.961971	1.00612	0.978501	0.976859	0.960781	1.00074
Asp3s741_14	AsparagusV1_01	19995820	20066557	741	14	A0922	+	70738					0.887534	0.988507	0.948649	0.935602	0.931804	0.937296	0.92237	0.936611	0.947509	0.967885	0.905977	0.874343	0.925431	0.981612	0.938172	0.95513	0.886922	0.934433	0.831434	0.894648	0.933633	0.902084	0.882905	0.944454	0.935962	0.942348	0.944111	0.884524	0.877817	0.868094	0.921505	0.98427	0.88214	0.901253	0.937352	0.894646	0.962606
Asp3s741_15	AsparagusV1_01	20066568	20087897	741	15	A0923	+	21330					5.10044	5.95193	5.48389	5.18134	6.12567	6.9472	5.3084	5.87948	6.0198	7.64923	6.65047	7.38701	7.60764	4.84669	4.58445	4.86439	6.85543	6.11483	5.2299	4.45623	6.93316	6.12958	7.10488	4.13999	4.62437	6.44792	6.10258	8.38788	5.98225	6.1083	6.79519	2.54233	6.00995	6.20644	3.79038	4.62722	6.00728
Asp3s741_16	AsparagusV1_01	20087908	20127324	741	16	A0924	+	39417					0.451222	0.483122	0.460329	0.460976	0.481466	0.442831	0.498607	0.443224	0.448666	0.399476	0.481007	0.443941	0.529698	0.485172	0.51056	0.435536	0.403538	0.425889	0.444572	0.371744	0.444203	0.441713	0.421701	0.485389	0.373625	0.440955	0.473054	0.445541	0.391564	0.392145	0.444922	0.441238	0.430089	0.375104	0.41785	0.343064	0.411309
Asp3s741_17	AsparagusV1_01	20127350	20186382	741	17	A0925	+	59033					0.963084	0.899176	0.9148	0.969023	0.946694	0.965368	0.8277	0.955978	0.972583	0.920372	0.870201	1.01321	0.855405	0.829393	0.935491	0.96163	0.870119	0.829231	0.905644	0.905964	0.909869	0.93585	0.838833	0.973918	0.844149	0.871161	0.922612	0.830994	0.732227	0.866928	0.873822	0.927171	0.712439	0.855958	0.858046	0.784758	0.774031
Asp3s16_44	AsparagusV1_01	20222955	20187383	16	44	A0926	-	35573					1.55834	1.53994	1.28306	1.61529	1.49782	1.50313	1.49843	1.48001	1.37865	1.33548	1.55378	1.36548	1.55193	1.73242	1.34269	1.68661	1.18331	1.22125	1.5151	1.35033	1.45872	1.23057	1.10398	1.67865	1.1758	1.18241	1.41139	1.29269	1.03607	1.2214	1.29733	1.16977	1.44389	1.33047	1.36972	1.35417	1.1703
Asp3s16_43	AsparagusV1_01	20228670	20222968	16	43	A0927	-	5703					0.870741	0.964061	1.16382	1.07203	1.055	0.981063	0.815622	1.04418	0.981552	0.998871	0.949868	0.978699	0.880861	0.860278	1.18855	1.41203	1.15611	0.92562	1.10313	1.07827	0.973374	1.04533	1.27643	1.26905	1.37751	1.17852	1.05511	1.09664	1.02481	1.13342	1.07655	1.24647	1.30289	1.20274	1.07155	1.23299	1.01296
Asp3s16_42	AsparagusV1_01	20233400	20228693	16	42	A0928	-	4708					1.74359	1.50753	1.08938	1.86162	1.64038	1.50863	1.63776	1.91824	1.39944	1.39261	1.65767	1.20156	1.71168	2.05228	1.31697	1.66346	1.16412	1.33713	1.74074	1.14941	1.61251	1.2571	1.039	1.68946	1.23215	1.25791	1.5711	1.31062	1.10459	0.925259	1.12313	0.889233	2.16051	1.24649	1.39519	1.37192	1.18746
Asp3s16_41	AsparagusV1_01	20265069	20233743	16	41	A0929	-	31327					1.1177	1.12004	1.17079	1.00036	1.1065	1.0577	1.13034	1.04361	1.06423	1.05503	1.00236	0.970303	0.983866	0.984415	1.10199	1.0706	1.04444	1.09582	1.10414	1.02298	1.00437	1.07103	1.07231	1.08042	1.03862	0.945232	1.02341	1.01425	0.998312	1.07564	1.04556	1.00364	0.99711	0.971923	1.0849	0.936443	1.01602
Asp3s16_40	AsparagusV1_01	20271608	20265080	16	40	A0930	-	6529					0.985651	0.796162	1.22122	0.838178	0.788573	1.02115	0.924241	0.960403	0.857373	0.987737	0.99845	0.889539	0.745376	0.789781	1.11062	1.07752	0.893081	0.818562	0.845434	0.764246	1.01826	0.850449	0.948056	1.0207	0.950785	0.687685	0.899765	0.69277	0.920739	0.903942	1.03484	0.989799	0.950223	0.91634	0.705742	0.833333	0.770637
Asp3s16_39	AsparagusV1_01	20321422	20271610	16	39	A0931	-	49813					1.00402	0.923124	0.948282	0.970717	0.92001	0.928154	0.951457	0.972207	0.931826	0.944001	0.99164	0.967563	0.968562	1.00803	0.917716	0.932659	0.901706	0.901754	0.888909	0.869784	0.877864	0.877058	0.87821	0.890452	0.721934	0.769742	0.857516	0.845239	0.837586	0.838386	0.86159	0.966794	0.847202	0.856799	0.925673	0.80354	0.921788
Asp3s16_38	AsparagusV1_01	20384305	20321433	16	38	A0932	-	62873					0.962291	0.886392	0.941873	0.871759	0.902205	0.938913	0.953106	0.876892	0.921061	0.91459	0.929499	0.890145	0.957134	0.9993	0.893398	0.941604	0.873014	0.917823	0.86605	0.893108	0.917115	0.893411	0.883839	0.885183	0.801104	0.792106	0.782285	0.797115	0.825614	0.856444	0.894742	0.820045	0.873161	0.783679	0.897119	0.822353	0.819825
Asp3s16_37	AsparagusV1_01	20435600	20386740	16	37	A0933	-	48861					0.934391	0.897123	0.905013	0.932755	0.860744	0.829672	1.04804	0.890258	0.865832	0.9008	0.979016	0.915405	0.962801	0.904721	0.891505	0.85937	0.882166	0.885101	0.866269	0.8105	0.841081	0.891944	0.907657	0.884825	0.767105	0.794887	0.911218	0.83485	0.955457	0.847244	0.886193	0.829218	0.863709	0.916388	0.847399	0.852406	0.903897
Asp3s16_36	AsparagusV1_01	20441703	20435611	16	36	A0934	-	6093					0.723526	0.967979	0.870049	0.722735	0.795873	0.74781	0.914723	0.822007	0.853682	0.996676	0.760983	0.866538	0.738595	0.887378	0.871007	0.827847	0.672935	0.764131	0.76747	0.709358	0.792235	0.858322	0.837068	0.846767	0.646424	0.718811	0.644067	0.636949	0.747799	0.770288	0.819617	0.696324	0.627507	0.744251	0.890329	0.694528	0.599457
Asp3s16_35	AsparagusV1_01	20478989	20441714	16	35	A0935	-	37276					0.810183	0.848769	0.861384	0.896913	0.816679	0.84845	1.03875	0.836855	0.825278	0.85205	0.93968	0.809378	0.985478	0.975042	0.810532	0.775105	0.897651	0.958755	0.806358	0.757911	0.793456	0.89837	0.796689	0.865699	0.768922	0.761126	0.947492	0.734036	0.825549	0.805211	0.793585	0.852509	0.917325	0.868947	0.770607	0.753704	0.874866
Asp3s16_34	AsparagusV1_01	20480337	20479030	16	34	A0936	-	1308					0.697318	0.764253	0.922614	0.653725	0.869633	0.512278	0.832981	0.422108	0.643842	0.82173	0.526463	0.518986	1.04017	0.688939	0.562409	0.947167	0.913632	0.701876	0.571274	0.698485	0.872284	0.888508	1.06344	0.657409	0.458228	0.631775	0.581863	0.832487	0.911895	0.859449	0.561469	0.966653	0.441221	0.903145	0.674574	0.535161	0.512894
Asp3s16_32	AsparagusV1_01	20482412	20480829	16	32	A0937	-	1584					0.383877	0.694197	0.435346	0.350882	0.264565	0.148056	0.185188	0.522838	0.406562	0.508912	0.463713	0.285704	0.198214	0.474081	0.464413	0.446932	0.48128	0.434685	0.349996	0.354941	0.318592	0.516302	0.497614	0.452384	0.243247	0.260846	0.465463	0.511168	0.331322	0.372591	0.259637	0.514409	0.683141	0.288689	0.45388	0.502174	0.258822
Asp3s16_30	AsparagusV1_01	20500427	20482917	16	30	A0938	-	17511					0.923094	0.702165	0.954972	0.913132	0.876933	0.866704	0.978772	0.725183	0.79211	0.816352	0.97263	0.930387	0.779954	0.912002	0.849194	0.841414	0.770693	0.807006	0.781859	0.802676	0.816957	0.820995	0.804937	0.867536	0.761567	0.695281	0.657375	0.736634	0.692047	0.775183	0.738134	0.86646	0.671507	0.757307	0.73529	0.799486	0.76835
Asp3s16_29	AsparagusV1_01	20634690	20501531	16	29	A0939	-	133160					1.36421	1.32913	1.29887	1.33886	1.29077	1.29171	1.3617	1.30341	1.3973	1.29752	1.3342	1.34641	1.30075	1.45196	1.31047	1.40753	1.26106	1.27964	1.25625	1.28829	1.23333	1.3051	1.25856	1.27358	1.30065	1.20123	1.21472	1.23834	1.22751	1.29039	1.30268	1.30316	1.3598	1.29179	1.33554	1.30607	1.28414
Asp3s16_28	AsparagusV1_01	20642227	20634715	16	28	A0940	-	7513					0.809346	0.552179	0.831811	0.864974	0.848645	0.682279	0.964944	0.834616	0.639582	0.772533	1.13043	0.752955	0.738298	1.07282	0.818284	0.683158	1.00648	1.04739	0.635247	0.813818	0.700907	0.936719	0.718972	0.794818	0.706593	0.637947	0.633133	0.702375	0.781096	0.635921	0.914946	0.691869	0.835372	1.09558	0.59156	0.533613	0.778842
Asp3s16_27	AsparagusV1_01	20670434	20643460	16	27	A0941	-	26975	2	A41+	1.06824	0.845636	0.84907	0.856043	0.834025	0.756014	0.795642	0.864433	0.988018	0.695903	0.86129	0.780965	0.942829	0.844435	0.977706	1.10983	0.845396	0.802091	1.09073	1.04167	0.822979	0.801134	0.874399	1.09144	0.862862	0.951893	0.80227	0.901671	0.907262	0.815616	1.02849	0.813687	0.861407	0.869742	1.09112	1.06798	0.884372	0.833926	1.02519
Asp3s16_26	AsparagusV1_01	20704693	20670445	16	26	A0942	-	34249					0.973519	0.993835	0.994143	0.974936	0.917701	0.954741	0.998416	0.890091	0.956074	0.880282	1.02675	0.940375	0.902982	0.900428	1.054	0.961173	0.914422	0.895105	0.871292	0.919288	0.930851	0.958919	0.972698	0.952673	0.960007	1.00855	0.993734	0.883695	1.02876	0.915765	0.938345	1.03697	0.890977	0.964662	0.915049	0.989398	0.911925
Asp3s16_25	AsparagusV1_01	20705548	20704707	16	25	A0943	-	842					0.902704	0.652974	1.27967	1.42174	0.888767	0.875375	1.14468	1.12409	1.47084	0.957384	0.872353	1.07495	0.93222	1.01077	1.74734	1.05098	0.954341	0.623043	0.543917	0.959858	1.3811	0.690123	0.991196	0.56736	0.991479	0.785142	0.536686	1.2269	1.04827	0.667553	0.907099	0.834245	0.685412	0.905152	1.28078	0.717978	1.15086
Asp3s16_24	AsparagusV1_01	20713427	20705561	16	24	A0944	-	7867					1.06277	0.736994	0.849166	0.945612	0.772408	0.817666	0.905543	0.766982	0.850086	1.25011	0.787788	1.26557	1.17069	0.90364	0.935084	1.07424	0.903568	0.816878	0.913057	1.2462	1.06541	1.09701	0.928262	0.959443	0.952335	0.749296	0.831385	0.876614	0.949113	0.921676	0.79536	1.06789	0.825291	0.910652	0.905568	0.885736	1.1228
Asp3s16_23	AsparagusV1_01	20735616	20713429	16	23	A0945	-	22188					1.22866	1.19166	1.19461	1.05015	1.06174	1.12341	1.12941	1.08777	1.10516	0.961566	1.08624	1.1626	1.08251	1.14395	1.18409	1.16857	1.01404	1.1408	1.07115	0.934383	1.17578	1.00101	0.994691	1.14327	1.02552	1.07013	1.12444	1.07338	1.20093	1.0285	1.10286	1.09538	1.1347	1.08371	1.1385	1.21174	1.19934
Asp3s16_22	AsparagusV1_01	20739522	20735627	16	22	A0946	-	3896					0.93644	1.02633	1.00668	1.07542	0.898932	0.859933	1.25845	0.819915	0.495888	1.02075	1.10763	0.929273	0.953627	0.73244	1.17336	0.988045	0.867313	0.86682	0.748613	0.847813	0.951766	0.950133	0.856866	1.01772	0.81865	0.855491	0.885172	0.945967	0.949064	0.930548	0.799245	1.06735	0.870268	0.831388	0.981387	1.15151	0.95663
Asp3s16_21	AsparagusV1_01	20752848	20739537	16	21	A0947	-	13312					0.818392	0.927403	0.903297	0.777222	0.843234	0.848145	0.960121	0.962815	0.80008	0.843742	0.938016	1.09354	0.790118	0.91762	0.880224	1.03037	0.860563	0.876833	0.939756	0.736465	0.8406	0.787337	0.792387	0.841532	0.720387	0.759402	0.848651	0.750863	0.79565	0.772691	0.840765	0.825276	0.915835	0.80439	0.765922	0.879577	0.862324
Asp3s16_20	AsparagusV1_01	20822361	20752859	16	20	A0948	-	69503	2	A41+	0.947353	0.74646	0.795403	0.698282	0.752809	0.712939	0.761876	0.711968	0.986994	0.713806	0.744819	0.703631	0.912828	0.710818	0.910253	0.952235	0.770375	0.813586	0.901496	0.87084	0.684596	0.724998	0.720717	0.908204	0.704799	0.764659	0.647997	0.694351	0.712794	0.684923	0.902339	0.68781	0.685552	0.763245	0.907156	0.934813	0.704809	0.664253	0.881043
Asp3s16_19	AsparagusV1_01	20857464	20822363	16	19	A0949	-	35102	0	A42-	1.05863	0.542052	1.17361	1.12916	1.06821	1.00362	1.04208	1.05466	0.541993	1.05946	1.07114	1.09926	0.538828	1.08728	0.500895	0.57619	1.24843	1.1584	0.557039	0.547364	1.06231	1.01007	0.918232	0.516857	0.984725	1.00165	0.968998	0.878891	1.43642	0.97835	0.540958	0.970373	0.947344	1.01737	0.482959	0.52869	0.989635	1.02609	0.537256
Asp3s16_18	AsparagusV1_01	20860438	20857486	16	18	A0950	-	2953					0.90945	0.86322	0.992465	1.07137	1.05422	0.782833	0.780492	0.707808	0.972977	0.891743	0.513021	1.02169	0.868304	0.966335	0.836308	1.1837	1.24894	1.0548	0.979509	1.13045	1.16654	1.01304	0.96563	0.760336	0.949596	0.876826	0.700704	1.02113	0.710889	0.904124	0.825673	1.32256	0.610732	0.916218	0.85212	0.991274	1.06018
Asp3s16_17	AsparagusV1_01	20879261	20860442	16	17	A0951	-	18820					1.13083	1.18183	1.0145	1.11314	0.981354	1.02894	0.990854	0.966016	0.884418	0.999437	0.975719	0.869683	0.850827	0.819308	1.20893	1.04856	0.987502	0.850179	1.02718	0.875678	1.00147	0.837079	0.918943	0.909998	0.901954	0.863537	1.11715	0.976174	0.811228	1.00798	1.00522	1.02267	0.827958	0.90509	1.00191	0.946755	0.806005
Asp3s16_16	AsparagusV1_01	20885242	20879706	16	16	A0952	-	5537					0.851088	0.830478	0.864009	0.764422	1.11366	0.780547	0.953598	0.690876	0.867831	1.09676	0.721322	0.790086	0.642649	0.840862	0.930001	0.863029	0.78144	0.64545	0.683464	0.869435	1.09766	0.777375	0.900188	0.828262	0.661078	0.746218	0.919217	0.716036	0.809964	0.878091	0.859476	0.781469	0.67749	0.915337	0.897104	0.9539	0.706769
Asp3s16_15	AsparagusV1_01	20944632	20886273	16	15	A0953	-	58360					1.18778	1.09197	1.1469	1.0747	1.10071	1.04195	1.11226	0.996059	1.0899	1.05162	1.03284	1.0417	1.03922	1.05341	1.13265	1.11753	1.04715	1.01239	1.0813	1.06513	1.00834	1.08051	1.08685	1.06905	1.03398	0.954837	1.02413	1.00611	1.0685	1.08352	1.03289	1.13526	1.15206	1.10416	1.09137	1.01352	1.02436
Asp3s16_14	AsparagusV1_01	20945334	20944979	16	14	A0954	-	356					0.284673	0.701997	0.121065	0.840661	0.336333	0.846986	1.0594	0.221556	1.11321	0.603833	1.80535	0.423741	0.440972	0.140626	1.32839	0.621436	0.173629	0.552601	1.48958	0.296116	0.616329	0.544086	1.10705	0.268381	0.541157	0.386873	0.467656	0.941135	1.20616	0.0789438	0.660136	0.315701	0.607918	1.17746	0.0917959	0.62563	0.523459
Asp3s16_13	AsparagusV1_01	20947400	20946262	16	13	A0955	-	1139					0.978735	0.658237	1.05951	0.788258	0.630736	1.17658	1.17732	0.657859	0.652388	1.0852	1.00763	0.794655	0.781024	0.571394	0.830387	0.699238	0.705492	1.18024	0.59255	0.863825	0.905392	1.1904	0.793798	0.92272	1.03364	1.08827	0.751722	0.784417	0.356047	0.789576	1.1606	0.96207	0.760031	0.635673	0.946812	0.69837	0.719883
Asp3s16_12	AsparagusV1_01	20962275	20947468	16	12	A0956	-	14808					0.971825	0.961974	0.922641	0.871933	0.774216	0.893685	0.817845	0.884188	0.789503	0.85649	0.939357	0.789507	0.894053	0.895913	0.911944	0.824687	0.854325	0.92553	0.792727	0.742744	0.926075	0.928709	0.870458	0.92911	0.709767	0.889161	0.849646	0.820188	0.935971	0.755361	0.853032	0.793132	0.949975	0.849222	0.820956	0.846582	0.865815
Asp3s16_11	AsparagusV1_01	21015863	20962286	16	11	A0957	-	53578	3	A42+	0.896467	0.713721	0.746203	0.783624	0.740872	0.747697	0.712334	0.659705	0.914318	0.706623	0.731355	0.693104	0.90482	0.674326	0.824319	0.906361	0.788499	0.744897	0.839111	0.870209	0.697326	0.610597	0.699462	0.912635	0.769766	0.717316	0.630451	0.601003	0.685836	0.575833	0.834383	0.688725	0.694129	0.679124	0.766125	0.844244	0.661785	0.638992	0.829883
Asp3s16_10	AsparagusV1_01	21027706	21015874	16	10	A0958	-	11833					0.813626	0.891256	0.87415	0.76236	0.910684	0.889034	0.88889	0.899854	1.04661	0.985534	0.973786	0.669292	0.91983	0.973081	0.817061	0.833847	0.893251	0.89499	1.00018	0.873059	0.830703	0.789351	0.869876	0.928547	0.828517	0.980022	1.1919	0.927296	0.925338	0.774267	0.789451	0.892809	0.877893	0.937134	0.961076	0.825492	0.92286
Asp3s16_9	AsparagusV1_01	21059219	21027718	16	9	A0959	-	31502					0.839651	0.931354	0.922129	0.819731	0.871347	0.863578	0.869979	0.875068	0.940375	1.02016	0.890405	1.0104	0.867105	0.718318	0.977442	0.8638	0.829993	0.800384	0.771282	0.836593	0.865059	0.833483	0.827911	0.870452	0.83715	0.883145	1.33407	0.837557	0.875391	0.856448	0.884023	0.814326	0.796921	0.849186	0.805002	0.796908	0.793866
Asp3s16_8	AsparagusV1_01	21061799	21059230	16	8	A0960	-	2570					0.946399	0.894622	0.939128	1.26431	1.01332	0.756099	0.766362	0.69053	1.15653	0.836438	1.00032	0.704367	0.794092	0.857108	1.04272	0.826389	1.04222	0.765471	0.825354	0.738332	0.973272	0.879288	1.01031	0.724941	0.932859	0.857444	1.11978	0.999483	0.835395	1.19196	0.868708	0.951156	0.814027	0.74138	0.801089	0.594261	1.01514
Asp3s16_7	AsparagusV1_01	21219119	21061801	16	7	A0961	-	157319					1.0233	0.99571	1.01201	1.01259	1.0056	0.986228	0.977851	0.963618	1.00733	0.971528	0.98545	0.992453	0.937344	0.991272	1.04476	1.08254	0.872256	0.914317	0.988562	0.987485	0.985078	0.898792	0.971416	0.978701	0.932188	0.968612	0.924775	0.915244	0.884946	0.985039	0.964829	0.989451	0.893268	0.921432	0.976939	0.969586	0.904756
Asp3s16_6	AsparagusV1_01	21224779	21219121	16	6	A0962	-	5659					0.698427	0.803742	0.670213	0.846157	0.798725	0.769639	0.873799	0.975644	0.709061	0.921168	0.778782	0.919666	0.647288	0.85812	0.733532	0.922611	0.811925	0.770588	0.826329	0.627152	0.89952	0.676948	0.876684	0.772418	0.601435	0.618177	0.697665	0.508181	0.771425	0.893924	0.726744	0.749727	0.879596	0.868668	0.583251	0.551005	0.757393
Asp3s16_5	AsparagusV1_01	21240741	21224790	16	5	A0963	-	15952					0.7846	0.927452	1.02669	0.774561	0.861306	0.928305	0.827494	0.825723	0.841574	0.781591	0.90077	1.06387	0.820095	0.919536	0.945363	0.931967	0.93901	0.889986	0.78574	0.775387	0.801892	0.929564	0.842912	0.883442	0.746089	0.754597	0.870716	0.787623	0.832957	0.808659	0.799223	0.921196	0.845669	0.87193	0.76413	0.724037	0.742976
Asp3s16_4	AsparagusV1_01	21299901	21240752	16	4	A0964	-	59150					0.898643	0.837402	0.895503	0.814595	0.817799	0.836584	0.857944	0.794739	0.860947	0.804073	0.837435	0.859461	0.707741	0.875995	0.85369	0.839295	0.828339	0.812624	0.812571	0.791893	0.784545	0.805196	0.821497	0.820963	0.783491	0.783751	0.858865	0.750994	0.728762	0.846683	0.732539	0.845059	0.795182	0.825918	0.833697	0.822474	0.773131
Asp3s16_3	AsparagusV1_01	21315715	21299912	16	3	A0965	-	15804					1.05486	0.913999	1.1263	1.01717	0.99438	0.960317	0.951912	1.0256	0.887069	1.14596	1.07478	0.978381	0.797975	1.12771	0.930942	1.03028	0.945196	0.867201	0.870883	1.06058	0.917692	1.02951	0.963757	1.05948	0.973852	0.857525	0.851781	0.885098	0.890569	1.03674	0.987008	0.944046	0.821636	0.839104	1.06905	0.930131	0.841907
Asp3s16_2	AsparagusV1_01	21328770	21316259	16	2	A0966	-	12512					0.895018	0.982705	0.964497	0.926009	0.844516	0.937184	0.944478	0.863628	0.772051	0.944937	0.92094	0.940413	0.849002	0.800238	1.06669	0.809814	0.825015	0.956481	0.82068	0.77232	0.925912	0.851439	0.924577	0.929701	0.737363	0.85639	0.834481	0.778788	0.829364	0.902957	0.955566	0.990324	0.934033	0.797955	0.85146	0.864613	0.79533
Asp3s16_1	AsparagusV1_01	21352089	21328772	16	1	A0967	-	23318					0.951807	0.833822	0.933404	0.83241	0.90887	0.761497	0.999201	0.759378	0.909265	0.967977	0.834755	0.883064	0.754028	0.916754	0.962206	0.853882	0.801433	0.845072	0.87452	0.914721	0.748063	0.812207	0.847067	0.743681	0.865668	0.763115	0.845555	0.841753	0.813314	0.815953	0.846586	0.891674	0.736308	0.841627	0.807244	0.863737	0.866305
Asp3s171_22	AsparagusV1_01	21353090	21376686	171	22	A0968	+	23597	0	A42+	0.969057	0.536993	0.612004	0.529539	0.555247	0.530864	0.577184	0.647428	0.873731	0.372693	0.449257	0.460046	1.06613	0.431517	1.06001	0.827416	0.576733	0.639402	0.932536	0.990702	0.510745	0.548002	0.583006	0.902929	0.582596	0.563819	0.448127	0.633858	0.656149	0.491035	0.851212	0.575252	0.612494	0.573926	0.81626	0.951179	0.487483	0.505643	0.97768
Asp3s171_23	AsparagusV1_01	21376710	21385124	171	23	A0969	+	8415					1.02969	0.85531	1.1319	0.975483	0.974667	1.21829	0.946169	0.698289	1.15383	0.983498	0.998347	1.36242	0.895463	0.904286	1.03029	0.93067	0.981841	1.20786	1.11139	0.947901	0.988206	0.992322	1.09096	1.09566	0.755498	0.929636	0.977914	0.796302	0.935497	0.975207	1.02284	0.981655	1.11446	0.860406	0.89708	0.926363	1.22241
Asp3s171_24	AsparagusV1_01	21385135	21393719	171	24	A0970	+	8585					1.02111	0.948991	1.05928	0.657365	0.822871	0.862453	1.02018	0.734992	0.905936	0.895164	0.935798	0.658934	0.963066	1.02633	0.991531	0.778239	0.923999	0.912784	0.774925	0.818617	0.756509	0.887438	0.885733	0.887547	0.718097	1.1262	0.864356	0.780534	0.889185	0.864234	0.780167	0.775664	0.857105	0.825613	0.696601	0.87837	0.972458
Asp3s171_25	#N/A	#N/A	#N/A	171	25	A0971	+	770					1.64519	0.649119	0.783623	0.66629	0.0777498	0.261062	0.21769	0.307301	0.579015	1.18649	0.834684	0.783647	1.08735	0.910235	0.272961	0.229851	0.50841	0.766465	0.219128	0.456353	0.940342	0.447203	0.451616	0.744495	0.472595	0.393505	0.741309	0.652683	0.43373	0.83947	0.53411	0.656822	0.374751	0.643363	0.339526	1.03304	0.726045
Asp3s171_26	AsparagusV1_01	21395020	21428863	171	26	A0972	+	33844					1.05105	1.0205	0.981844	1.07882	1.13122	1.17702	1.02646	0.954344	1.16804	1.2338	1.06888	1.15666	1.0885	1.08575	1.16442	0.937376	0.987461	0.993008	1.04268	0.916791	0.986723	1.05942	1.06037	0.967602	1.00438	0.937604	0.930433	0.978417	0.997372	0.993156	1.02769	0.992092	1.0274	0.991969	0.963657	1.07457	0.939356
Asp3s171_27	AsparagusV1_01	21428874	21436149	171	27	A0973	+	7276					0.647674	0.563295	0.657507	0.552342	0.440201	0.497296	0.47803	0.37941	0.612757	0.598273	0.586779	0.570152	0.611316	0.426594	0.51274	0.413516	0.597504	0.401058	0.530052	0.352551	0.461383	0.585663	0.548031	0.561364	0.476599	0.579225	0.594918	0.468153	0.468841	0.540758	0.516786	0.482706	0.406504	0.623244	0.579389	0.52913	0.512236
Asp3s736_1	AsparagusV1_01	21437150	21442955	736	1	A0974	+	5806	0	A42+	1.22369	0.637476	0.741836	0.654262	0.66809	0.589096	0.6393	0.640515	1.07542	0.665659	0.588722	0.620161	1.00418	0.415713	1.18068	1.35375	0.561108	0.5868	1.24561	1.11815	0.618586	0.6839	0.578198	1.14911	0.654841	0.789888	0.575146	0.635736	0.512049	0.533785	1.05594	0.445327	0.738702	0.648475	1.3419	1.20766	0.636026	0.531574	1.0656
Asp3s736_2	AsparagusV1_01	21442957	21455759	736	2	A0975	+	12803					0.882591	0.878387	0.821387	0.985106	0.914166	0.913266	0.919738	0.948728	0.940227	0.885682	0.971722	0.954386	1.01363	0.914998	0.943947	0.974572	0.902822	0.962912	0.967703	0.806913	0.812324	0.885878	0.936156	1.00185	0.725619	0.93159	0.954839	0.891933	0.708034	0.783654	0.773235	0.873448	0.828285	0.919709	0.957179	0.661058	0.759787
Asp3s2116_4	AsparagusV1_01	21456760	21487234	2116	4	A0976	+	30475					0.289316	0.229614	0.322449	0.269358	0.252435	0.259449	0.19251	0.274344	0.315352	0.266281	0.250063	0.267301	0.209486	0.259555	0.360358	0.246821	0.270438	0.272199	0.231747	0.320547	0.222473	0.264121	0.27386	0.232001	0.342773	0.250371	0.221643	0.260193	0.320939	0.296026	0.316172	0.348509	0.21778	0.221326	0.295964	0.255795	0.291069
Asp3s5336_1	AsparagusV1_01	21488235	21508876	5336	1	A0977	+	20642					1.2814	1.26154	1.26947	1.33592	1.25147	1.24163	1.25866	1.17306	1.20953	1.24707	1.22764	1.21313	1.21683	1.27328	1.27022	1.30325	1.36448	1.31996	1.09299	1.08097	1.14692	1.29388	1.14331	1.29138	1.12515	1.07422	0.977063	1.08749	1.06668	1.20084	1.10149	1.15019	1.16377	1.26088	0.946723	1.09902	1.10861
Asp3s5336_2	AsparagusV1_01	21508878	21509250	5336	2	A0978	+	373					0.407548	0	1.38657	1.14621	0.882762	1.61677	0.449387	0.211458	0.531238	0.288156	0.73846	0.404429	0.561165	1.6106	1.69046	0.711736	1.27049	0.703221	1.29244	2.07255	1.2353	1.03858	1.1809	1.15267	1.03299	1.03387	0.765158	1.72163	0.639549	1.05484	0.236268	1.20525	1.16042	0.817306	1.13896	1.19423	1.39889
Asp3s5336_3	AsparagusV1_01	21513289	21513891	5336	3	A0979	+	603					0	0.0828891	0	0.141803	0.297847	0	0.13899	0	0	0	0	0	0	0.0830231	0.174279	0	0.136676	0	0.0799472	0	0	0.285527	0	0.0792235	0	0.0913611	0	0	0.0791216	0.0466069	0.097433	0.046596	0.239269	0	0.162584	0.211063	0
Asp3s5336_4	AsparagusV1_01	21514027	21522601	5336	4	A0980	+	8575					0.655926	0.524594	0.603138	0.58833	0.544566	0.57043	0.547335	0.666863	0.641249	0.538978	0.631731	0.606926	0.506504	0.548795	0.557621	0.479872	0.502184	0.531485	0.581871	0.405688	0.560367	0.622433	0.573154	0.45404	0.584134	0.456145	0.682307	0.579571	0.509096	0.639099	0.572105	0.579969	0.530006	0.515499	0.525919	0.623368	0.630227
Asp3s6558_1	AsparagusV1_01	21523602	21537907	6558	1	A0981	+	14306					1.36367	1.31366	1.35871	1.56897	1.19894	1.3419	0.998862	1.30666	1.30892	1.17204	1.32852	1.03338	1.38631	1.39278	1.04679	1.53096	1.64187	1.88851	2.29651	2.48818	1.66101	1.69995	1.56541	1.59451	2.32372	2.04675	1.80214	2.25416	2.07603	2.04503	1.62219	1.53783	1.61364	2.01909	1.88913	1.83265	1.47195
Asp3s8874_1	AsparagusV1_01	21538908	21541421	8874	1	A0982	+	2514	1	A42-	1.02002	0.494929	0.987636	0.675972	1.02862	1.25846	1.34547	0.999493	0.233363	0.972589	0.867013	0.684056	0.511302	0.840067	0.562002	0.577496	1.56757	0.897597	0.53272	0.313009	0.843739	0.894553	1.04732	0.470839	1.04204	1.27315	1.03878	1.16142	1.00281	1.04396	0.53138	1.05083	0.911428	0.748816	0.602598	0.50021	1.11791	1.10109	0.652305
Asp3s9999_1	AsparagusV1_01	21542422	21544213	9999	1	A0983	+	1792	1	A42+	0.679455	0.203068	0.16966	0.251026	0.144306	0.11929	0.116928	0.0560876	0.888618	0.220072	0.0829319	0.329884	0.384271	0.210452	0.642427	0.502864	0.087966	0.123455	0.620879	0.658681	0.201764	0.627485	0.18366	0.540443	0.206991	0.199938	0.191123	0.169084	0.106177	0.0934833	0.612354	0.172513	0.262286	0.376304	1.04667	0.637951	0.14589	0.106533	0.415963
Asp3s14494_1	#N/A	#N/A	#N/A	14494	1	A0984	+	726					0.418775	0.688459	0.474923	0.353336	0	0.0922948	0	0.108642	0.614107	0.518165	0.505869	0.623355	0.937014	0.551657	0.579009	0.243781	0.482462	0.22581	0.431616	0.435609	0.634666	0.415018	0.702515	0.52641	0.64866	0.189706	0.524158	0.576867	0.460017	0.580661	0.161851	0.309613	0.397464	0.419911	0.495142	0.701217	0.513365
Asp3s17420_1	AsparagusV1_01	21546940	21547447	17420	1	A0985	+	508					0.199495	0.19678	0.0848411	0.589125	0.117849	0.197852	0	0.232895	0.195031	0	0	0.148476	0	0	0	0.348396	0	0.129085	0.379592	0	0.388724	0.0423654	0.136907	0.329136	0.126412	0.379562	0.0936364	0.329768	0.187836	0.442582	0.115654	0.553098	0	0	0	0.125267	0
Asp3s17836_1	AsparagusV1_01	21548448	21548930	17836	1	A0986	+	483					0.104911	0.620896	0.178465	0.0885168	0.495796	0.832373	0.694084	1.06145	0.102563	0.222531	0.28514	1.40545	0.325022	0	0.543944	0.183214	0.25595	0.4073	0.349335	0.363759	0.31799	0.267349	0.431981	0.395625	0.132955	0.456238	0.147725	0.0578061	0.197558	0.46549	0.06082	0.407208	0.448072	0.157793	0.0676591	0.724628	0.231493
Asp3s21425_1	AsparagusV1_01	21549931	21550271	21425	1	A0987	+	341	4	A37+	0.804624	0.116393	0	0	0.631954	0	0	0.294748	0.491558	0.462603	0.145273	0.157599	0.538506	0	0.306913	0.293624	0.308182	0	0.5438	1.05767	0.141373	0.206095	0	0.37868	0.0679853	0.280186	0.0627735	0.0807782	0.139494	0.327511	1.04935	0.0824164	0	0.164794	0.423106	1.00575	0.287502	0	1.96735
Asp3s1421_2	AsparagusV1_01	21551272	21559407	1421	2	A0988	+	8136					0.984039	0.9215	0.884658	0.877563	0.938187	0.910049	0.963163	0.838568	0.998553	1.14273	1.18493	0.908523	1.01621	1.0399	1.04625	0.842941	1.00285	1.01555	0.796952	0.803329	0.916918	1.03693	0.965957	1.07158	0.826132	0.968287	0.882825	0.94715	0.888412	0.967197	0.913488	0.849552	0.886672	0.894594	0.91981	0.934666	0.975735
Asp3s1421_3	AsparagusV1_01	21559420	21612300	1421	3	A0989	+	52881					0.904563	0.913991	0.982918	0.880442	0.980977	0.97504	0.925577	0.921768	0.874017	0.942078	0.994009	0.92997	0.935129	0.906947	0.964831	0.983138	0.898874	0.835797	0.907077	0.941589	0.882532	0.936873	0.922392	0.972491	0.875159	0.889687	0.865334	0.859559	0.876057	0.832262	0.885486	0.924518	0.91537	0.892123	0.939328	0.875453	0.895091
Asp3s1421_4	AsparagusV1_01	21612398	21612614	1421	4	A0990	+	217					0.233511	0.690998	0.794456	0.394042	0.965602	0.92635	0.386224	1.4539	0.456571	0.247655	0.634667	0.69517	0.482291	0.461409	0	0	0.284848	0.906571	0.222158	0.647726	0.303336	0.892602	0.641004	0.770512	0.394576	0.888561	0.876817	1.15799	0.329795	0.518046	0.541494	0.258962	0.997322	0	0.752981	0.439877	0.515258
Asp3s1421_5	AsparagusV1_01	21612647	21635258	1421	5	A0991	+	22612					1.04203	0.952694	0.851998	0.939702	0.931952	0.927511	0.926617	0.905172	0.977089	0.912639	0.87706	0.877279	0.918736	0.898883	0.929507	0.925547	0.926687	0.942507	0.883703	0.822068	0.893682	0.93084	0.849933	0.892604	0.804657	0.74796	0.794121	0.928538	0.877742	0.94956	0.88601	0.910816	0.906052	0.918462	1.01599	0.851306	0.949394
Asp3s1421_6	AsparagusV1_01	21635269	21637100	1421	6	A0992	+	1832	3	A48-	1.22581	0.729614	0.968075	1.14588	1.48213	1.28354	0.637234	1.02411	0.914964	1.05481	1.00049	1.55474	0.851997	1.77037	0.428455	0.765154	1.23332	0.821164	0.641062	0.733785	0.907851	0.786411	1.19767	0.728352	1.54384	0.743174	1.37876	0.841999	1.58385	1.12779	0.690133	1.01248	0.705538	1.08893	0.393775	0.624021	1.2665	1.23311	1.03755
Asp3s1421_7	AsparagusV1_01	21637105	21648693	1421	7	A0993	+	11589					0.900715	0.849641	0.937183	0.999761	0.751635	0.80657	0.820822	0.874561	0.765148	0.853255	0.649654	0.963245	0.79019	0.807815	0.87507	1.0003	0.721824	0.789348	0.906841	0.706482	0.825473	0.683403	0.800172	0.789394	0.635394	0.732072	0.96251	0.754083	0.856308	0.783293	0.712285	0.911607	0.74698	0.657639	0.769822	0.83189	0.794354
Asp3s1421_8	AsparagusV1_01	21648704	21662180	1421	8	A0994	+	13477					0.541422	0.478422	0.575638	0.548815	0.610801	0.529505	0.61566	0.54428	0.474171	0.442626	0.582489	0.537278	0.574656	0.694648	0.491257	0.492464	0.590126	0.537662	0.633142	0.422389	0.481904	0.629185	0.572823	0.570695	0.571795	0.617252	0.820613	0.544858	0.598282	0.577636	0.571086	0.523294	0.508516	0.639027	0.475266	0.587862	0.566922
Asp3s1421_9	AsparagusV1_01	21662206	21693535	1421	9	A0995	+	31330					0.815148	0.780124	0.835022	0.866535	0.805429	0.791325	0.723613	0.713716	0.757379	0.900546	0.760487	0.828169	0.741587	0.798961	0.922431	0.803578	0.772074	0.831988	0.801675	0.85128	0.816584	0.798904	0.745141	0.847785	0.858827	0.874805	0.978523	0.73878	0.836796	0.799255	0.783861	0.765884	0.838137	0.857497	0.783345	0.74238	0.685212
Asp3s1421_10	AsparagusV1_01	21693546	21693988	1421	10	A0996	+	443					2.40205	2.1437	2.72411	1.54415	1.68926	1.51255	1.04054	1.6024	2.3483	2.30492	1.34718	2.2134	2.83496	0.339027	2.37224	1.59806	1.90691	1.1842	2.06762	2.53827	1.58493	1.60319	2.19793	2.15674	1.9328	2.23845	2.46963	2.26892	1.72317	1.77632	1.85672	2.15646	1.62843	2.32254	1.77044	2.1547	2.10329
Asp3s1421_11	AsparagusV1_01	21693999	21703831	1421	11	A0997	+	9833					0.89151	0.823463	0.902924	0.995686	0.913262	0.855207	0.946098	0.910422	0.97232	0.847135	0.616272	0.820765	0.76633	0.885889	0.977905	0.908954	0.731291	0.710238	0.877582	0.854089	0.729666	0.855787	0.985506	0.838058	0.68138	0.689125	0.819959	0.775171	0.725384	0.820283	0.845461	0.877239	0.887714	0.80221	0.764391	0.844547	0.746695
Asp3s1421_12	AsparagusV1_01	21706429	21732293	1421	12	A0998	+	25865					0.613194	0.749781	0.674858	0.681016	0.612214	0.690396	0.876504	0.580919	0.607135	0.654493	0.638961	0.641551	0.669661	0.540018	0.733375	0.766376	0.599041	0.669317	0.574994	0.714603	0.600597	0.615736	0.665956	0.638126	0.638904	1.15975	0.816543	0.527858	0.646529	0.617168	0.62466	0.624627	0.633122	0.493556	0.591299	0.642137	0.590792
Asp3s1421_13	AsparagusV1_01	21732302	21779850	1421	13	A0999	+	47549					1.0028	0.94185	0.950832	0.962089	0.943041	0.9498	0.947407	1.00108	0.993906	1.01042	0.966445	1.0406	0.945347	0.991804	1.00672	0.995678	0.961972	1.00813	0.935796	0.948888	0.934429	0.903429	0.979995	0.93938	0.88461	0.874172	0.878838	0.875502	0.911583	0.934455	0.903232	0.958462	0.957331	0.857524	0.907894	0.932805	0.899836
Asp3s1421_14	AsparagusV1_01	21781200	21786332	1421	14	A1000	+	5133					1.02666	1.03217	1.15032	0.907879	1.1255	1.14222	0.808227	1.19087	1.05195	1.21449	0.813869	1.26371	0.907315	0.975315	0.992961	1.32747	1.01555	1.0859	1.04249	0.972094	0.931854	1.00208	0.934907	0.953946	1.25524	1.1001	0.973031	0.892059	0.948072	0.876025	1.20182	1.17141	1.18054	1.15813	1.15871	1.04757	0.820484
Asp3s1421_15	AsparagusV1_01	21786483	21791118	1421	15	A1001	+	4636					1.21324	2.56595	1.20856	1.11587	1.05891	2.11742	1.49145	0.799627	1.03649	1.42583	1.00014	1.25276	1.15132	0.777509	0.974735	0.973494	1.07553	1.08208	1.15425	1.12936	1.03649	1.17914	1.26016	1.15411	1.38519	2.79851	3.14482	1.16234	1.91932	1.35185	1.12156	1.44244	0.918084	0.978154	1.39571	1.05007	0.964719
Asp3s1421_16	AsparagusV1_01	21791243	21795707	1421	16	A1002	+	4465					1.20296	1.45525	1.35138	0.880925	1.50171	1.25308	1.26701	1.29837	1.40903	1.39619	1.08986	1.35142	1.19541	1.13244	1.17682	1.49635	1.07058	1.31444	1.17686	1.19623	1.13515	1.04596	1.0592	0.957575	1.38071	0.913038	0.905537	1.03802	0.945659	1.13297	1.25662	1.29002	1.38948	1.28872	1.12713	1.26131	1.17696
Asp3s3161_7	AsparagusV1_01	21797017	21796708	3161	7	A1003	-	310					1.30766	0.806164	0.41709	0.827489	1.25528	0.432297	0.675893	0.508863	1.1186	0.693434	0.296178	0	1.01281	0.807466	0.678	0.999109	1.52868	1.69227	1.63286	1.47358	1.06168	0.624821	0.972189	1.23282	1.31197	1.06627	1.91804	0.990722	0.230857	1.35987	0.852853	0.453183	1.16354	0.983404	1.05417	1.43693	0.480907
Asp3s3161_6	AsparagusV1_01	21814168	21799648	3161	6	A1004	-	14521					0.872388	0.881167	1.00024	0.774341	0.737983	0.915962	0.859981	0.893516	0.931331	0.888222	0.935793	0.877831	0.850462	0.896382	0.886546	0.892786	0.847089	0.898663	0.893052	0.888098	0.957977	0.807746	0.930768	0.861938	0.835829	0.89725	0.935229	0.688347	0.905186	0.868996	0.805155	0.851377	0.844552	0.860758	0.888943	0.861123	0.967627
Asp3s3161_5	AsparagusV1_01	21855530	21814186	3161	5	A1005	-	41345	3	A43-	0.943308	0.740125	0.998851	0.978004	1.13208	1.03924	0.999116	0.917291	0.832127	0.947173	0.981294	1.01126	0.68842	1.05263	0.761926	0.806431	1.05103	0.975996	0.692198	0.66297	0.778887	0.551586	0.944094	0.727191	0.91846	1.00177	0.767284	0.789485	0.847341	0.855607	0.699298	0.834045	0.83627	0.846081	0.697929	0.662689	0.880513	0.878076	0.679691
Asp3s3161_4	AsparagusV1_01	21890861	21855553	3161	4	A1006	-	35309	0	A43-	1.02758	0.363683	1.05193	1.04893	1.06439	1.15878	1.11566	1.08454	0.308573	1.01862	1.05925	1.07455	0.325042	0.980501	0.340864	0.304838	0.974737	1.12279	0.357122	0.300864	1.02058	0.355283	1.0682	0.354133	1.00325	1.0154	0.960286	0.88466	0.887113	0.98922	0.391179	0.991746	0.976733	1.05597	0.42905	0.389606	1.01252	0.920046	0.339886
Asp3s3161_3	AsparagusV1_01	21892582	21892130	3161	3	A1007	-	453					0.335575	0.331008	0.761135	0.660652	0.396472	0.591664	0	0.783515	0.109355	0.474535	0.304024	1.33203	0	0.221028	0.463974	0.683717	0.13645	0.144758	0.21284	0.15514	0.484356	0.332564	0.460589	0.421826	0.56704	0.364839	0.630031	0.739612	0.315963	0.496318	0.648478	0.496201	0.636995	0.168242	0.360699	0.561903	0.411372
Asp3s3161_2	AsparagusV1_01	21894392	21892591	3161	2	A1008	-	1802					1.12479	1.13722	0.717524	0.593141	0.847179	0.780869	0.534863	0.678437	0.52232	0.745576	0.382139	0.669709	0.667901	0.555637	0.612345	1.12948	0.583131	0.327513	0.655439	0.468002	0.961911	0.609103	0.759043	0.927864	0.795886	0.703156	0.95029	0.68174	0.754575	0.966952	0.619472	0.841986	0.360298	0.63441	0.816077	0.900502	0.392972
Asp3s3161_1	AsparagusV1_01	21912544	21894403	3161	1	A1009	-	18142					1.06416	1.00284	1.01203	1.07226	1.10878	0.88642	0.965518	1.03038	1.03215	1.10196	0.971696	0.97702	1.01242	0.847168	1.10929	1.13164	0.929007	0.936171	1.03899	0.871603	1.03889	0.900392	1.07468	1.06777	0.869587	0.842668	0.918991	0.931089	0.866528	0.940311	0.978014	1.0516	0.80323	0.884302	0.943886	0.936538	0.947063
Asp3s1718_5	AsparagusV1_01	22054955	21913545	1718	5	A1010	-	141411	0	A43-	0.986654	0.460367	0.996516	0.949728	0.969201	1.05092	1.04908	0.97208	0.463471	1.00453	1.00469	0.944387	0.433718	0.919549	0.407791	0.492802	0.985421	1.01408	0.432154	0.457461	1.01267	0.428147	0.940889	0.462512	0.954625	1.00941	0.981652	0.898369	0.868019	0.937253	0.466101	0.933878	0.951012	1.02386	0.442293	0.446253	0.993939	0.987308	0.409045
Asp3s1718_4	AsparagusV1_01	22113895	22054966	1718	4	A1011	-	58930					2.90032	3.38416	3.1946	2.89982	3.52215	3.84719	2.50806	3.24904	3.29945	4.19861	3.13321	3.80522	3.51906	2.5333	2.80692	2.78407	2.95756	3.24816	3.00841	2.10847	3.60935	2.89572	3.62713	2.39994	2.74973	3.33648	3.18393	4.2821	2.91176	3.29541	3.21925	1.95151	2.67356	2.50511	2.35793	2.58462	2.95987
Asp3s1718_3	AsparagusV1_01	22134269	22113906	1718	3	A1012	-	20364	2	A42-	1.11618	0.851717	1.09983	1.11431	1.12595	1.04973	0.965745	1.13684	0.823126	0.964427	1.25037	1.15853	0.809312	1.10746	0.881394	0.695728	1.14307	1.08421	0.870134	0.867833	1.12211	0.833442	1.14318	0.791578	1.03142	1.13658	1.01437	1.05236	1.04529	0.981682	0.742692	1.053	1.02709	0.891323	0.94585	0.767228	0.999766	0.989031	0.905952
[truncated: 58,639 more rows]
[truncated: 110 more columns]

## Sheet: Sheet1
Asp3s1_1	AsparagusV1_05	96133591	96115775
Asp3s1_2	AsparagusV1_05	96112713	96108461
Asp3s1_3	AsparagusV1_05	96108459	96075260
Asp3s1_4	AsparagusV1_05	96074773	96042721
Asp3s1_5	AsparagusV1_05	96042710	96021370
[truncated: 59,338 more rows]
