# Supplementary material for: The asparagus genome sheds light on the origin and evolution of a young Y chromosome
Source: Nat Commun. 2017 Nov 2;8:1279. doi: 10.1038/s41467-017-01064-8 (PMC5665984; doi:10.1038/s41467-017-01064-8)
Supplement: Supplementary file 5 — Supplementary Data 2 [file 41467_2017_1064_MOESM5_ESM.xlsx]

## Sheet: Sheet1
finalNames	generic	family	tag	chr.v3	start.v3	end.v3	precursor_id3	strand.v3	5P	3P	precursor seq.
aof-mir8002	Asparagus-m0174	Asparagus-m0174	CATCCTTCAAGATCGAGGTCT	AsparagusV1_03	36573522	36573659	Asparagus-m0174	w	5p-CATCCTTCAAGATCGAGGTCT-4807		ACTAGTCCACCATCCTTCAAGATCGAGGTCTGGACCAATACTCAGAGTATTCGACTCACCCTCAAAAAAAGAGAGTCCCTCATTATCACTAAAAATCTTGACCACCTTGTGACTTGGTACTAGAAGGATCGGACGAAA
aof-mir8003	Asparagus-m0290	Asparagus-m0290	TTCCACCATCTCGTGTCCCCC	AsparagusV1_06	11597032	11597108	Asparagus-m0290	c	3p-TTCCACCATCTCGTGTCCCCC-5095		GTGTGAGCATGGGGGAAGCATGGGTGAGCATGGGAGTAGCATGGGGTTCCACCATCTCGTGTCCCCCCATCCTACGT
aof-mir8004	Asparagus-m0472	Asparagus-m0472	CGAATCAAACACATTGTCGAG	AsparagusV1_09	56297301	56297397	Asparagus-m0472	w	3p-CGAATCAAACACATTGTCGAG-729		ATGTTAGTGTCGACAGTGTGTTTGATTCAGGCATTAGCTTGTCCAAACATAGAGCAAGCCTACGCCCGAATCAAACACATTGTCGAGAACGCTAGCA
aof-mir8005	Asparagus-m0570	Asparagus-m0570	TTGGCAGCGGCTGTAGAGCTGC	AsparagusV1_07	38140716	38140888	Asparagus-m0570	w	3p-TTGGCAGCGGCTGTAGAGCTGC-570		AGCTGCATTTGCAGCGGTATAGAGCTGCGTTTGCAGCGACTGTAGAGCTACGTTTGCGGCGGTATGGAACTGCGTTTGCAGCGGTATGGAGCTGTGGATGCAGTGGCCGAAGAGCTGCGTTTGTAGCGATATGGAGCTACGTTGGCAGCGGCTGTAGAGCTGCGTTTGCAGCG
aof-mir8006	Asparagus-m0797	Asparagus-m0797	CACCTTAACTCGTACCTGTTAG	AsparagusV1_04	11914110	11914315	Asparagus-m0797	w	5p-CACCTTAACTCGTACCTGTTAG-6669		CTCAATGTGTCACCTTAACTCGTACCTGTTAGCTTTATCACATTGGTGTATATTTCATCGGAAGAATGCAGAACAAGTTGTTCAAACATGGGATAAGCAATTCCATAGTGCCCAAAAAGAGCAAAAAGTACCACTTCTATATCTTGCCAATGACATCTTGCAAAACAGCAAGCGGACAGGATCAGAGTTTGTTGGTGAGTTTTGGA
aof-mir8007	Asparagus-m0882	Asparagus-m0882	TATTTTCGAGACAGTTGTAAC	AsparagusV1_07	39586999	39587101	Asparagus-m0882	c	5p-TATTTTCGAGACAGTTGTAAC-1713		AAAAAACTCCTATTTTCGAGACAGTTGTAACTGTCTCGGAAGCATGATCAACTTTCTATTTCTGAGACAGTTGCAACTGCCTTGGAAACATGGTCAGTTTCAG
aof-mir8008	Asparagus-m0937	Asparagus-m0937	TCGGGTGCAGTTGGATCTGCG	AsparagusV1_04	49279682	49279950	Asparagus-m0937	w	5p-TCGGGTGCAGTTGGATCTGCG-1368		GAGCGTCCGGTCGGGTGCAGTTGGATCTGCGATGCGTTTTCAGTTTTAACAAACGGATGTAACTGGATTTGTATAACCAGGTCCTACTACACCCAACCAAACGCTCCCAACGTGCTGAAGATATCTAAGGTTGGTTCCGGTAAACGCAAACTACGAAGAGGTAATATCGCTATGTTGAAAACTACATTATTTTCCGAAGACTTTATTTTATTTTCCGAGCTATGTGCTGAGTATATTAGCTGATCCACTTGGGCCCGTATCGGATGGAA
aof-mir8012	Asparagus-m1065	Asparagus-m1065	TTCACGGCGTTCTCGAACTCC	AsparagusV1_04	88136578	88136684	Asparagus-m1065	c	5p-TTCACGGCGTTCTCGAACTCC-7853		GATCACCTGCTTCACGGCGTTCTCGAACTCCTCAACACGAGCTTGTAGGGACAAGGAATCTGAGGAAACAGACTCTTGACCCGGAGTGAGTGCCGTGATGGGTGGAA
aof-mir8015	Asparagus-m11238	Asparagus-m11238	AGAGAAGTCGGTCTAAATGCTC	AsparagusV1_02	77580163	77580327	Asparagus-m11238	w	5p-AGAGAAGTCGGTCTAAATGCTC-2622		GGAAACAAGAAGAGAAGTCGGTCTAAATGCTCAAAAAAGCTTATGTCAGTAGTTTCATTGGAAATGTCATGTTTGTAATTGTAATTGTTTATATACCTGTCAATAGTTTACTTTGACTTACTGGAAATAAAGTTTGTTTTTTGGGATATTTTCTATGTGTGTCTC
aof-mir8019	Asparagus-m1185	Asparagus-m1185	TCTGCAGTAGATACACACTG	AsparagusV1_Unassigned	24100658	24100866	Asparagus-m1185	c	3p-TCTGCAGTAGATACACACTG-109		GTGTGTATCTGCGGTGTATCTGCTGCAGATACACAGCAGTGTATCTGTAGTAGATACACAGCTGTGTGTATCTGCAGATACACAGTAGTGTGTATCTAATAGGTATCTACAGATACACACAGCTGTGTATCTTCTACAGATACACTGCTGTGTATCTATAGCAGATACACAGCAGTGTATCTGCAGTAGATACACACTGCAGATACACA
aof-mir8022	Asparagus-m12641	Asparagus-m12641	TCGAGATGTGAAGGACTTTGT	AsparagusV1_07	141192672	141192753	Asparagus-m12641	c	3p-TCGAGATGTGAAGGACTTTGT-3777		CAGACGCAATGTGGAGCAACTGCTCTTGAAGCTTGTACATTTGGCTGATCGTCGAGATGTGAAGGACTTTGTCTTGCTACAG
aof-mir8023	Asparagus-m12803	Asparagus-m12803	TGATTTTAGGAGAAAACGGTC	AsparagusV1_05	115011124	115011240	Asparagus-m12803	c	5p-CAGTTTTCCTCCAAAATCGCC-1326	3p-TGATTTTAGGAGAAAACGGTC-6975	AGTTGTTCAAATGGTAGTTTTTTGTCAGTTTTCCTCCAAAATCGCCTATTTAAAATCGTCTCTTAAATAGGTGATTTTAGGAGAAAACGGTCAAAAAGCTTCATTTTGACAGATTTC
aof-mir8025	Asparagus-m12848	Asparagus-m12848	TGCTTCTTTGATCGATACGTCT	AsparagusV1_04	7260108	7260279	Asparagus-m12848	w	3p-TGCTTCTTTGATCGATACGTCT-585		GATTAATATCTCATTTTGTATTGAAGATTTAAGTAAGAAGTTTGTAATTACTTACTAATTTTTGTTGCATCTTTCATGGAAAATGCTTCTTCAAATGGGACAAAGTTGTTAAATATGTTCTCCAGGTGGAATCCTGTTGGTGCTTCTTTGATCGATACGTCTTTTGTTAGTA
aof-mir8026	Asparagus-m13054	Asparagus-m13054	TTAACAGCATTGTCGAAAAGC	AsparagusV1_03	97928475	97928715	Asparagus-m13054	c	5p-TTAACAGCATTGTCGAAAAGC-1289		ATTGAATTTATTAACAGCATTGTCGAAAAGCGGTCGATAACAATTTCAGAAGGAGATTGTGCAAAATATAGAGCAAAGTTTTGTGCAACTCTCTTGTATGCACGCGATTCACCTTTTTTGTAAATATTATTTAAATTTTCACCATGGTGTTTGTTTTGTATGCAATATGTGGATGATATTATGTGGATGATATTATGTGGACGATACCCTCATTTGATATTATGTGGTTGATATTTTGTAA
aof-mir8027	Asparagus-m13065	Asparagus-m13065	TAACTTAAGAATTGGGGAACC	AsparagusV1_01	116885880	116886003	Asparagus-m13065	c	3p-TAACTTAAGAATTGGGGAACC-467		AATTGCTGTTAGGTTTCCCAATTCTCGTAAGTTGTTTCAAATTAGTAACTCTAGTAGCTACTTCTACTATTAATTGGAGGACTAATTTCAAAATAACTTAAGAATTGGGGAACCTAAAGCAACT
aof-mir8029	Asparagus-m13260	Asparagus-m13260	TTGGCCGAGACACTCTGGGGT	AsparagusV1_09	58767349	58767440	Asparagus-m13260	c	3p-TTGGCCGAGACACTCTGGGGT-7747		ACAGGCTGGAGACACCCTAGGGTGTCTCAGCGAGGCCGAGACACCCTTGGGTGTCTCGGCCTTGGCCGAGACACTCTGGGGTGTCTCGCTTG
aof-mir8036	Asparagus-m1453	Asparagus-m1453	GGCCAAAATGGACGTAGTGTC	AsparagusV1_01	19323745	19323807	Asparagus-m1453	w	5p-GGCCAAAATGGACGTAGTGTC-2329		AGACCGGGAGGGCCAAAATGGACGTAGTGTCTGAATACACTATCTTTATAGGCCTCCTAGTAC
aof-mir8038	Asparagus-m15037	Asparagus-m15037	ATTAACCTCTTCTTACCCTTC	AsparagusV1_06	14115393	14115590	Asparagus-m15037	w	5p-TGGGTATTGGAGGGGTGGATCG-1195	3p-ATTAACCTCTTCTTACCCTTC-2848	AGTCCAAATATGGGTATTGGAGGGGTGGATCGAGCTGCTTTGTCATGGATTCCACTGCCCTATTCCTATATGTTATTTTCATCTTGAGAGAAAAAAAAAGGAGGGGGGGAGAAAGAAAAAGATCATGTTCATGGGATAGGTTTGTGGCTTGCATGACTCAGGAGCTTCATTAACCTCTTCTTACCCTTCTTTGGATTG
aof-mir8040	Asparagus-m1737	Asparagus-m1737	TTGTGGATTCTTCAAATGAGT	AsparagusV1_05	80757313	80757390	Asparagus-m1737	c	3p-TTGTGGATTCTTCAAATGAGT-2368		AACCCTGGTCGCTTGTTTTGGGGATGCGCTAATTGAAAAGTGAGAAATTGTGGATTCTTCAAATGAGTGTCTGATGAA
aof-mir8041	Asparagus-m2058	Asparagus-m2058	TGTGTATGGACGAGAACCGGC	AsparagusV1_08	109829686	109829786	Asparagus-m2058	w	3p-TGTGTATGGACGAGAACCGGC-816		CTAGCAGGTGGGTGGTTCTCGTCCTTACAACGGCGAAGACAGATTACCATTCTGCCACCCTGTTTTGTCCTGTGTATGGACGAGAACCGGCCGCTTGCATG
aof-mir8044	Asparagus-m2353	Asparagus-m2353	CTCTGTAGATGTCGCGATGGA	AsparagusV1_04	75449529	75449721	Asparagus-m2353	w	5p-CTCTGTAGATGTCGCGATGGA-917		CACTCAGGTTCTCTGTAGATGTCGCGATGGAGGAATGAGCCAATTAGGAAGCTTTCCCTGATGTCAATATCGGGGAGTTCGACGAACATTCCCTCGATCAAGTGACGAGCTTCTCTAAGGCTGACCATAGATTGCTTGCTGATATGCTATCGGAGTAAGCACATCGTGAGGCTACAGGACCAACTATTGAGGT
aof-mir8045	Asparagus-m2505	Asparagus-m2505	TATTAGAGTTAGGTGATTACT	AsparagusV1_05	101638106	101638286	Asparagus-m2505	w	5p-TATTAGAGTTAGGTGATTACT-1517		AGGTAAATACTATTAGAGTTAGGTGATTACTATTAAGGATAGGTGTTACTGCGGCTAGGTAGGTGGGGGTAGATGTGAAGCTGCTCCAAAAAAACTAGTTCAATTTGGGTTTGACTTATGCCAAACTAAAAACAAGATATTGGACCAGACTTGTAGCACACGAAGTTCTGTGTCGTTGCTA
aof-mir8047	Asparagus-m3054	Asparagus-m3054	TTGGTATCTGGATTGTATAGC	AsparagusV1_06	26208580	26208701	Asparagus-m3054	c	5p-TTGGTATCTGGATTGTATAGC-3557		TAGAAAAGTATTGGTATCTGGATTGTATAGCTCTATTAATCCAGTGAAGTGAAGAACATTCACCGGCAATCTGTATTGGGTAGCATGAATAGCTTCGTACAATCCTATCGCCTTCAATTCAA
aof-mir8049	Asparagus-m3336	Asparagus-m3336	TTCCGAGTGAAGAATCGTTGCT	AsparagusV1_03	65662302	65662453	Asparagus-m3336	w	3p-TTCCGAGTGAAGAATCGTTGCT-30369		CGGTTTTTGGGCCGATATGGTGATTCATTGGTTGGCGTGGAGAGGCCTGGTACGAGTTGGACCTGCCTTGACATCGGATGCTTTGATTGGCTAGTAAACATTTGGCCGGGTTATCTAATTTTCCGAGTGAAGAATCGTTGCTACATAGAACC
aof-mir8050	Asparagus-m3397	Asparagus-m3397	TTTCCAGACATCTTCGTCAAGC	AsparagusV1_01	30416691	30416862	Asparagus-m3397	c	5p-TTTCCAGACATCTTCGTCAAGC-22053		CCGGGATGGATTTCCAGACATCTTCGTCAAGCCCTAGAAAAAAATTTACAATTCATATAAGATATAAGCGAAATAGACATATTTATAAATTTGAAGATATAAATTTCAAACAACATAAATTTTTATAATGGTTACCTTTTTCTCTTTACAGAAGTGTTAGGTTCTACAGAAT
aof-mir8051	Asparagus-m3642	Asparagus-m3642	CGAGTTTTCACGTTTGGGCGA	AsparagusV1_Unassigned	28570474	28570663	Asparagus-m3642	c	5p-CGAGTTTTCACGTTTGGGCGA-13399		CCTTGACGGGCGAGTTTTCACGTTTGGGCGAACTCCAGTATGTAGGCGAGTTTTAACCCTTCGTTCGAACGGGCGGGTTCGCGAGGTGTCGCCTACTTCTTCGCCTTTATGTTTATCCGCCAAAGGGCTATGGCGAGGCTCGCCAGCCCTTGGGGATTCGCCTATTCGGGTAGGCTCGCTCGCTCAGGGT
aof-mir8052	Asparagus-m3849	Asparagus-m3849	TTTCGATCCGCTCCGTTGAACT	na	na	na	na	na	5p-TTTCGATCCGCTCCGTTGAACT-256		TCCTAATTTTTTTCGATCCGCTCCGTTGAACTTAAACTACACATTTTTAAATCCAAACACATCAATTTTGGGGTGAACCCGTCGTGTTTTGACCTTTCATCCACTCACCGCAATTTTAACGGTTTTGAATGAATAGAACTTTTTGCACGGCTCAACGAAGGGTGAAAACACGACGGGTTCACCCCAAAATTGGTGTGTTTGGGTTTAAAAATGTGTAGATCAAGTTCAACAGAGAGGATCGAAAAAAAATTAGGGA
aof-mir8058	Asparagus-m4498	Asparagus-m4498	TTTAGTCTGATTTAGTAAAAT	AsparagusV1_02	81754788	81754952	Asparagus-m4498	c	5p-TTTAGTCTGATTTAGTAAAAT-742		CTGATATGGTTTTAGTCTGATTTAGTAAAATAAAGCACTTGAAGCTTTCATTAATCTTGATCCATCAGATTTTCTTGTTAAATTTGTTAAAGCACATTTGAATTTGTCATCAGTTGTTCAAGATCGAGTGTTCTGTTGTTAAATTCAAACATGCAACGATATCAT
aof-mir8059	Asparagus-m4817	Asparagus-m4817	ATTCCGCTCGTTTGACTCTAG	AsparagusV1_10	36879674	36879765	Asparagus-m4817	c	5p-ATTCCGCTCGTTTGACTCTAG-1793		CAAGCGGATTATTCCGCTCGTTTGACTCTAGCAGCCAACAGAGCATGTGGCTGTCAGCAACTAGAGTCAAACAAGCAGAAAGATCTGCCTGT
aof-mir8061	Asparagus-m5070	Asparagus-m5070	AGAATTAGAGGATTGCAAACC	AsparagusV1_06	29242211	29242292	Asparagus-m5070	w	5p-AGAATTAGAGGATTGCAAACC-172		TTTGAACTTGAGAATTAGAGGATTGCAAACCATGAAGAATTATTATTTTCGGTTTGGTTTCCTCTAATATCTCACTTTCATC
aof-mir8062	Asparagus-m5525	Asparagus-m5525	TTGCCTACTCCGCCCATTCCCC	AsparagusV1_01	113528119	113528256	Asparagus-m5525	c	5p-GGAGTGGGCGGATAGGCTAAA-493	3p-TTGCCTACTCCGCCCATTCCCC-56532	GGAAGATGGGTTTCTTGGAATTATGGGAGTGGGCGGATAGGCTAAAAATATCGAAATGATCCCCTGATCATCGATATTATTGTAATTCTTTTTGCCTACTCCGCCCATTCCCCTGATCTCAAGTCTCATTTTTCCCCG
aof-mir8063	Asparagus-m5526	Asparagus-m5526	TCCCGAAACTCCGCATGCCCAC	AsparagusV1_01	113527941	113528064	Asparagus-m5526	c	5p-GGTATGAGACTTTCGGGGAAG-1318	3p-TCCCGAAACTCCGCATGCCCAC-20064	AAGGGACCTGTTCGTAAGAGTTGTGGGTATGAGACTTTCGGGGAAGTGTTTTTAGCCTTTTGAAGAAACTGCTTACTTCCCGAAACTCCGCATGCCCACGGTTTTTACGAGCTCCTTTCTCTTC
aof-mir8065	Asparagus-m5982	Asparagus-m5982	TGCACTTGGTCGCTCAATGAC	AsparagusV1_07	24481839	24481975	Asparagus-m5982	c	5p-TGCACTTGGTCGCTCAATGAC-394		GAGTGGGTCTTGCACTTGGTCGCTCAATGACCAAACTACCCTCCAGTCTATGTTCCCTCTAAAAACCCTTCTCGTCCAGAAAAACATTGGCTAACGGGTATTTTGGTCATTGAGTGACCAAATTGCAAGACATCTTA
aof-mir8066	Asparagus-m6358	Asparagus-m6358	TGATTTCTAGCTGTCTAACCC	AsparagusV1_02	12088721	12088876	Asparagus-m6358	w	5p-AAAAGATTGTTAGGAGTTATT-10204	3p-TGATTTCTAGCTGTCTAACCC-27240	TTTTATTTAGGGTTTTGAGGAGAGGAAAAGATTGTTAGGAGTTATTAGATTGGGTTTGGATTGGAAAAATCTTGTATAAATCAAGTGTTTTCCAAAACCTCCCAATCTAGTGATTTCTAGCTGTCTAACCCTCTCCTTTTTCGCCTCTGCAGTCTC
aof-mir8067	Asparagus-m6530	Asparagus-m6530	TTTAGTAAAATTAGTCGTCACT	AsparagusV1_04	142504818	142504971	Asparagus-m6530	c	3p-TTTAGTAAAATTAGTCGTCACT-591		ATGAGTATGAGGTGGCGGCTCATTTAGCTAAATGAGCAACCAAGAGGTGAAGTGACGAGATCCATATCTTTGATGTGACTAGCAAGCTGAATCTCACTACATGATTATCTCTCCTTAGCTCATTTAGTAAAATTAGTCGTCACTTCATACCCCA
aof-mir8068	Asparagus-m6681	Asparagus-m6681	TTTGATTATTGGATTGTTGCCT	AsparagusV1_Unassigned	34619578	34619679	Asparagus-m6681	c	5p-TTTGATTATTGGATTGTTGCCT-3870		GCAATTTCTTTTTGATTATTGGATTGTTGCCTTTCATTTCTTGAGGCACCTGAACCAATGATTTTCTTTGCAGGTTACCTATGTCGTTAAAGGGATCACGCA
aof-mir8070	Asparagus-m7338	Asparagus-m7338	TAGGAGTTATTGGATTGGGTT	AsparagusV1_04	18990563	18990665	Asparagus-m7338	c	3p-TAGGAGTTATTGGATTGGGTT-1855		CCCTAGCATATACCGAATACCTTATGTTGCTTTTGTAATTCTTTTAGGGTTTTACGGAGAGGAATAGATTGTTAGGAGTTATTGGATTGGGTTTGGGTTGGAA
aof-mir8071	Asparagus-m7380	Asparagus-m7380	TAAGAACTCATGAATAAATGCA	AsparagusV1_03	38480915	38481139	Asparagus-m7380	c	5p-TAAGAACTCATGAATAAATGCA-689		CCCAAACTGATAAGAACTCATGAATAAATGCAAAAAAACACTGTCACATCATTAATCTGTCAAATATTTGACTGTTGGCTCACAACATGACCGCATTGAACCCACAAACATACTTTAAGGGTCAAAATAGGTAAACTGATACTTTAGTGGGAAGTTGAGAGTTCACCCATAGATACTTGAAGGATGAGTTAGTTATTTTGTTCTATTTTGTTCTTAGAGATTAAT
aof-mir8072	Asparagus-m7482	Asparagus-m7482	TCCTTGTAGATGAGTTGTGCA	AsparagusV1_09	67696405	67696656	Asparagus-m7482	c	5p-TCCTTGTAGATGAGTTGTGCA-7974		TTTGCTCTCATCCTTGTAGATGAGTTGTGCAAGGGTGGTCTTTCCCATTCCTCTGTGTCTCATTATGTGGAAACGAGTGTGTTAATGTTGCTTTCTTCCTCATCTGCAACGGGCGTCATCCGAGGAAAGTGCACCAGATGTTATGCGCACAAATTATGAGGGTGGTAAGGTAACATCTCTCTTGTTCCATAATGGGCCTCAGAGGAATGGGGAAAACATCCTTGCACAACTTGTCTATAAAATGAGAGCACA
aof-mir8073	Asparagus-m7574	Asparagus-m7574	CACGTGACTGTTCCTTTCAAA	AsparagusV1_01	110392590	110392691	Asparagus-m7574	w	5p-CACGTGACTGTTCCTTTCAAA-2510		ATATTTGAGCCACGTGACTGTTCCTTTCAAATTTATGGAGACTTTGTGGGAATTTTGATAACTAAGTAGTCTATTGAAATGCAATTACTCTGGCTCCTTCAA
aof-mir8076	Asparagus-m7894	Asparagus-m7894	ATCTCTCTCCCTCAAAGGCTCT	AsparagusV1_02	59746823	59746911	Asparagus-m7894	w	5p-ATCTCTCTCCCTCAAAGGCTCT-153		GCCCTTTGGGATCTCTCTCCCTCAAAGGCTCTCATACCCAGATGTGAAATCTGAGTTGAAGCCTTGAGGGTCAGAGATCCTAGAGGCCT
aof-mir8077	Asparagus-m7896	Asparagus-m7896	TATGAATTTCCGCTGTAGTTT	AsparagusV1_02	59690252	59690360	Asparagus-m7896	w	5p-TATGAATTTCCGCTGTAGTTT-37461		AGCCCGTATTTATGAATTTCCGCTGTAGTTTTGGGGCGTGACAGAAAGATGGTATCAGAGCTGAGGCTATAGGTCCTAAATTATTTTGGAGATGGTTAAGAAATGGAAA
aof-mir8078	Asparagus-m7978	Asparagus-m7978	GGGCACCTCGTCATTGGCAGG	AsparagusV1_04	123264001	123264137	Asparagus-m7978	c	5p-GGGCACCTCGTCATTGGCAGG-425	3p-TGCCAAAGGAGAGTTGCCCTT-351	GAATTGGTTAAGCGAGGTCATCGAAGGGCACCTCGTCATTGGCAGGCGACAATTGTGACAGGATCAAAAGGTAATTAGTTGATCAGTACTCTGCCAAAGGAGAGTTGCCCTTTGACTGCTTCAGCTTACAGTCTCGC
aof-mir8080	Asparagus-m8135	Asparagus-m8135	CGTTTTCTTGGATTGATAGAGA	AsparagusV1_08	35868195	35868384	Asparagus-m8135	c	5p-CGTTTTCTTGGATTGATAGAGA-260		GCTACTCTAGCGTTTTCTTGGATTGATAGAGACTCATGGGCTAAATTGTGCACTTATTATGATTCAGAGGACAAGAAGGTGTATAGTTTAAACTAAATTAATTGTTTAGTAGGTAATTAATTTTTCTTTTGTTTGATTTCAAATCTAAATATAATACTAACATGCAGGAGAACGCAAGACGTAATGTGCA
aof-mir8082	Asparagus-m8917	Asparagus-m8917	TTGGATCAGTTTCATCAGAAG	AsparagusV1_08	128682287	128682494	Asparagus-m8917	c	3p-TTGGATCAGTTTCATCAGAAG-3847		AGGGGTCGGATGAAATCATTATAATTTCTGATGGTGATGACTCAATTGGAACAACTTCTACCACGAGATCCTCATCCTCAACATGTTCAAGCTCAGACTCGGATGAATCTATCATAACAACTTCTACAGGTTCGACCTCCGGTGAGTCTGGGGTCATATGATTAGCCATTATCAAATTTGGATCAGTTTCATCAGAAGTGTATCCCCA
aof-mir8085	Asparagus-m9248	Asparagus-m9248	TTCTAGTAGCATTGCATGGAC	AsparagusV1_04	49519372	49519452	Asparagus-m9248	c	5p-TTCTAGTAGCATTGCATGGAC-2015		CCTGATTGGATTCTAGTAGCATTGCATGGACAACCTTTAGACCTTGCAGGTCTATCAGGATCATGACCTGTAATTTGAGGA
aof-mir8086	Asparagus-m9919	Asparagus-m9919	CCAGAACAGATGGTACACCTC	AsparagusV1_05	45141019	45141134	Asparagus-m9919	w	3p-CCAGAACAGATGGTACACCTC-1093		TCTACTTTCCTGATGTGCATCATGTGTTCTGATGTTACATCTTGCATGTGATGTTTTCATTCTATTCCTTGTGTTAGATCTAACACCAGAACAGATGGTACACCTCAGGAAAGTAG
aof-miR156a	miR156_1	miR156	TGACAGAAGAGAGTGAGCAC	AsparagusV1_02	18070343	18070444	Asparagus-m0067	c	5p-TGACAGAAGAGAGTGAGCAC-18511		TAATGGAGGTTGACAGAAGAGAGTGAGCACTCATGGTTTTCTTGCATACAGTTCATGCTTGAAGCTATGCGTGCTCACTTCTCTTTCTGTCACCCACCACCA
aof-miR156b	miR156_2	miR156	TTGACAGAAGATAGAGAGCAC	AsparagusV1_01	113364864	113364999	Asparagus-m9660	c	5p-TTGACAGAAGATAGAGAGCAC-25409	3p-GCTCTCTATGCTTCTGTCATC-484	GAGAGAAGGGCATTGGTGATGTTTGTTGACAGAAGATAGAGAGCACAGATGATGAAATGCTAACTGGCTCATTGCATCTCATTCCTTTGTGCTCTCTATGCTTCTGTCATCACCTTCAGCCTCCCTTTGTGCAACA
aof-miR156c	miR156_3	miR156	TGACAGAAGAGAGAGAGCAC	AsparagusV1_05	94483334	94483436	Asparagus-m1693	c	5p-TGACAGAAGAGAGAGAGCAC-3127		CTGCACTATATGACAGAAGAGAGAGAGCACAGCCCGACACCGGCGAAAAGGGCGTCGCTGTTGCTGGGTCTGGGCTCTCTTATCTTTCTGTCATATACAATAT
aof-miR159a	miR159_1	miR159	TTTGGATTGAAGGGAGCTCTA	AsparagusV1_06	14115356	14115626	Asparagus-m26733	w	5p-GAGCTCCTTGAAGTCCAAATA-153	3p-TTTGGATTGAAGGGAGCTCTA-3023900	CATAAAATTGTAGGTTTTAAGAGTGGAGCTCCTTGAAGTCCAAATATGGGTATTGGAGGGGTGGATCGAGCTGCTTTGTCATGGATTCCACTGCCCTATTCCTATATGTTATTTTCATCTTGAGAGAAAAAAAAAGGAGGGGGGGAGAAAGAAAAAGATCATGTTCATGGGATAGGTTTGTGGCTTGCATGACTCAGGAGCTTCATTAACCTCTTCTTACCCTTCTTTGGATTGAAGGGAGCTCTACACGTTAATCTTTCTAATTTTTTCT
aof-miR160a	miR160_1	miR160	TGCCTGGCTCCCTGAATGCCA	AsparagusV1_01	130465963	130466065	Asparagus-m11024	w	5p-TGCCTGGCTCCCTGAATGCCA-95		TAATGAAGCCTGCCTGGCTCCCTGAATGCCATCTGAGAAGCTTATCAAAAGAGTTTGATGCACCTCCTAGTTGGCATACAGGGCAGCCAAGCAGACATATATA
aof-miR160b	miR160_2	miR160	TGCCTGGTTCCCTGTATGCCA	AsparagusV1_06	483226	483350	Asparagus-m4236	c	5p-TGCCTGGTTCCCTGTATGCCA-44214		GGGATCGATGTGCCTGGTTCCCTGTATGCCACCCAGGTACCCCCAATCTCATGCTGCCTAGGTTGGGTATTTTGGGTGGCGTGCATGGAATCAAGCATGTCTTAATTAATTTGCCTTTGATCTCC
aof-miR160c	miR160_3	miR160	TGCCTGGCTCCCTGTATGCCA	AsparagusV1_06	75997118	75997223	Asparagus-m4407	c	5p-TGCCTGGCTCCCTGTATGCCA-11211		TTCATGAGAATGCCTGGCTCCCTGTATGCCACACGTGTGCACTAATTCTTGCTGCTTGAATTTGGTTACTGCGGGTGGCGTGCGAGGAGCCAAGCATTCAGTACCC
aof-miR164a	miR164_1	miR164	TGGAGAAGCAGGGCACGTGCA	AsparagusV1_05	11050130	11050262	Asparagus-m6502	w	5p-TGGAGAAGCAGGGCACGTGCA-2545	3p-CATGTGCTCATCTTCTCCATC-678	GCATTGAGAGGTGGCTTGTGGAGGATGGAGAAGCAGGGCACGTGCATTACCATCTAACGCACGTGAGTACTTAGTTGGATAGTTCTTCATGTGCTCATCTTCTCCATCATGCACATCCTACCTAAAGTTTCAA
aof-miR166a	miR166_1	miR166	TCTCGGACCAGGCTTCATTCC	AsparagusV1_03	10001292	10001423	Asparagus-m2775	c	5p-AATGAAGTTTGATCCAAGATC-2146	3p-TCTCGGACCAGGCTTCATTCC-13843802	GAGAAAGGAAAGTTTGGGTGTTTGGAATGAAGTTTGATCCAAGATCTTTTAATATTAATGATCCTAATGAGTGGCTAATTAAGAGATCTCGGACCAGGCTTCATTCCTCACACCTTGCTTTTTCATTACAGA
aof-miR166b	miR166_2	miR166	TCTCGGACCAGGCTTCATTCT	AsparagusV1_07	138024221	138024400	Asparagus-m9340	c	5p-AATGAAGTTTGATCCAAGATC-2146	3p-TCTCGGACCAGGCTTCATTCT-554752	TGAAGAAGGAAAGTTGGGTGTTTGGAATGAAGTTTGATCCAAGATCTTTTCGCCATTGATCTTGTTTTCAGTCCCATATATATTTTAAAAAAAAGATACCGGGGTAAGTTTTATTCCAATATTTTAGGGCCAGATCTCGGACCAGGCTTCATTCTTCACACCTTACTTTTTATTGCAAAT
aof-miR166c	miR166_3	miR166	TCGGACCAGGCTTCATCCCCC	AsparagusV1_07	146958518	146958638	Asparagus-m0455	w	5p-GGAATGTTGTCTGGCTCGAGG-10397	3p-TCGGACCAGGCTTCATCCCCC-1981943	TTCATTTGTTGAGGTTAGGTTAAGGGGAATGTTGTCTGGCTCGAGGTAATTTTTCGTTTTAATACTAAAATAATCTCGGACCAGGCTTCATCCCCCTCAACGCACCAACACTACTTGCTCT
aof-miR166d	miR166_4	miR166	TCGGACCAGGCTTCATTCCCC	AsparagusV1_01	23336696	23336917	Asparagus-m7906	c	5p-GGAATGTTGTCTGGCTCGAGG-11234	3p-TCGGACCAGGCTTCATTCCCC-43298390	ATTAAAGGAAGCTTTCTCTTTGAGGGGAATGTTGTCTGGCTCGAGGCCATCTTTTCTGATCCATTACCCTGATCATTTCTCTTTTCTTTTCTATTCATTTATATCAGATTTTAAAAGATCAACAACCCGTTTCTCAATTTATATTGTAAATTAAGACTCCATGAGAGAGATCGATCTCGGACCAGGCTTCATTCCCCTCAATCACAGCTTCCAACCCCATCT
aof-miR166e	miR166_5	miR166	TCGGACCAGGCTTCATTCCTC	AsparagusV1_07	146958435	146958588	Asparagus-m0454	w	5p-TCGGACCAGGCTTCATTCCTC-2087932	3p-GGAATGTTGTCTGGCTCGAGG-10397	ATCAATGACAGAGGCCGTAAATGATTCGGACCAGGCTTCATTCCTCTCAAAACTCTCTTTTCTCAATTCGCTCAATAACTGGTTTCATTTGTTGAGGTTAGGTTAAGGGGAATGTTGTCTGGCTCGAGGTAATTTTTCGTTTTAATACTAAAAT
aof-miR167a	miR167_1	miR167	TGAAGCTGCCAGCATGATCTA	AsparagusV1_08	68461694	68461821	Asparagus-m1172	c	5p-TGAAGCTGCCAGCATGATCTA-7120		GGGGAATGAGTGAAGCTGCCAGCATGATCTAGCTTTGATTGACACAAATCTTATATATTATATTGAACACCAAAAATTAAGGGTCAACCCTTGCTAGGTCATGCTCCGGCAGCCTCACTTCTTCCCTC
aof-miR167b	miR167_2	miR167	TGAAGCTGCCAGCATGATCTGA	AsparagusV1_03	12027534	12027659	Asparagus-m6497	w	5p-TGAAGCTGCCAGCATGATCTGA-437094	3p-AGATCATGTTGCAGTTTCATC-394	GATTGTTTAGTGCACCAAAAGTAGCTGAAGCTGCCAGCATGATCTGATCTATTTTTGCCCTTATCATAGAAAGGCGCATCAGATCATGTTGCAGTTTCATCTGCTGATGGGAGCACAAGATAAACC
aof-miR167c	miR167_3	miR167	TGAAGCTGCCAGCATGATCTG	AsparagusV1_06	1977018	1977272	Asparagus-m10165	w	5p-TGAAGCTGCCAGCATGATCTG-54885		TGTGAGTGCTTGAAGCTGCCAGCATGATCTGGTCATCTAAAACTTAGATCAATTAGTTATATTTATGTGAGAAACTTTGTTTTGGTTATCTTTATCATTAGTACTACTACATAGAGTTCTTGACGTCATTTTGATGATTTCTAGCTTGTTTACATATTATTTTATTTGTTGATAGGATTTGAGGTCTAATTGCATAGAATTTTGTAAGCCTGCATTCATTCTCATCAGATCATCTTGCAGCTTCAATCACTCACT
aof-miR168a	miR168_1	miR168	TCGCTTGGTGCAGGTCGGGAA	AsparagusV1_Unassigned	39519994	39520157	Asparagus-m8807	w	5p-TCGCTTGGTGCAGGTCGGGAA-60369	3p-CCCGCCGTGCATCAAGTGAAT-2558	CTGTTTCATCGCTGTTCTCTCGGATTCGCTTGGTGCAGGTCGGGAACGGTCTGCCGCCGTACGATCAGATCAGGTTCCGATCAGATTCGATCCTGTCCGTCCATTGGGCGGCTCAGTTCCCGCCGTGCATCAAGTGAATTCGAGAGTGTCCGGCGAAAGGACGA
aof-miR168b	miR168_2	miR168	TCGCTTGGTGCAGGTCGGGTC	AsparagusV1_04	143360978	143361109	Asparagus-m12289	w	5p-TCGCTTGGTGCAGGTCGGGTC-171969	3p-TCCCGCCTTGCATCAACTGAAT-51312	TTTCGATTTCGCGTCCGCCTCTGATTCGCTTGGTGCAGGTCGGGTCCGCCTCGATCCGGCATCCGGCGACGGCGATGGCGGCGGATCCCGCCTTGCATCAACTGAATCGGAGGCGGATCAGCGAGTGGATTG
aof-miR169a	miR169_1	miR169	TAGCCAAGGATGATTTGCCTA	AsparagusV1_02	81968177	81968301	Asparagus-m7314	c	5p-TAGCCAAGGATGATTTGCCTA-413		CTACCTTTGGTAGCCAAGGATGATTTGCCTATATGCTCATTGAGACCTTTGGTAGCTTGAGTTATAGAAATATTGAGATCTTAATGTTGGTTCATAGGCAACTCCTTGGCTATGCTAAGTGGTTC
aof-miR169b	miR169_2	miR169	TAAGCCAAGGATGACTTGCCT	AsparagusV1_01	2604704	2604823	Asparagus-m3547	c	5p-TAAGCCAAGGATGACTTGCCT-322		CTATCTTTGCTAAGCCAAGGATGACTTGCCTATGTACTCTTGAGAAATTTTGGTAGTTCGAGATAAACACAAAATCTCAAAGTGGATAAGTAGGCAAGCATCCTGGCTTTGTTAAGTGGC
aof-miR169c	miR169_4	miR169	TAGCCAAGGATGACTTGCCT	AsparagusV1_10	7883320	7883432	Asparagus-m10653	w	5p-TAGCCAAGGATGACTTGCCT-10229		ATATCTTTGGTAGCCAAGGATGACTTGCCTATGTTGCTAGTAGTTCTCAAAATGTGACTAAATCTCATTTATATGGGGGTTCATAGGCAGTCTCCTTGGCTACCCTAAGCGGC
aof-miR171a	miR171_2	miR171	TGATTGAGCCGTGCCAATATC	AsparagusV1_07	95110467	95110621	Asparagus-m36350	w	5p-TGTTGGCCCGGTTCATTCAGA-175	3p-TGATTGAGCCGTGCCAATATC-3408	TTCTCCATTGAAATAGTTACTATGATGTTGGCCCGGTTCATTCAGATACCACTAGCTAAGGCACAAAAGAAAAGAAAAAGTAATCCTTAAGCCTTAGATTTGTGTTTTCTGATTGAGCCGTGCCAATATCTTAGTACTCTTTCATTCTATCTGCA
aof-miR171b	miR171_3	miR171	TTGAGCCGCGCCAATATCACT	AsparagusV1_05	123303160	123303274	Asparagus-m5299	c	3p-TTGAGCCGCGCCAATATCACT-1574		CGCGGTGGATGATTAAAAGAAGCGATATTGGTGAGGTTCAATCCGATGATTGAATTTACACGACGATGGTAGAACTGTCTCAGATTGAGCCGCGCCAATATCACTTCCCTCCATT
aof-miR171c	miR171_4	miR171	TTGAGCCGCGTCAATATCTCC	AsparagusV1_03	25675520	25675652	Asparagus-m6273	c	5p-AGGTATTGGCGTGTCTCAATT-633	3p-TTGAGCCGCGTCAATATCTCC-13549	ATCGAAGAGTGTTTGATAGAAGAGGAGGTATTGGCGTGTCTCAATTTAAGGACGTGGTTGGATATTGTCAACAGCTATGTAATTTGATTGAGCCGCGTCAATATCTCCTTGTGCTTCAAGCACTCAAACGAAT
aof-miR172a	miR172_1	miR172	AGAATCTTGATGATGCTGCAT	AsparagusV1_02	1575429	1575532	Asparagus-m0626	c	3p-AGAATCTTGATGATGCTGCAT-4129		CTGTTTGCAGGTGCAGCATCTTCAAGATTCACAATATTATTGAGAGGCCTCCTTTGATTTACTCAGGGACTTGAGAATCTTGATGATGCTGCATCAGCAATAAG
aof-mir2118b	Asparagus-m9093	miR2118	TTCCCGAAGCCTCCCATTTCTA	AsparagusV1_01	113067148	113067272	Asparagus-m9093	c	3p-TTCCCGAAGCCTCCCATTTCTA-1263		ATAAGAGCTATGGAAATGGAAGGATGGGGAAGTTCTGTTTCCAATTTTCTTTTATCAAGTCCATAACTTGATGAGAAATGGGTTACAGAGTACTTCCCGAAGCCTCCCATTTCTATGGTTCTTGC
aof-mir2118c	Asparagus-m9094	miR2118	TTTCCGATGCCACCCAATCCTT	AsparagusV1_01	113061954	113062069	Asparagus-m9094	c	3p-TTTCCGATGCCACCCAATCCTT-470		CTAAGAGCTGCAGGATTGGGAGTGTCGAGAGAAAAATACTATTTCCTAACTCTGTCAATAATGGTCGAGATGGGTAATTGGTTATTTCCGATGCCACCCAATCCTTTGGTTCTTAT
aof-miR2118a	miR2118_1	miR2118	CTCCCGATGCCACCTAATCCTT	AsparagusV1_01	113059844	113059986	Asparagus-m9095	c	5p-GGATTGGGGTTGTCGAGGAAAC-334	3p-CTCCCGATGCCACCTAATCCTT-53710	GAAGAACGCGCTTCTAAGAGCGAGAGGATTGGGGTTGTCGAGGAAACAACCGAGTCCTAACTCTGCCAATATTGGTCGAGATGGGAAACTTGTTATCTCCCGATGCCACCTAATCCTTTGGTTCTTAAGGGCTTCTTCCTCTT
aof-miR2275a	miR2275_1	miR2275	TTCGGTTTCCTCCAACATCTCA	AsparagusV1_04	143037683	143037768	Asparagus-m1990	w	3p-TTCGGTTTCCTCCAACATCTCA-1582		GTTTTGAATGTGAGAGTTGCAGGAAACTGAACACGTTTACCACTTATAAACAGGTTCGGTTTCCTCCAACATCTCATCTTCAATGG
aof-miR2275b	miR2275_2	miR2275	TCTGGTTTCCTCCAATATCTCA	AsparagusV1_04	142461369	142461525	Asparagus-m6534	w	5p-TCTGGTTTCCTCCAATATCTCA-612	3p-AGAATTGGTGGAAACTGAACT-212	TTAACTCTTGGAGCATGCAATTTTGTCTGGTTTCCTCCAATATCTCACCTTCAACTGCTCAACTATTTGCATAATCAAGAATATAAATTGTGTGTGGTGGTATTGAATGTGAGAATTGGTGGAAACTGAACTTGTATGTCTGCTAATATTGGTATTA
aof-miR2275c	miR2275_3	miR2275	TTTGATTTCCTCCAATATCTCA	AsparagusV1_04	142464985	142465107	Asparagus-m6532	w	5p-TTTGATTTCCTCCAATATCTCA-187		TGCAATTTTGTTTGATTTCCTCCAATATCTCACTTTCAACTGCTCAATTGTTCCATTATCAAGAACTCATATTATGCGCGATGGTATTGAATGTGAGAATTGGGGGAAAGTGAAGCTATGCAT
aof-miR2275d	miR2275_4	miR2275	TTCAATTTCCTCCGATATCTCA	AsparagusV1_04	142461455	142461583	Asparagus-m6533	w	5p-AGAATTGGTGGAAACTGAACT-212	3p-TTCAATTTCCTCCGATATCTCA-441	ATTGTGTGTGGTGGTATTGAATGTGAGAATTGGTGGAAACTGAACTTGTATGTCTGCTAATATTGGTATTATATGATATGGGTTCAATTTCCTCCGATATCTCACCTTCAGTTGCTCCCTCTATGTTAG
aof-miR319a	miR319_1	miR319	TTGGACTGAAGGGAGCTCCCT	AsparagusV1_05	113982298	113982489	Asparagus-m1112	w	3p-TTGGACTGAAGGGAGCTCCCT-1666028		GAATAGGATCCCCTGAAGAGAGCTTCCTTCAGTCCACTCATGGGCAGCTGTAGGGTTGAATTAGCTGCTGACTCATTCATTCAAATACTAAGTCAGAGAAAGAGACTTGGTAGATGAGTGAATGATGCAGGAGATAAAGTTAGACTCTATGCGGTCTTTGCTTGGACTGAAGGGAGCTCCCTTCGTCTATAG
aof-miR319b	miR319_2	miR319	TTTGGACTGAAGGGAGCTCCT	AsparagusV1_09	6435045	6435143	Asparagus-m12971	c	3p-TTTGGACTGAAGGGAGCTCCT-60622		GCGGCAGAAATGGGGGCTCCTTTCAGCCCAGAAACAATAATGACAAAATATTTTGATTATTTTCGTTGTTTGGACTGAAGGGAGCTCCTAATTCTTCTG
aof-miR390a	miR390_1	miR390	AAGCTCAGGAGGGATAGCGCC	AsparagusV1_08	127059777	127059922	Asparagus-m5547	c	3p-AAGCTCAGGAGGGATAGCGCC-19076		CCATGGCTTGAACCCTTTGCTCATTTCCCTTCTAGCTCATTCTCTTCTATTTTCTCTCCATATATTTCTCTCAAAATCGGAGGAAAATAAAGAAAAAAGTGTGAAAGAATCCTTAAAGCTCAGGAGGGATAGCGCCATTCATCATG
aof-miR393a	miR393_1	miR393	TCCAAAGGGATCGCATTGATTC	AsparagusV1_07	1318320	1318436	Asparagus-m7797	w	5p-TCCAAAGGGATCGCATTGATTC-5001		CGAGGAAGCATCCAAAGGGATCGCATTGATTCTCACTTGATTAATTAGTTCAGAATTAAGCTAATTAATTTTGATATCCGCCGAGGGAATCATGCGGTCCTTTTGGAAGTCTCCTCT
aof-miR393b	miR393_2	miR393	TCCAAAGGGATCGCATTGATCT	AsparagusV1_01	16904586	16904722	Asparagus-m2658	w	5p-TCCAAAGGGATCGCATTGATCT-269182	3p-ATCATGCGTTCCCTTCGGAGA-547	CTCTTCCAAGTAGCTAATGGAGAATTCCAAAGGGATCGCATTGATCTAATGTATCTCCAACACTTGTGTGTTTGCTTTTTTACTTAGCAAGATCATGCGTTCCCTTCGGAGATTTCCATTTGTTGCTTCTTCTTCCT
aof-miR394a	miR394_1	miR394	TTGGCATTCTGTCCACCTCC	AsparagusV1_07	86034008	86034118	Asparagus-m8086	c	5p-TTGGCATTCTGTCCACCTCC-6751		GAGAAATCTTTTGGCATTCTGTCCACCTCCATAACTTAGCCATTCTCATTTCAGATGTAGAATGATAAATAAATGAAGAACAGGAGGTGGATAGTTTGCCAACAGAGCTCT
aof-miR395a	miR395_1	miR395	TGAAGTGTTTGGGGGAACTCT	AsparagusV1_08	417908	418018	Asparagus-m5080	w	3p-TGAAGTGTTTGGGGGAACTCT-5278		TGTTGCTTATCCCCGGGAGTTCCCTCAAACACTTTGTTATATAACTCAATCTCTCTGATACAAGGGAGGTAGTATTCTACTGAAGTGTTTGGGGGAACTCTGGATGGTAAT
aof-miR395b	miR395_2	miR395	ATGAAGTGTATGGGGGAACTC	AsparagusV1_07	142801792	142801891	Asparagus-m12027	w	3p-ATGAAGTGTATGGGGGAACTC-334		GTTGTCCTCTGGAGTTCCCTCAGACACTTCACTAAAGATATCTGAAGTATTGAGGACGTTTCGTCTCTAATGAAGTGTATGGGGGAACTCTGGCGGGCAA
aof-miR396a	miR396_1	miR396	TTCCACGGCTTTCTTGAACTG	AsparagusV1_10	6303126	6303347	Asparagus-m13910	w	5p-TTCCACGGCTTTCTTGAACTG-2082647	3p-GTTCAAGAAAGACGTGGGAAA-215	GGAAGTCAAGATTATGGATATGTTCTTCCACGGCTTTCTTGAACTGTGTACTCAATTCTTATTTCTTTTCATTTTTCTCTTTTTGAATAGTTTGGAAAAAGAAAAAAAAATAGGATAAAAAAAAGGATGACGGAAAAAAGAAAAGAATAATTTGGGAAAAGATGGAGAAGGTCATAGTTCAAGAAAGACGTGGGAAAACATGGCATGTCTTTTTGTCTCGTC
aof-miR396a	miR396_2	miR396	TTCCACAGCTTTCTTGAACTG	AsparagusV1_05	125132616	125132749	Asparagus-m2635	w	5p-TTCCACAGCTTTCTTGAACTG-431918	3p-GTTCAATAAAGCTGTGGGAAA-2808	TTCATAAATGGTTCTCTTTGTATTTTTCCACAGCTTTCTTGAACTGCATAGAAAAGGGCTTCAATTGCCGAAGGCTGCCAATTTTGCGGTTCAATAAAGCTGTGGGAAATTACAGAGGGAGACTAAATTGACCG
aof-miR398a	miR398_1	miR398	TGTGTTCTCAGGTCGCCCCTG	AsparagusV1_04	6185510	6185631	Asparagus-m2458	c	5p-GGAGCGACCTGCTGACACATG-83	3p-TGTGTTCTCAGGTCGCCCCTG-25765	AAGCAAACGGAGATGAGCTCCGACTGGAGCGACCTGCTGACACATGGTTCCGGCAATGAATTCCGACGAAGGTCCATGTGTTCTCAGGTCGCCCCTGCCGGGCCTAATCTCCACCGCTTCTG
aof-miR399a	miR399_1	miR399	TGCCAAAGGAGAGTTGCCCTG	AsparagusV1_04	71274935	71275043	Asparagus-m7965	w	3p-TGCCAAAGGAGAGTTGCCCTG-14710		CAAGTCAGTCTCGGGGTTTCTCTCCTTTGGCAGAGGCAACATGTTGTGAGAGAAGAAGTCCATGCATGCTGTTATTTCTGCCAAAGGAGAGTTGCCCTGTGACTGCCTT
aof-miR399b	miR399_3	miR399	GTGCAACTCTCCTTTGGCACC	AsparagusV1_06	43289967	43290097	Asparagus-m9372	c	5p-GTGCAACTCTCCTTTGGCACC-8928	3p-TGCCAAAGGAGATTTGCCCTG-6210	AAAGATGTGGGGATTGAGAATTACAGTGCAACTCTCCTTTGGCACCGAAGCCAATATTGGCGCATTTCTGCCCTTTTCCTACTGGTGCCAAAGGAGATTTGCCCTGCCATTCACCAACACAGTTGTTCGGT
aof-miR408a	miR408_1	miR408	TGCACTGCCTCTTCCCTGGCT	AsparagusV1_07	36120960	36121110	Asparagus-m32345	c	5p-TGCACTGCCTCTTCCCTGGCT-3p		GCACAGCTAGCATTTTGGAGGGGAGAGAAAGAAGAGGAGGCGAAAGGGTGATGGAAGCCAGGGAAGAGGCAGTGCATGAAAAGGGCAACAACAACTCTCAATGCCAATATCTTCAATGCCGGCTTCGCCTTCGCCTTCCTGTATTTGTTAT
aof-miR4376a	miR4376_1	miR4376	TACGCAGGAGAGATGATGCCA	AsparagusV1_02	3701905	3702058	Asparagus-m1373	c	5p-TACGCAGGAGAGATGATGCCA-881	3p-GCATCATCTCTCTGCGAAGG-166	ATAGAAGAAGCAGACTCAGGTTTCCTACGCAGGAGAGATGATGCCATTGCTCATTGGAGAAGCAAAGGAAAAGGGAAAAAAAAGCATCCTTTGTTTAGAAAAGACGGTGGCATCATCTCTCTGCGAAGGTAACATGAAAGCATTTGCTCTTTTG
aof-miR477a	miR477_1	miR477	ACTCTCCCTCAAGGGCTTCCG	AsparagusV1_01	106823677	106823806	Asparagus-m10016	w	5p-ACTCTCCCTCAAGGGCTTCCG-3757		GTGGTTGCTCACTCTCCCTCAAGGGCTTCCGACTCAGCCATTATTAATGCGGGATTGTGCAACGAGAGTTTGATTGGCATAAGTTGGAAGCTCTTGTTTGGGTGGGGTGGGGGGGGATTGAACAGCCTCT
aof-miR479a	miR479_1	miR479	TGAGCCGAACCAATATCACTC	AsparagusV1_04	140099175	140099291	Asparagus-m2802	w	5p-TGTGATGTTGGTTCGGCTCATT-6980	3p-TGAGCCGAACCAATATCACTC-26791	GAAGAAGAAGAAGAGGGCGACATGGTGTGATGTTGGTTCGGCTCATTTTTTTAATTTTATGAAGATAGAAATGAGCCGAACCAATATCACTCATGTATTCTTCATTCGAGCATGCAC
aof-miR482a	miR482_1	miR482	TTTCCAATGCCTCCCATTCCGG	AsparagusV1_01	123326605	123326721	Asparagus-m12931	w	5p-GGATTGGGGTTGGATTGGAAAAA-4476	3p-TTTCCAATGCCTCCCATTCCGG-203462	GGGAGTCGGATTGTTAGGAGTTATCGGATTGGGGTTGGATTGGAAAAATCTTTTTAATGCCTAAAATTATTTTCCAATGCCTCCCATTCCGGTGATTTCTAACCGTCTATTCCTCTC
aof-miR482b	miR482_3	miR482	TTTCCAAAACCTCCCATTCCGA	AsparagusV1_04	19025447	19025561	Asparagus-m8375	c	5p-GGATTGGGTTAGGATTGGAAAAA-749	3p-TTTCCAAAACCTCCCATTCCGA-31176	GAGGACTAGATTGTTAGGTGTTATTGGATTGGGTTAGGATTGGAAAAATCTTATGAATCCAAGTATTTTTTCCAAAACCTCCCATTCCGATGATTTCTAACTGGCTAGCCCTCTC
aof-miR5139a	miR5139_1	miR5139	GAAACCTGGCTCTGATACCA	AsparagusV1_05	120387925	120388007	Asparagus-m8095	w	5p-GAAACCTGGCTCTGATACCA-11301		AATTAATATAGAAACCTGGCTCTGATACCAATTGTTGGACCCTAGAGGGGGGGTGATTAGGGTCAAGAGGCTCTAATATGCAA
aof-miR535a	miR535_1	miR535	TGACAACGAGAGAGAGCACGC	AsparagusV1_01	4930219	4930355	Asparagus-m7305	w	5p-TGACAACGAGAGAGAGCACGC-28997	3p-GTGCTTCCCCTCGTTGTCACC-289	TGATGGACGACGACGACGATGGAGTTGACAACGAGAGAGAGCACGCTGGTCGGCGCTCATGGAAGATGGGGGTCCGCGGCTGCTTACTTGCGTGCTTCCCCTCGTTGTCACCCCTTCTCTCTTAGTGATCTCATCGC
aof-miR536a	miR536_1	miR536	TCGTGCCACGCTGTGTGCGTC	AsparagusV1_05	126584649	126584799	Asparagus-m20963	c	5p-TCGTGCCACGCTGTGTGCGTC-3p		GAAGAAGATCGAAGAATAAGAGATGAGTGCATTTGAGACGCACATGGCGGGGGACGATCACTGTTGAGGTTCCGGTCGTGCCACGCTGTGTGCGTCTCAACCGCTCTCTCTGATTGTCCATCTGTTTCTATTTCTAAAGCGAAGAAGAAGA
aof-miR8155a	miR8155_1	miR8155	GTAACCTGGCTCTGATACCA	AsparagusV1_04	100359277	100359513	Asparagus-m3106	w	3p-GTAACCTGGCTCTGATACCA-4845		TCACTCTGAATGGTCTTCGCGCCAGAAGCACCACCCTCAACACCCGAAGCACCTTCTTTCCCCGACATCTTTCTTAACGCACCAATCGAATGAAGAATAGATCCAAAACTAAAAAGATAGAGTCTTTACCAAAAGATCCCACCTTTATCACCAAACGAAGCCCTAGACGAGCCTCCAAATTGATCTACTCCTCCAAATAGCTCAAGTGTAACCTGGCTCTGATACCACTTATTGTGT
aof-miR8155b	miR8155_2	miR8155	ATCAACCTGGCTCTGATACCA	AsparagusV1_09	18987298	18987409	Asparagus-m11607	w	5p-ATCAACCTGGCTCTGATACCA-285		CGGCGATGAGATCAACCTGGCTCTGATACCAGTGATCGAAATCAAAGAAGAAGAACAGATTTTGAGGGGCTCCGGTAATGGGTAAGGGTTTGATTTTGTTTATGTGTTGCAT
aof-miR827a	miR827_1	miR827	TTAGATGACCATCAACAAACA	AsparagusV1_Unassigned	8315258	8315365	Asparagus-m5997	c	3p-TTAGATGACCATCAACAAACA-48155		ACTTTTGAATGTGTCATGTTGATGGTCATCTAACAATCATCTCAAATATAATATCTTATAAAGATTAAAACTCATTGTTAGATGACCATCAACAAACACTTTCAGAGG
aof-miR828a	miR828_1	miR828	TCTTGCTTAGATGAGTGTTCCT	AsparagusV1_04	130243478	130243587	Asparagus-m41980	c	5p-TCTTGCTTAGATGAGTGTTCCT-103		TGGGAAGGCTTCTTGCTTAGATGAGTGTTCCTGCTCGGAAAACACACTAGACTTTGTTAATGTTGAACGTAAATGAGTTAGAGCACTCATTTGGGCAAGAAGTCTTCCAA
