# Supplementary material for: The asparagus genome sheds light on the origin and evolution of a young Y chromosome
Source: Nat Commun. 2017 Nov 2;8:1279. doi: 10.1038/s41467-017-01064-8 (PMC5665984; doi:10.1038/s41467-017-01064-8)
Supplement: Supplementary file 6 — Supplementary Data 3 [file 41467_2017_1064_MOESM6_ESM.xlsx]

## Sheet: Sheet1
FinalNames	miRNA	Target	#targets	SexLinked	miRNA	tarSeq	Score	Mismatch	CIGAR	PARE reads	winAbundance(10nt)	localWinRatio	category	p-value	corrected p-val	phased	IR	Anno	sseqid.uniprot	stitle.uniprot	pident.uniprot	evalue.uniprot	bitscore.uniprot	sseqid.nr	stitle.nr	pident.nr	evalue.nr	bitscore.nr	Mapping	GO	88F_d	88M_d	88SM_d	89F_d	89M_d	89SM_d	103F_d	103M_d	AspM_mid	AspM_ear	AspFM_mid	AspFM_ear	Asp_shoot	Asp_Lf
aof-miR156a	miR156_1	evm.TU.AsOf_v2.0_scaffold500.8	5	N	TGACAGAAGAGAGTGAGCAC	GTGCTCTCTCTCTTCTGTCA	1	6T13	20M	457	654	0.698777	0	0.000388	0.000555256	No	No	NA	SPL16_ORYSJ	SPL16_ORYSJ Squamosa promoter-binding-like protein 16	37.1	6e-17	81.6	gi|743774405|ref|XP_010917554.1|	PREDICTED: squamosa promoter-binding-like protein 18 [Elaeis guineensis]	39.18	8e-32	125	gi|695003562|ref|XP_009386067.1|PREDICTED: squamosa promoter-binding-like protein 16 [Musa acuminata subsp. malaccensis]	GO:0005634,GO:0003677	27	200	27	107	151	415	10	18	801	536	299	343	126	470
aof-miR156a	miR156_1	evm.TU.AsOf_v2.0_scaffold1129.6	5	N	TGACAGAAGAGAGTGAGCAC	GTGCTCTCTCTCTTCTGTCA	1	6T13	20M	477	519	0.919075	0	0.000388	0.000422164	No	No	NA	SPL17_ORYSJ	SPL17_ORYSJ Squamosa promoter-binding-like protein 17	42.14	2e-51	178	gi|672143743|ref|XP_008795751.1|	PREDICTED: squamosa promoter-binding-like protein 14 isoform X1 [Phoenix dactylifera]	57.92	1e-86	271	NA	NA	81	126	32	63	123	51	154	162	344	809	207	382	314	487
aof-miR156a	miR156_1	evm.TU.AsOf_v2.0_scaffold524.12	5	N	TGACAGAAGAGAGTGAGCAC	ATGCTCTCTCTCTTCTGTCA	2	0A5T13	20M	324	346	0.936416	0	0.001162	0.0012409	No	No	squamosa promoter-binding-like protein 3	SBP1_ANTMA	SBP1_ANTMA Squamosa promoter-binding protein 1	58.73	1e-40	142	gi|720013714|ref|XP_010260271.1|	PREDICTED: squamosa promoter-binding protein 1 [Nelumbo nucifera]	74.17	4e-49	168	NA	GO:0005634	13	139	36	47	68	159	13	28	271	295	144	198	14	327
aof-miR156a	miR156_1	evm.TU.AsOf_v2.0_scaffold336.5	5	N	TGACAGAAGAGAGTGAGCAC	GTGCTCACTCTCTTCTGTCA	0	0	20M	44	51	0.862745	0	9.2e-05	0.000106636	No	No	NA	SPL12_ORYSI	SPL12_ORYSI Squamosa promoter-binding-like protein 12	55.31	1e-85	274	gi|695018501|ref|XP_009396218.1|	PREDICTED: squamosa promoter-binding-like protein 3 isoform X2 [Musa acuminata subsp. malaccensis]	57.94	1e-109	337	gi|476001833|gb|AGI62058.1|SQUAMOSA promoter-binding-like 10 [Erycina pusilla]	GO:0005634,GO:0003677	13	73	23	47	53	67	1	50	88	112	79	125	22	97
aof-miR156a	miR156_1	evm.TU.AsOf_v2.0_scaffold1126.2	5	N	TGACAGAAGAGAGTGAGCAC	GTGCTCTCTCTCTTCTGTCA	1	6T13	20M	179	221	0.809955	0	0.000388	0.000479039	No	No	NA	SPL12_ORYSI	SPL12_ORYSI Squamosa promoter-binding-like protein 12	52.02	3e-115	353	gi|672177950|ref|XP_008809089.1|	PREDICTED: squamosa promoter-binding-like protein 12 [Phoenix dactylifera]	58.67	3e-169	493	NA	NA	1	13	2	6	6	4	3	12	129	133	42	62	42	185
aof-miR156b	miR156_2	evm.TU.AsOf_v2.0_scaffold500.8	5	N	TTGACAGAAGATAGAGAGCAC	GTGCTCTCTCTCTTCTGTCAA	1	9C11	21M	457	654	0.698777	0	0.000291	0.000416442	No	No	NA	SPL16_ORYSJ	SPL16_ORYSJ Squamosa promoter-binding-like protein 16	37.1	6e-17	81.6	gi|743774405|ref|XP_010917554.1|	PREDICTED: squamosa promoter-binding-like protein 18 [Elaeis guineensis]	39.18	8e-32	125	gi|695003562|ref|XP_009386067.1|PREDICTED: squamosa promoter-binding-like protein 16 [Musa acuminata subsp. malaccensis]	GO:0005634,GO:0003677	27	200	27	107	151	415	10	18	801	536	299	343	126	470
aof-miR156b	miR156_2	evm.TU.AsOf_v2.0_scaffold1129.6	5	N	TTGACAGAAGATAGAGAGCAC	GTGCTCTCTCTCTTCTGTCAA	1	9C11	21M	477	519	0.919075	0	0.000291	0.000316623	No	No	NA	SPL17_ORYSJ	SPL17_ORYSJ Squamosa promoter-binding-like protein 17	42.14	2e-51	178	gi|672143743|ref|XP_008795751.1|	PREDICTED: squamosa promoter-binding-like protein 14 isoform X1 [Phoenix dactylifera]	57.92	1e-86	271	NA	NA	81	126	32	63	123	51	154	162	344	809	207	382	314	487
aof-miR156b	miR156_2	evm.TU.AsOf_v2.0_scaffold524.12	5	N	TTGACAGAAGATAGAGAGCAC	ATGCTCTCTCTCTTCTGTCAT	3	0A8C10T0	21M	324	346	0.936416	0	0.002226	0.00237715	No	No	squamosa promoter-binding-like protein 3	SBP1_ANTMA	SBP1_ANTMA Squamosa promoter-binding protein 1	58.73	1e-40	142	gi|720013714|ref|XP_010260271.1|	PREDICTED: squamosa promoter-binding protein 1 [Nelumbo nucifera]	74.17	4e-49	168	NA	GO:0005634	13	139	36	47	68	159	13	28	271	295	144	198	14	327
aof-miR156b	miR156_2	evm.TU.AsOf_v2.0_scaffold336.5	5	N	TTGACAGAAGATAGAGAGCAC	GTGCTCACTCTCTTCTGTCAT	3	6A2C10T0	21M	93	95	0.978947	0	0.002226	0.00227387	No	No	NA	SPL12_ORYSI	SPL12_ORYSI Squamosa promoter-binding-like protein 12	55.31	1e-85	274	gi|695018501|ref|XP_009396218.1|	PREDICTED: squamosa promoter-binding-like protein 3 isoform X2 [Musa acuminata subsp. malaccensis]	57.94	1e-109	337	gi|476001833|gb|AGI62058.1|SQUAMOSA promoter-binding-like 10 [Erycina pusilla]	GO:0005634,GO:0003677	13	73	23	47	53	67	1	50	88	112	79	125	22	97
aof-miR156b	miR156_2	evm.TU.AsOf_v2.0_scaffold1126.2	5	N	TTGACAGAAGATAGAGAGCAC	GTGCTCTCTCTCTTCTGTCAA	1	9C11	21M	179	221	0.809955	0	0.000291	0.000359279	No	No	NA	SPL12_ORYSI	SPL12_ORYSI Squamosa promoter-binding-like protein 12	52.02	3e-115	353	gi|672177950|ref|XP_008809089.1|	PREDICTED: squamosa promoter-binding-like protein 12 [Phoenix dactylifera]	58.67	3e-169	493	gi|476001833|gb|AGI62058.1|SQUAMOSA promoter-binding-like 10 [Erycina pusilla]	GO:0005634,GO:0003677	1	13	2	6	6	4	3	12	129	133	42	62	42	185
aof-miR156c	miR156_3	evm.TU.AsOf_v2.0_scaffold500.8	7	N	TGACAGAAGAGAGAGAGCAC	GTGCTCTCTCTCTTCTGTCA	0	0	20M	457	654	0.698777	0	0.000388	0.000555256	No	No	NA	SPL16_ORYSJ	SPL16_ORYSJ Squamosa promoter-binding-like protein 16	37.1	6e-17	81.6	gi|743774405|ref|XP_010917554.1|	PREDICTED: squamosa promoter-binding-like protein 18 [Elaeis guineensis]	39.18	8e-32	125	gi|695003562|ref|XP_009386067.1|PREDICTED: squamosa promoter-binding-like protein 16 [Musa acuminata subsp. malaccensis]	GO:0005634,GO:0003677	27	200	27	107	151	415	10	18	801	536	299	343	126	470
aof-miR156c	miR156_3	evm.TU.AsOf_v2.0_scaffold1129.6	7	N	TGACAGAAGAGAGAGAGCAC	GTGCTCTCTCTCTTCTGTCA	0	0	20M	477	519	0.919075	0	0.000388	0.000422164	No	No	NA	SPL17_ORYSJ	SPL17_ORYSJ Squamosa promoter-binding-like protein 17	42.14	2e-51	178	gi|672143743|ref|XP_008795751.1|	PREDICTED: squamosa promoter-binding-like protein 14 isoform X1 [Phoenix dactylifera]	57.92	1e-86	271	NA	NA	81	126	32	63	123	51	154	162	344	809	207	382	314	487
aof-miR156c	miR156_3	evm.TU.AsOf_v2.0_scaffold524.12	7	N	TGACAGAAGAGAGAGAGCAC	ATGCTCTCTCTCTTCTGTCA	1	0A19	20M	324	346	0.936416	0	0.000581	0.000620451	No	No	squamosa promoter-binding-like protein 3	SBP1_ANTMA	SBP1_ANTMA Squamosa promoter-binding protein 1	58.73	1e-40	142	gi|720013714|ref|XP_010260271.1|	PREDICTED: squamosa promoter-binding protein 1 [Nelumbo nucifera]	74.17	4e-49	168	NA	GO:0005634	13	139	36	47	68	159	13	28	271	295	144	198	14	327
aof-miR156c	miR156_3	evm.TU.AsOf_v2.0_scaffold336.5	7	N	TGACAGAAGAGAGAGAGCAC	GTGCTCACTCTCTTCTGTCA	1	6A13	20M	93	95	0.978947	0	0.000581	0.000593495	No	No	NA	SPL12_ORYSI	SPL12_ORYSI Squamosa promoter-binding-like protein 12	55.31	1e-85	274	gi|695018501|ref|XP_009396218.1|	PREDICTED: squamosa promoter-binding-like protein 3 isoform X2 [Musa acuminata subsp. malaccensis]	57.94	1e-109	337	gi|476001833|gb|AGI62058.1|SQUAMOSA promoter-binding-like 10 [Erycina pusilla]	GO:0005634,GO:0003677	13	73	23	47	53	67	1	50	88	112	79	125	22	97
aof-miR156c	miR156_3	evm.TU.AsOf_v2.0_scaffold1126.2	7	N	TGACAGAAGAGAGAGAGCAC	GTGCTCTCTCTCTTCTGTCA	0	0	20M	179	221	0.809955	0	0.000388	0.000479039	No	No	NA	SPL12_ORYSI	SPL12_ORYSI Squamosa promoter-binding-like protein 12	52.02	3e-115	353	gi|672177950|ref|XP_008809089.1|	PREDICTED: squamosa promoter-binding-like protein 12 [Phoenix dactylifera]	58.67	3e-169	493	NA	NA	1	13	2	6	6	4	3	12	129	133	42	62	42	185
aof-miR156c	miR156_3	evm.TU.AsOf_v2.0_scaffold229.9	7	N	TGACAGAAGAGAGAGAGCAC	GTCCTTTCTCTCTCTCTCTCA	4	2C2T7C3C3	13M1D7M	12	27	0.444444	0	0.04463	0.100418	No	No	NA	WDL1_ARATH	WDL1_ARATH Protein WVD2-like 1	58.43	6e-45	164	gi|672172287|ref|XP_008806231.1|	PREDICTED: protein WVD2-like 1 [Phoenix dactylifera]	53.79	4e-122	372	NA	NA	2	4	2	3	3	1	3	2	2	2	12	4	3	2
aof-miR156c	miR156_3	evm.TU.AsOf_v2.0_scaffold3541.4	7	N	TGACAGAAGAGAGAGAGCAC	GTTTTCTCTCTCTGTCTTCA	7	2T0T9G0T0C0T3	20M	5	6	0.833333	0	0.028903	0.0346836	No	No	NA	na	na	na	na	na	na	na	na	na	na	NA	NA	2	0	0	2	0	5	0	1	1	2	1	0	1	0
aof-miR159a	miR159_1	evm.TU.AsOf_v2.0_scaffold2.8	6	N	TTTGGATTGAAGGGAGCTCTA	CGGAGCTCCCTTCACTCCAAT	4.5	0C0G12C5T0	21M	191	204	0.936275	0	0.021872	0.0233607	No	No	NA	GAM1_ORYSI	GAM1_ORYSI Transcription factor GAMYB	44.79	9e-143	431	gi|672137413|ref|XP_008792434.1|	PREDICTED: transcription factor GAMYB-like isoform X3 [Phoenix dactylifera]	60.64	0	607	NA	NA	167	206	136	59	163	94	230	191	355	331	187	286	245	102
aof-miR159a	miR159_1	evm.TU.AsOf_v2.0_scaffold1115.5	6	N	TTTGGATTGAAGGGAGCTCTA	TAGATCTTTCTTCGAAGCAAA	4.5	4T2T0T4G1A0G4	21M	13	13	1	0	0.022295	0.022295	No	No	glucose-1-phosphate adenylyltransferase large subunit chloroplastic amyloplastic	GLGL1_ARATH	GLGL1_ARATH Glucose-1-phosphate adenylyltransferase large subunit 1, chloroplastic	83.03	1e-172	494	gi|398363597|gb|AFO84093.1|	ADP glucose pyrophosphorylase [Actinidia chinensis]	90.25	0	525	NA	GO:0009570	30	23	13	13	26	8	19	9	81	33	44	48	43	52
aof-miR159a	miR159_1	evm.TU.AsOf_v2.0_scaffold1889.4	6	N	TTTGGATTGAAGGGAGCTCTA	GTGAGCTCTCTTCAGTACAGA	4.5	0G0T6T5G1A2G1	21M	19	23	0.826087	0	0.024521	0.0296833	No	No	calcium calmodulin-dependent serine threonine-protein kinase 1-like	CAMK1_ARATH	CAMK1_ARATH CDPK-related kinase 1	77.78	0	944	gi|743885412|ref|XP_010909915.1|	PREDICTED: CDPK-related kinase 7-like isoform X2 [Elaeis guineensis]	85.83	0	1048	NA	GO:0004672	20	60	28	16	13	60	19	22	15	16	13	17	19	1
aof-miR159a	miR159_1	evm.TU.AsOf_v2.0_scaffold1260.11	6	N	TTTGGATTGAAGGGAGCTCTA	CGGAGCTCCCTTCACTCCAAT	4.5	0C0G12C5T0	21M	5	5	1	0	0.021872	0.021872	No	No	NA	GAM1_ORYSI	GAM1_ORYSI Transcription factor GAMYB	44.7	8e-141	425	gi|672137413|ref|XP_008792434.1|	PREDICTED: transcription factor GAMYB-like isoform X3 [Phoenix dactylifera]	57.52	0	582	NA	NA	6	8	6	9	12	15	6	5	32	13	23	20	29	15
aof-miR159a	miR159_1	evm.TU.AsOf_v2.0_scaffold2568.6	6	N	TTTGGATTGAAGGGAGCTCTA	CGTAGCTCCATTCAATCCAAA	4.5	0C0G0T6A11	21M	11	11	1	0	0.023056	0.023056	No	No	nap1-related protein 2-like isoform x1	NRP2_ARATH	NRP2_ARATH NAP1-related protein 2	82.93	3e-15	74.7	gi|567150166|ref|XP_006416565.1|	hypothetical protein EUTSA_v10008524mg [Eutrema salsugineum]	85.37	2e-15	77	NA	GO:0005634	11	0	3	4	9	21	8	1	7	9	0	12	0	4
aof-miR159a	miR159_1	evm.TU.AsOf_v2.0_scaffold22.13	6	N	TTTGGATTGAAGGGAGCTCTA	TGGATCTTCCACCAATTCAAA	5	1G2T2T2A0C4T4	21M	6	9	0.666667	1	0.031958	0.047937	No	No	staphylococcal nuclease domain-containing protein 1-like	SND1_MOUSE	SND1_MOUSE Staphylococcal nuclease domain-containing protein 1	41.29	2e-28	117	gi|225447723|ref|XP_002273150.1|	PREDICTED: staphylococcal nuclease domain-containing protein 1 [Vitis vinifera]	36.84	3e-07	56.2	NA	GO:0016442	0	6	1	0	1	2	0	0	2	2	0	3	1	0
aof-miR160a	miR160_1	evm.TU.AsOf_v2.0_scaffold1727.19	4	N	TGCCTGGCTCCCTGAATGCCA	TGGCATGCAGGGAGCCAGGCA	1	6G14	21M	933	942	0.990446	0	0.00018	0.000181736	No	No	auxin response factor 17-like	ARFQ_ARATH	ARFQ_ARATH Auxin response factor 17	41.55	3e-54	191	gi|672140222|ref|XP_008793917.1|	PREDICTED: auxin response factor 17-like [Phoenix dactylifera]	53.79	3e-96	304	NA	GO:0009987	3546	5103	4073	1018	982	1043	1300	1093	681	1290	851	2692	1987	590
aof-miR160a	miR160_1	evm.TU.AsOf_v2.0_scaffold2285.5	4	N	TGCCTGGCTCCCTGAATGCCA	TGGCATGCAGGGAGCCAGGCA	1	6G14	21M	246	247	0.995951	0	0.00018	0.000180732	No	No	auxin response factor 17-like	ARFQ_ARATH	ARFQ_ARATH Auxin response factor 17	42.09	8e-125	385	gi|672124965|ref|XP_008785886.1|	PREDICTED: auxin response factor 17-like [Phoenix dactylifera]	54.88	0	584	NA	GO:0009987	182	309	112	64	201	176	355	278	1148	1542	674	2273	1004	320
aof-miR160a	miR160_1	evm.TU.AsOf_v2.0_scaffold108.2	4	N	TGCCTGGCTCCCTGAATGCCA	AGGCATACAGGGAGCCAGGCA	2	0A5A14	21M	124	125	0.992	0	0.00018	0.000181452	No	No	auxin response factor 18-like	ARFR_ORYSJ	ARFR_ORYSJ Auxin response factor 18	61.5	0	825	gi|719992839|ref|XP_010253698.1|	PREDICTED: auxin response factor 18-like [Nelumbo nucifera]	68.91	0	965	NA	GO:0009725	97	385	200	159	253	415	208	131	1120	1009	862	1630	722	862
aof-miR160a	miR160_1	evm.TU.AsOf_v2.0_scaffold2020.2	4	N	TGCCTGGCTCCCTGAATGCCA	AGGCATACAGGGAGCCAGGCA	2	0A5A14	21M	21	21	1	0	0.000188	0.000188	No	No	auxin response factor 18-like	ARFR_ORYSJ	ARFR_ORYSJ Auxin response factor 18	65.99	0	854	gi|743830135|ref|XP_010934336.1|	PREDICTED: auxin response factor 18-like [Elaeis guineensis]	73.68	0	1005	NA	GO:0003676	46	90	29	29	23	56	23	24	346	250	265	422	368	159
aof-miR160b	miR160_2	evm.TU.AsOf_v2.0_scaffold1727.19	6	N	TGCCTGGTTCCCTGTATGCCA	TGGCATGCAGGGAGCCAGGCA	1	0	21M	933	942	0.990446	0	0.00018	0.000181736	No	No	auxin response factor 17-like	ARFQ_ARATH	ARFQ_ARATH Auxin response factor 17	41.55	3e-54	191	gi|672140222|ref|XP_008793917.1|	PREDICTED: auxin response factor 17-like [Phoenix dactylifera]	53.79	3e-96	304	NA	GO:0009987	3546	5103	4073	1018	982	1043	1300	1093	681	1290	851	2692	1987	590
aof-miR160b	miR160_2	evm.TU.AsOf_v2.0_scaffold2285.5	6	N	TGCCTGGTTCCCTGTATGCCA	TGGCATGCAGGGAGCCAGGCA	1	0	21M	246	247	0.995951	0	0.00018	0.000180732	No	No	auxin response factor 17-like	ARFQ_ARATH	ARFQ_ARATH Auxin response factor 17	42.09	8e-125	385	gi|672124965|ref|XP_008785886.1|	PREDICTED: auxin response factor 17-like [Phoenix dactylifera]	54.88	0	584	NA	GO:0009987	182	309	112	64	201	176	355	278	1148	1542	674	2273	1004	320
aof-miR160b	miR160_2	evm.TU.AsOf_v2.0_scaffold108.2	6	N	TGCCTGGTTCCCTGTATGCCA	AGGCATACAGGGAGCCAGGCA	1.5	0A12G7	21M	124	125	0.992	0	0.00036	0.000362903	No	No	auxin response factor 18-like	ARFR_ORYSJ	ARFR_ORYSJ Auxin response factor 18	61.5	0	825	gi|719992839|ref|XP_010253698.1|	PREDICTED: auxin response factor 18-like [Nelumbo nucifera]	68.91	0	965	NA	GO:0009725	97	385	200	159	253	415	208	131	1120	1009	862	1630	722	862
aof-miR160b	miR160_2	evm.TU.AsOf_v2.0_scaffold2020.2	6	N	TGCCTGGTTCCCTGTATGCCA	AGGCATACAGGGAGCCAGGCA	1.5	0A12G7	21M	21	21	1	0	0.000376	0.000376	No	No	auxin response factor 18-like	ARFR_ORYSJ	ARFR_ORYSJ Auxin response factor 18	65.99	0	854	gi|743830135|ref|XP_010934336.1|	PREDICTED: auxin response factor 18-like [Elaeis guineensis]	73.68	0	1005	NA	GO:0003676	46	90	29	29	23	56	23	24	346	250	265	422	368	159
aof-miR160b	miR160_2	evm.TU.AsOf_v2.0_scaffold659.5	6	N	TGCCTGGTTCCCTGTATGCCA	TGGCATGTCGGTAATAAGGCA	6.5	6G0T0C2T2T0A5	21M	9	11	0.818182	0	0.026884	0.0328582	No	No	NA	AMSH1_ARATH	AMSH1_ARATH AMSH-like ubiquitin thioesterase 1	55.42	0	541	gi|731911170|gb|AIZ68185.1|	AMSH-like ubiquitin thioesterase 1 [Ornithogalum longebracteatum]	77.89	0	807	NA	NA	5	5	9	3	5	3	8	1	41	14	6	17	9	3
aof-miR160b	miR160_2	evm.TU.AsOf_v2.0_scaffold1513.2	6	N	TGCCTGGTTCCCTGTATGCCA	TGGGATACAGGGATCAAGGAC	5	3G9T1A3A0C0	21M	9	11	0.818182	0	0.011961	0.014619	No	No	NA	HIP1_ORYSJ	HIP1_ORYSJ Probable E3 ubiquitin-protein ligase HIP1	33.38	7e-62	222	gi|672130609|ref|XP_008788840.1|	PREDICTED: probable E3 ubiquitin-protein ligase HIP1 [Phoenix dactylifera]	43.31	3e-139	432	NA	NA	0	2	0	0	0	2	2	2	9	5	5	4	3	2
aof-miR160c	miR160_3	evm.TU.AsOf_v2.0_scaffold1727.19	5	N	TGCCTGGCTCCCTGTATGCCA	TGGCATGCAGGGAGCCAGGCA	0.5	0	21M	933	942	0.990446	0	0.00018	0.000181736	No	No	auxin response factor 17-like	ARFQ_ARATH	ARFQ_ARATH Auxin response factor 17	41.55	3e-54	191	gi|672140222|ref|XP_008793917.1|	PREDICTED: auxin response factor 17-like [Phoenix dactylifera]	53.79	3e-96	304	NA	GO:0009987	3546	5103	4073	1018	982	1043	1300	1093	681	1290	851	2692	1987	590
aof-miR160c	miR160_3	evm.TU.AsOf_v2.0_scaffold2285.5	5	N	TGCCTGGCTCCCTGTATGCCA	TGGCATGCAGGGAGCCAGGCA	0.5	0	21M	246	247	0.995951	0	0.00018	0.000180732	No	No	auxin response factor 17-like	ARFQ_ARATH	ARFQ_ARATH Auxin response factor 17	42.09	8e-125	385	gi|672124965|ref|XP_008785886.1|	PREDICTED: auxin response factor 17-like [Phoenix dactylifera]	54.88	0	584	NA	GO:0009987	182	309	112	64	201	176	355	278	1148	1542	674	2273	1004	320
aof-miR160c	miR160_3	evm.TU.AsOf_v2.0_scaffold108.2	5	N	TGCCTGGCTCCCTGTATGCCA	AGGCATACAGGGAGCCAGGCA	1	0A20	21M	124	125	0.992	0	0.00018	0.000181452	No	No	auxin response factor 18-like	ARFR_ORYSJ	ARFR_ORYSJ Auxin response factor 18	61.5	0	825	gi|719992839|ref|XP_010253698.1|	PREDICTED: auxin response factor 18-like [Nelumbo nucifera]	68.91	0	965	NA	GO:0009725	97	385	200	159	253	415	208	131	1120	1009	862	1630	722	862
aof-miR160c	miR160_3	evm.TU.AsOf_v2.0_scaffold2020.2	5	N	TGCCTGGCTCCCTGTATGCCA	AGGCATACAGGGAGCCAGGCA	1	0A20	21M	21	21	1	0	0.000188	0.000188	No	No	auxin response factor 18-like	ARFR_ORYSJ	ARFR_ORYSJ Auxin response factor 18	65.99	0	854	gi|743830135|ref|XP_010934336.1|	PREDICTED: auxin response factor 18-like [Elaeis guineensis]	73.68	0	1005	NA	GO:0003676	46	90	29	29	23	56	23	24	346	250	265	422	368	159
aof-miR160c	miR160_3	evm.TU.AsOf_v2.0_scaffold1513.2	5	N	TGCCTGGCTCCCTGTATGCCA	TGGGATACAGGGATCAAGGAC	5	3G9T1A3A0C0	21M	9	11	0.818182	0	0.008279	0.0101188	No	No	NA	HIP1_ORYSJ	HIP1_ORYSJ Probable E3 ubiquitin-protein ligase HIP1	33.38	7e-62	222	gi|672130609|ref|XP_008788840.1|	PREDICTED: probable E3 ubiquitin-protein ligase HIP1 [Phoenix dactylifera]	43.31	3e-139	432	NA	NA	0	2	0	0	0	2	2	2	9	5	5	4	3	2
aof-miR164a	miR164_1	evm.TU.AsOf_v2.0_scaffold1900.1	3	N	TGGAGAAGCAGGGCACGTGCA	AGCAAGTGCCCTGCTTCTCCA	2	0A3A16	21M	19	19	1	0	0.000376	0.000376	No	No	NA	NAC22_ARATH	NAC22_ARATH NAC domain-containing protein 21/22	50.79	4e-94	288	gi|720008615|ref|XP_010258675.1|	PREDICTED: NAC domain-containing protein 21/22 [Nelumbo nucifera]	63.43	3e-131	385	gi|695038422|ref|XP_009406722.1|PREDICTED: NAC domain-containing protein 21/22 [Musa acuminata subsp. malaccensis]	GO:0006355,GO:0006351,GO:0005634,GO:0003677	4	44	4	36	19	927	1	0	1	0	2	2	1	4
aof-miR164a	miR164_1	evm.TU.AsOf_v2.0_scaffold195.5	3	N	TGGAGAAGCAGGGCACGTGCA	AGCAAGTGCCCTGCTTCTCCA	2	0A3A16	21M	15	15	1	0	0.00036	0.00036	No	No	NA	NAC22_ARATH	NAC22_ARATH NAC domain-containing protein 21/22	56.79	2e-87	270	gi|720008615|ref|XP_010258675.1|	PREDICTED: NAC domain-containing protein 21/22 [Nelumbo nucifera]	60.95	2e-110	331	gi|125556459|gb|EAZ02065.1|hypothetical protein OsI_24143 [Oryza sativa Indica Group]	GO:0006355,GO:0006351,GO:0005634,GO:0003677	0	59	3	5	2	42	4	15	33	68	46	103	35	34
aof-miR164a	miR164_1	evm.TU.AsOf_v2.0_scaffold5148.1	3	N	TGGAGAAGCAGGGCACGTGCA	AGCAAGTGCCCTGCTTCTCCA	2	0A3A16	21M	27	27	1	0	0.000388	0.000388	No	No	NA	NAC22_ARATH	NAC22_ARATH NAC domain-containing protein 21/22	45.99	2e-85	266	gi|720008615|ref|XP_010258675.1|	PREDICTED: NAC domain-containing protein 21/22 [Nelumbo nucifera]	53.54	6e-105	317	gi|357451393|ref|XP_003595973.1|NAC domain protein [Medicago truncatula]	GO:0006355,GO:0006351,GO:0005634,GO:0003677	1	1	0	0	1	1	0	1	7	14	9	26	27	27
aof-miR166a	miR166_1	evm.TU.AsOf_v2.0_scaffold2283.1	1	N	TCTCGGACCAGGCTTCATTCC	GGATTGAGGCCTGGGATGAGC	6	3T3G6G0A0T3C0	21M	70	136	0.514706	0	0.010699	0.0207866	No	No	alpha- -glucan-protein synthase	UPTG2_SOLTU	UPTG2_SOLTU Alpha-1,4-glucan-protein synthase [UDP-forming] 2	91.67	0	633	gi|743760620|ref|XP_010937949.1|	PREDICTED: UDP-arabinopyranose mutase 1 [Elaeis guineensis]	92.38	0	644	NA	GO:0008466	57	31	22	17	41	6	74	57	180	40	54	43	44	33
aof-miR166e	miR166_5	evm.TU.AsOf_v2.0_scaffold1418.11	1	N	TCGGACCAGGCTTCATTCCTC	GAGGAGCCAACCCTAGTACGA	6.5	5G0C0C2C3A2A3	21M	395	457	0.864333	0	0.025962	0.030037	No	No	uridine kinase-like protein chloroplastic	UKL1_ARATH	UKL1_ARATH Uridine kinase-like protein 1, chloroplastic	89.2	0	790	gi|672164742|ref|XP_008802258.1|	PREDICTED: uridine kinase-like protein 1, chloroplastic [Phoenix dactylifera]	92.96	0	825	NA	GO:0009536	360	70	211	402	140	151	91	48	39	58	63	67	88	11
aof-miR167a	miR167_1	evm.TU.AsOf_v2.0_scaffold179.3	6	N	TGAAGCTGCCAGCATGATCTA	TAGATCAGGCTGGCAGCTTGT	3	7G11G0T0	21M	349	370	0.943243	0	0.001162	0.00123192	No	No	auxin response factor 12-like isoform x1	ARFL_ORYSI	ARFL_ORYSI Auxin response factor 12	65.75	0	962	gi|743852007|ref|XP_010940284.1|	PREDICTED: LOW QUALITY PROTEIN: auxin response factor 12-like [Elaeis guineensis]	71.93	0	1145	NA	GO:0009725	195	280	91	42	164	128	209	157	580	794	686	1332	558	390
aof-miR167a	miR167_1	evm.TU.AsOf_v2.0_scaffold38.19	6	N	TGAAGCTGCCAGCATGATCTA	GAGATCAGGCTGGCAGCTTGT	4	0G6G11G0T0	21M	273	294	0.928571	0	0.004448	0.00479015	No	No	auxin response factor 6	ARFF_ORYSJ	ARFF_ORYSJ Auxin response factor 6	63.88	0	1103	gi|695024063|ref|XP_009399230.1|	PREDICTED: auxin response factor 17-like [Musa acuminata subsp. malaccensis]	71.14	0	1252	NA	GO:0005634	52	101	18	26	70	93	42	25	281	324	312	453	98	314
aof-miR167a	miR167_1	evm.TU.AsOf_v2.0_scaffold1550.4	6	N	TGAAGCTGCCAGCATGATCTA	TAGATCAGGCTGGCAGCTTGT	3	7G11G0T0	21M	33	37	0.891892	0	0.001162	0.00130285	No	No	auxin response factor 12-like isoform x1	ARFL_ORYSI	ARFL_ORYSI Auxin response factor 12	61.12	0	882	gi|672112119|ref|XP_008804149.1|	PREDICTED: auxin response factor 12-like [Phoenix dactylifera]	67.77	0	1060	NA	GO:0005634	2	6	0	47	6	5	3	5	620	625	101	84	21	33
aof-miR167a	miR167_1	evm.TU.AsOf_v2.0_scaffold286.10	6	N	TGAAGCTGCCAGCATGATCTA	GAGATCAGGCTGGCAGCTTGT	4	0G6G11G0T0	21M	46	50	0.92	0	0.004448	0.00483478	No	No	auxin response factor 17-like isoform x1	ARFQ_ORYSI	ARFQ_ORYSI Auxin response factor 17	54.04	5e-95	327	gi|802596311|ref|XP_012072177.1|	PREDICTED: auxin response factor 6 isoform X2 [Jatropha curcas]	66.7	0	1257	NA	GO:0005634	3	5	1	4	7	7	10	5	47	42	39	64	14	47
aof-miR167a	miR167_1	evm.TU.AsOf_v2.0_scaffold1918.8	6	N	TGAAGCTGCCAGCATGATCTA	TAGATGATGATTGGGAGCTTCC	5	5G3A0T3G6C0	9M1D12M	6	8	0.75	0	0.021757	0.0290093	No	No	NA	na	na	na	na	na	na	na	na	na	na	NA	NA	11	16	8	6	15	11	7	7	9	8	6	8	12	3
aof-miR167a	miR167_1	evm.TU.AsOf_v2.0_scaffold65.18	6	N	TGAAGCTGCCAGCATGATCTA	AGGAGCATGCTGGTAGCTTCT	5	0A0G2G8T6T0	21M	6	6	1	0	0.022988	0.022988	No	No	NA	RBBP6_HUMAN	RBBP6_HUMAN E3 ubiquitin-protein ligase RBBP6	45.71	2e-12	75.1	gi|743839262|ref|XP_010936950.1|	PREDICTED: E3 ubiquitin-protein ligase RBBP6-like isoform X1 [Elaeis guineensis]	43.31	0	591	gi|548853207|gb|ERN11213.1|hypothetical protein AMTR_s00024p00219730 [Amborella trichopoda]	GO:0046872,GO:0003676,GO:0008270,GO:0005634	0	1	0	0	3	4	3	2	7	8	2	4	0	6
aof-miR167b	miR167_2	evm.TU.AsOf_v2.0_scaffold179.3	7	N	TGAAGCTGCCAGCATGATCTGA	GTAGATCAGGCTGGCAGCTTGT	5.5	0G0T6G11G0T0	22M	349	370	0.943243	0	0.027616	0.0292777	No	No	auxin response factor 12-like isoform x1	ARFL_ORYSI	ARFL_ORYSI Auxin response factor 12	65.75	0	962	gi|743852007|ref|XP_010940284.1|	PREDICTED: LOW QUALITY PROTEIN: auxin response factor 12-like [Elaeis guineensis]	71.93	0	1145	NA	GO:0009725	195	280	91	42	164	128	209	157	580	794	686	1332	558	390
aof-miR167b	miR167_2	evm.TU.AsOf_v2.0_scaffold38.19	7	N	TGAAGCTGCCAGCATGATCTGA	TGAGATCAGGCTGGCAGCTTGT	4	1G6G11G0T0	22M	273	294	0.928571	0	0.001646	0.00177261	No	No	auxin response factor 6	ARFF_ORYSJ	ARFF_ORYSJ Auxin response factor 6	63.88	0	1103	gi|695024063|ref|XP_009399230.1|	PREDICTED: auxin response factor 17-like [Musa acuminata subsp. malaccensis]	71.14	0	1252	NA	GO:0005634	52	101	18	26	70	93	42	25	281	324	312	453	98	314
aof-miR167b	miR167_2	evm.TU.AsOf_v2.0_scaffold1550.4	7	N	TGAAGCTGCCAGCATGATCTGA	TTAGATCAGGCTGGCAGCTTGT	3.5	1T6G11G0T0	22M	33	37	0.891892	0	0.000678	0.000760182	No	No	auxin response factor 12-like isoform x1	ARFL_ORYSI	ARFL_ORYSI Auxin response factor 12	61.12	0	882	gi|672112119|ref|XP_008804149.1|	PREDICTED: auxin response factor 12-like [Phoenix dactylifera]	67.77	0	1060	NA	GO:0005634	2	6	0	47	6	5	3	5	620	625	101	84	21	33
aof-miR167b	miR167_2	evm.TU.AsOf_v2.0_scaffold4366.1	7	N	TGAAGCTGCCAGCATGATCTGA	TCAGATGATGCTGGTCGCTTTG	4.5	6G7T0C4T0G0	22M	136	146	0.931507	0	0.00464	0.00498118	No	No	pyroglutamyl-peptidase 1-like protein	PCP_PYRFU	PCP_PYRFU Pyrrolidone-carboxylate peptidase	31.21	2e-12	65.9	gi|225450494|ref|XP_002280759.1|	PREDICTED: pyroglutamyl-peptidase 1 isoform X1 [Vitis vinifera]	63.01	5e-95	284	NA	GO:0016787	2	23	2	7	26	50	6	22	456	111	141	314	15	136
aof-miR167b	miR167_2	evm.TU.AsOf_v2.0_scaffold1908.2	7	N	TGAAGCTGCCAGCATGATCTGA	TCAGATGATGCTGGTCGCTTTG	4.5	6G7T0C4T0G0	22M	64	72	0.888889	0	0.00464	0.00522	No	No	pyroglutamyl-peptidase 1-like	PCP_PYRFU	PCP_PYRFU Pyrrolidone-carboxylate peptidase	30.69	1e-15	75.9	gi|573951478|ref|XP_006658022.1|	PREDICTED: uncharacterized protein LOC102707044 isoform X1 [Oryza brachyantha]	77.73	1e-127	368	NA	GO:0005829	0	0	0	5	0	34	5	10	176	32	282	169	5	64
aof-miR167b	miR167_2	evm.TU.AsOf_v2.0_scaffold286.10	7	N	TGAAGCTGCCAGCATGATCTGA	TGAGATCAGGCTGGCAGCTTGT	4	1G6G11G0T0	22M	46	50	0.92	0	0.001646	0.00178913	No	No	auxin response factor 17-like isoform x1	ARFQ_ORYSI	ARFQ_ORYSI Auxin response factor 17	54.04	5e-95	327	gi|802596311|ref|XP_012072177.1|	PREDICTED: auxin response factor 6 isoform X2 [Jatropha curcas]	66.7	0	1257	NA	GO:0005634	3	5	1	4	7	7	10	5	47	42	39	64	14	47
aof-miR167b	miR167_2	evm.TU.AsOf_v2.0_scaffold65.18	7	N	TGAAGCTGCCAGCATGATCTGA	AAGGAGCATGCTGGTAGCTTCT	6	0A0A0G2G8T6T0	22M	6	6	1	0	0.007241	0.007241	No	No	NA	RBBP6_HUMAN	RBBP6_HUMAN E3 ubiquitin-protein ligase RBBP6	45.71	2e-12	75.1	gi|743839262|ref|XP_010936950.1|	PREDICTED: E3 ubiquitin-protein ligase RBBP6-like isoform X1 [Elaeis guineensis]	43.31	0	591	gi|548853207|gb|ERN11213.1|hypothetical protein AMTR_s00024p00219730 [Amborella trichopoda]	GO:0046872,GO:0003676,GO:0008270,GO:0005634	0	1	0	0	3	4	3	2	7	8	2	4	0	6
aof-miR167c	miR167_3	evm.TU.AsOf_v2.0_scaffold179.3	7	N	TGAAGCTGCCAGCATGATCTG	TAGATCAGGCTGGCAGCTTGT	3.5	0T6G11G0T0	21M	349	370	0.943243	0	0.002999	0.00317946	No	No	auxin response factor 12-like isoform x1	ARFL_ORYSI	ARFL_ORYSI Auxin response factor 12	65.75	0	962	gi|743852007|ref|XP_010940284.1|	PREDICTED: LOW QUALITY PROTEIN: auxin response factor 12-like [Elaeis guineensis]	71.93	0	1145	NA	GO:0009725	195	280	91	42	164	128	209	157	580	794	686	1332	558	390
aof-miR167c	miR167_3	evm.TU.AsOf_v2.0_scaffold38.19	7	N	TGAAGCTGCCAGCATGATCTG	GAGATCAGGCTGGCAGCTTGT	4	0G6G11G0T0	21M	273	294	0.928571	0	0.003386	0.00364646	No	No	auxin response factor 6	ARFF_ORYSJ	ARFF_ORYSJ Auxin response factor 6	63.88	0	1103	gi|695024063|ref|XP_009399230.1|	PREDICTED: auxin response factor 17-like [Musa acuminata subsp. malaccensis]	71.14	0	1252	NA	GO:0005634	52	101	18	26	70	93	42	25	281	324	312	453	98	314
aof-miR167c	miR167_3	evm.TU.AsOf_v2.0_scaffold1550.4	7	N	TGAAGCTGCCAGCATGATCTG	TAGATCAGGCTGGCAGCTTGT	3.5	0T6G11G0T0	21M	33	37	0.891892	0	0.002999	0.00336251	No	No	auxin response factor 12-like isoform x1	ARFL_ORYSI	ARFL_ORYSI Auxin response factor 12	61.12	0	882	gi|672112119|ref|XP_008804149.1|	PREDICTED: auxin response factor 12-like [Phoenix dactylifera]	67.77	0	1060	NA	GO:0005634	2	6	0	47	6	5	3	5	620	625	101	84	21	33
aof-miR167c	miR167_3	evm.TU.AsOf_v2.0_scaffold4366.1	7	N	TGAAGCTGCCAGCATGATCTG	CAGATGATGCTGGTCGCTTTG	4.5	5G7T0C4T0G0	21M	136	146	0.931507	0	0.01271	0.0136446	No	No	pyroglutamyl-peptidase 1-like protein	PCP_PYRFU	PCP_PYRFU Pyrrolidone-carboxylate peptidase	31.21	2e-12	65.9	gi|225450494|ref|XP_002280759.1|	PREDICTED: pyroglutamyl-peptidase 1 isoform X1 [Vitis vinifera]	63.01	5e-95	284	NA	GO:0016787	2	23	2	7	26	50	6	22	456	111	141	314	15	136
aof-miR167c	miR167_3	evm.TU.AsOf_v2.0_scaffold1908.2	7	N	TGAAGCTGCCAGCATGATCTG	CAGATGATGCTGGTCGCTTTG	4.5	5G7T0C4T0G0	21M	64	72	0.888889	0	0.01271	0.0142988	No	No	pyroglutamyl-peptidase 1-like	PCP_PYRFU	PCP_PYRFU Pyrrolidone-carboxylate peptidase	30.69	1e-15	75.9	gi|573951478|ref|XP_006658022.1|	PREDICTED: uncharacterized protein LOC102707044 isoform X1 [Oryza brachyantha]	77.73	1e-127	368	NA	GO:0005829	0	0	0	5	0	34	5	10	176	32	282	169	5	64
aof-miR167c	miR167_3	evm.TU.AsOf_v2.0_scaffold286.10	7	N	TGAAGCTGCCAGCATGATCTG	GAGATCAGGCTGGCAGCTTGT	4	0G6G11G0T0	21M	46	50	0.92	0	0.003386	0.00368044	No	No	auxin response factor 17-like isoform x1	ARFQ_ORYSI	ARFQ_ORYSI Auxin response factor 17	54.04	5e-95	327	gi|802596311|ref|XP_012072177.1|	PREDICTED: auxin response factor 6 isoform X2 [Jatropha curcas]	66.7	0	1257	NA	GO:0005634	3	5	1	4	7	7	10	5	47	42	39	64	14	47
aof-miR167c	miR167_3	evm.TU.AsOf_v2.0_scaffold65.18	7	N	TGAAGCTGCCAGCATGATCTG	AGGAGCATGCTGGTAGCTTCT	5	0A0G2G8T6T0	21M	6	6	1	0	0.022041	0.022041	No	No	NA	RBBP6_HUMAN	RBBP6_HUMAN E3 ubiquitin-protein ligase RBBP6	45.71	2e-12	75.1	gi|743839262|ref|XP_010936950.1|	PREDICTED: E3 ubiquitin-protein ligase RBBP6-like isoform X1 [Elaeis guineensis]	43.31	0	591	gi|548853207|gb|ERN11213.1|hypothetical protein AMTR_s00024p00219730 [Amborella trichopoda]	GO:0046872,GO:0003676,GO:0008270,GO:0005634	0	1	0	0	3	4	3	2	7	8	2	4	0	6
aof-miR168a	miR168_1	evm.TU.AsOf_v2.0_scaffold365.8	3	N	TCGCTTGGTGCAGGTCGGGAA	CTCCCGAGCTGCACCAAGCAA	3	0C6G11A1	21M	51	52	0.980769	0	0.000101	0.00010298	No	No	protein argonaute 1b-like	AGO1A_ORYSJ	AGO1A_ORYSJ Protein argonaute 1A	73.13	0	1609	gi|672198213|ref|XP_008777267.1|	PREDICTED: protein argonaute 1A-like [Phoenix dactylifera]	76.23	0	1667	NA	GO:0003676	10	37	21	37	47	169	21	18	166	109	109	82	52	72
aof-miR168a	miR168_1	evm.TU.AsOf_v2.0_scaffold16.48	3	N	TCGCTTGGTGCAGGTCGGGAA	CACCCGAGCTGCACCAAGCAA	4	0C0A5G11A1	21M	70	73	0.958904	0	0.001356	0.00141411	No	No	protein argonaute 1-like	AGO1B_ORYSJ	AGO1B_ORYSJ Protein argonaute 1B	76.6	0	1607	gi|672113826|ref|XP_008812792.1|	PREDICTED: protein argonaute 1B-like [Phoenix dactylifera]	81.64	0	1728	NA	GO:0003676	17	24	13	10	32	19	32	18	213	148	64	135	91	70
aof-miR168a	miR168_1	evm.TU.AsOf_v2.0_scaffold1043.12	3	N	TCGCTTGGTGCAGGTCGGGAA	GTCCCGATCTGCACCAAGCAA	2.5	0G6T11A1	21M	35	35	1	0	0.000101	0.000101	No	No	protein argonaute 1	AGO1_ARATH	AGO1_ARATH Protein argonaute 1	60.12	7e-52	187	gi|525313350|ref|NP_001266057.1|	protein argonaute 1A-like [Solanum lycopersicum]	59.78	8e-59	209	NA	GO:0003676	11	32	25	15	17	38	21	11	223	63	91	52	127	80
aof-miR168b	miR168_2	evm.TU.AsOf_v2.0_scaffold365.8	3	N	TCGCTTGGTGCAGGTCGGGTC	CTCCCGAGCTGCACCAAGCAA	4	0C0T5G11A1	21M	37	38	0.973684	0	0.001557	0.00159908	No	No	protein argonaute 1b-like	AGO1A_ORYSJ	AGO1A_ORYSJ Protein argonaute 1A	73.13	0	1609	gi|672198213|ref|XP_008777267.1|	PREDICTED: protein argonaute 1A-like [Phoenix dactylifera]	76.23	0	1667	NA	GO:0003676	10	37	21	37	47	169	21	18	166	109	109	82	52	72
aof-miR168b	miR168_2	evm.TU.AsOf_v2.0_scaffold16.48	3	N	TCGCTTGGTGCAGGTCGGGTC	CACCCGAGCTGCACCAAGCAA	3	0C6G11A1	21M	70	73	0.958904	0	0.000775	0.000808214	No	No	protein argonaute 1-like	AGO1B_ORYSJ	AGO1B_ORYSJ Protein argonaute 1B	76.6	0	1607	gi|672113826|ref|XP_008812792.1|	PREDICTED: protein argonaute 1B-like [Phoenix dactylifera]	81.64	0	1728	NA	GO:0003676	17	24	13	10	32	19	32	18	213	148	64	135	91	70
aof-miR168b	miR168_2	evm.TU.AsOf_v2.0_scaffold1043.12	3	N	TCGCTTGGTGCAGGTCGGGTC	GTCCCGATCTGCACCAAGCAA	2.5	1T5T11A1	21M	35	35	1	0	0.000101	0.000101	No	No	protein argonaute 1	AGO1_ARATH	AGO1_ARATH Protein argonaute 1	60.12	7e-52	187	gi|525313350|ref|NP_001266057.1|	protein argonaute 1A-like [Solanum lycopersicum]	59.78	8e-59	209	NA	GO:0003676	11	32	25	15	17	38	21	11	223	63	91	52	127	80
aof-miR169b	miR169_2	evm.TU.AsOf_v2.0_scaffold1808.3	1	N	TAAGCCAAGGATGACTTGCCT	AGTCAAGTCATTCTTGGATTA	2.5	2T8T5A3	21M	21	28	0.75	0	0.000325	0.000433333	No	No	phytochromobilin:ferredoxin chloroplastic	PFBS_ARATH	PFBS_ARATH Phytochromobilin:ferredoxin oxidoreductase, chloroplastic	60.16	4e-112	332	gi|695006280|ref|XP_009389625.1|	PREDICTED: phytochromobilin:ferredoxin oxidoreductase, chloroplastic [Musa acuminata subsp. malaccensis]	73.02	2e-138	400	NA	GO:0009507	0	0	0	0	1	0	1	0	11	21	10	19	12	6
aof-miR171b	miR171_3	evm.TU.AsOf_v2.0_scaffold864.16	4	N	TTGAGCCGCGCCAATATCACT	TGGGATATTGGCGCGGCTCAA	2	0T1G18	21M	145	149	0.973154	0	0.000188	0.000193186	No	No	NA	na	na	na	na	na	na	na	na	na	na	gi|222623390|gb|EEE57522.1|hypothetical protein OsJ_07831 [Oryza sativa Japonica Group]	GO:0006355,GO:0006351	119	233	78	93	146	519	180	148	996	907	747	1230	468	500
aof-miR171b	miR171_3	evm.TU.AsOf_v2.0_scaffold614.9	4	N	TTGAGCCGCGCCAATATCACT	TGAGATATTGGCGCGGCTCAA	2	0T1A18	21M	55	67	0.820896	0	0.00019	0.000231455	No	No	NA	SCL6_ARATH	SCL6_ARATH Scarecrow-like protein 6	45.19	6e-93	297	gi|672146033|ref|XP_008796953.1|	PREDICTED: scarecrow-like protein 6 [Phoenix dactylifera]	64.23	4e-146	440	gi|224034537|gb|ACN36344.1|unknown [Zea mays]	GO:0006355,GO:0006351	56	160	49	67	97	256	54	41	1091	831	818	1177	189	384
aof-miR171b	miR171_3	evm.TU.AsOf_v2.0_scaffold3848.3	4	N	TTGAGCCGCGCCAATATCACT	AAAGATATGGGCGCATTTCAA	6.5	1A0A5G5A0T0T4	21M	63	86	0.732558	0	0.023745	0.0324138	No	No	NA	na	na	na	na	na	na	na	na	na	na	NA	NA	1	19	12	12	19	43	29	34	133	95	63	103	54	64
aof-miR171b	miR171_3	evm.TU.AsOf_v2.0_scaffold657.10	4	N	TTGAGCCGCGCCAATATCACT	AGAGATATGGGCGCATTTCAA	5.5	2A5G5A0T0T4	21M	63	86	0.732558	0	0.031284	0.0427051	No	No	NA	Y2988_ARATH	Y2988_ARATH Uncharacterized protein At2g29880	26.32	7e-06	50.4	gi|731383050|ref|XP_010647518.1|	PREDICTED: uncharacterized protein At2g29880-like isoform X1 [Vitis vinifera]	35.22	4e-56	193	NA	NA	1	19	12	12	19	43	29	34	133	95	63	103	54	64
aof-miR171c	miR171_4	evm.TU.AsOf_v2.0_scaffold864.16	3	N	TTGAGCCGCGTCAATATCTCC	TGGGATATTGGCGCGGCTCAA	2	0T1G7G10	21M	119	126	0.944444	0	9.5e-05	0.000100588	No	No	NA	na	na	na	na	na	na	na	na	na	na	gi|222623390|gb|EEE57522.1|hypothetical protein OsJ_07831 [Oryza sativa Japonica Group]	GO:0006355,GO:0006351	119	233	78	93	146	519	180	148	996	907	747	1230	468	500
aof-miR171c	miR171_4	evm.TU.AsOf_v2.0_scaffold614.9	3	N	TTGAGCCGCGTCAATATCTCC	TGAGATATTGGCGCGGCTCAA	1.5	0T9G10	21M	55	67	0.820896	0	9.5e-05	0.000115727	No	No	NA	SCL6_ARATH	SCL6_ARATH Scarecrow-like protein 6	45.19	6e-93	297	gi|672146033|ref|XP_008796953.1|	PREDICTED: scarecrow-like protein 6 [Phoenix dactylifera]	64.23	4e-146	440	gi|224034537|gb|ACN36344.1|unknown [Zea mays]	GO:0006355,GO:0006351	56	160	49	67	97	256	54	41	1091	831	818	1177	189	384
aof-miR171c	miR171_4	evm.TU.AsOf_v2.0_scaffold657.10	3	N	TTGAGCCGCGTCAATATCTCC	AGAGATATGGGCGCATTTCAA	6	0A7G1G3A0T0T4	21M	63	86	0.732558	0	0.015671	0.0213922	No	No	NA	Y2988_ARATH	Y2988_ARATH Uncharacterized protein At2g29880	26.32	7e-06	50.4	gi|731383050|ref|XP_010647518.1|	PREDICTED: uncharacterized protein At2g29880-like isoform X1 [Vitis vinifera]	35.22	4e-56	193	NA	NA	1	19	12	12	19	43	29	34	133	95	63	103	54	64
aof-miR172a	miR172_1	evm.TU.AsOf_v2.0_scaffold546.23	8	N	AGAATCTTGATGATGCTGCAT	CTGCAGCATCATCAGGATTCC	2.5	0C13G5C0	21M	96	97	0.989691	0	0.000916	0.000925542	No	No	floral homeotic protein apetala 2-like	AP2_ARATH	AP2_ARATH Floral homeotic protein APETALA 2	59.48	7e-113	342	gi|672130620|ref|XP_008788845.1|	PREDICTED: floral homeotic protein APETALA 2-like [Phoenix dactylifera]	74.11	5e-130	390	NA	GO:0005634	224	253	164	98	191	151	299	181	347	801	253	786	721	466
aof-miR172a	miR172_1	evm.TU.AsOf_v2.0_scaffold4391.4	8	N	AGAATCTTGATGATGCTGCAT	GTGCAGCATCATCAGGATTCT	1	0	21M	220	223	0.986547	0	0.00036	0.000364909	No	No	ap2-like ethylene-responsive transcription factor toe3 isoform x1	AP2_ARATH	AP2_ARATH Floral homeotic protein APETALA 2	79.6	2e-93	293	gi|695052473|ref|XP_009414295.1|	PREDICTED: ethylene-responsive transcription factor RAP2-7-like [Musa acuminata subsp. malaccensis]	66.1	4e-138	412	NA	GO:0005634	85	277	122	68	108	139	218	222	169	342	78	217	160	32
aof-miR172a	miR172_1	evm.TU.AsOf_v2.0_scaffold777.9	8	N	AGAATCTTGATGATGCTGCAT	CTGCAGCATCATCAGGATTCT	1.5	0C13G6	21M	47	47	1	0	0.000664	0.000664	No	No	ethylene-responsive transcription factor rap2-7-like isoform x2	na	na	na	na	na	na	na	na	na	na	NA	GO:0005634	48	138	50	23	40	57	85	47	244	280	128	197	183	784
aof-miR172a	miR172_1	evm.TU.AsOf_v2.0_scaffold2659.1	8	N	AGAATCTTGATGATGCTGCAT	TTGCAGCATCATCAGGATTCT	1.5	0T13G6	21M	85	85	1	0	0.000657	0.000657	No	No	floral homeotic protein apetala 2-like isoform x1	TOE3_ARATH	TOE3_ARATH AP2-like ethylene-responsive transcription factor TOE3	57.66	6e-93	290	gi|672130620|ref|XP_008788845.1|	PREDICTED: floral homeotic protein APETALA 2-like [Phoenix dactylifera]	50.44	3e-120	368	NA	GO:0005634	109	85	118	68	89	143	107	94	197	264	220	246	285	147
aof-miR172a	miR172_1	evm.TU.AsOf_v2.0_scaffold2368.2	8	N	AGAATCTTGATGATGCTGCAT	CTGCAGCATCATCAGGATTCG	2.5	0C13G5G0	21M	50	50	1	0	0.000939	0.000939	No	No	ap2-like ethylene-responsive transcription factor toe3 isoform x1	AP2_ARATH	AP2_ARATH Floral homeotic protein APETALA 2	82.56	3e-96	298	gi|5360996|gb|AAD22495.3|AF134116_1	APETALA2 protein homolog HAP2 [Hyacinthus orientalis]	74.11	1e-154	448	NA	GO:0005634	4	34	3	33	53	50	122	71	150	262	47	198	497	539
aof-miR172a	miR172_1	evm.TU.AsOf_v2.0_scaffold223.17	8	N	AGAATCTTGATGATGCTGCAT	CTGCAGCAACATCAAGATTCT	2	0C7A12	21M	15	15	1	0	0.000539	0.000539	No	No	autophagy-related protein 18f-like	na	na	na	na	na	na	na	na	na	na	NA	GO:0044763	19	71	61	30	37	14	42	16	33	34	20	38	11	13
aof-miR172a	miR172_1	evm.TU.AsOf_v2.0_scaffold1684.3	8	N	AGAATCTTGATGATGCTGCAT	CTGCAGCATCATCAAGATTCT	1	0C20	21M	18	18	1	0	0.000379	0.000379	No	No	NA	na	na	na	na	na	na	na	na	na	na	NA	NA	19	71	61	30	37	14	42	16	33	34	20	38	11	13
aof-miR172a	miR172_1	evm.TU.AsOf_v2.0_scaffold126.9	8	N	AGAATCTTGATGATGCTGCAT	GTGTGGCATCATCAAGATTTG	4	0G2T0G14T0G0	21M	9	9	1	0	0.009607	0.009607	No	No	ethylene-insensitive protein 2-like	EIN2_ARATH	EIN2_ARATH Ethylene-insensitive protein 2	43.24	0	898	gi|672128605|ref|XP_008787796.1|	PREDICTED: ethylene-insensitive protein 2 isoform X2 [Phoenix dactylifera]	61.83	0	1543	NA	GO:0006952	1	2	2	1	3	5	3	1	14	10	4	9	14	6
aof-miR2118a	miR2118_1	evm.TU.AsOf_v2.0_scaffold1713.2	2	N	CTCCCGATGCCACCTAATCCTT	AAGGATTTGGTGGCAGAGAGGA	6.5	7T7G0A1A1G0A0	22M	42	46	0.913043	0	0.011497	0.012592	No	No	NA	na	na	na	na	na	na	na	na	na	na	NA	NA	3	2	1	1	1	0	2	6	2	26	5	44	0	0
aof-miR2118a	miR2118_1	evm.TU.AsOf_v2.0_scaffold1193.2	2	N	CTCCCGATGCCACCTAATCCTT	AAGGATTTGGTGGCAGAGAGGA	6.5	7T7G0A1A1G0A0	22M	24	26	0.923077	0	0.011497	0.0124551	No	No	NA	na	na	na	na	na	na	na	na	na	na	NA	NA	0	4	0	3	4	0	1	1	7	8	1	26	0	0
aof-mir2118b	Asparagus-m8233	evm.TU.AsOf_v2.0_scaffold137.16	9	N	TTCCCGAAGCCTCCCATTTCTA	TCGGATTGGGAGGTTTTGGAAA	4.5	1C1G1T7T2T2A2	22M	1956	1958	0.998979	0	0.005814	0.00581994	No	No	NA	na	na	na	na	na	na	na	na	na	na	NA	NA	4508	9617	10929	1804	912	826	1142	2008	7583	10895	4857	10873	4721	5307
aof-mir2118b	Asparagus-m8233	evm.TU.AsOf_v2.0_scaffold137.13	9	N	TTCCCGAAGCCTCCCATTTCTA	TCGGATTGGGAGGTTTTGGAAA	4.5	1C1G1T7T2T2A2	22M	371	371	1	0	0.005814	0.005814	No	No	rfa1p	RFA1_YEAST	RFA1_YEAST Replication factor A protein 1	28.74	7e-24	107	gi|115451537|ref|NP_001049369.1|	Os03g0214100 [Oryza sativa Japonica Group]	26.64	2e-18	93.2	NA	GO:0043229	705	678	1304	376	249	205	285	379	1827	2224	901	2470	2110	978
aof-mir2118b	Asparagus-m8233	evm.TU.AsOf_v2.0_scaffold1620.5	9	N	TTCCCGAAGCCTCCCATTTCTA	TCGGATTGGGAGGTTTTGGAAA	4.5	1C1G1T7T2T2A2	22M	371	371	1	0	0.005814	0.005814	No	No	NA	na	na	na	na	na	na	na	na	na	na	NA	NA	705	678	1304	376	249	205	285	379	1827	2224	901	2470	2110	978
aof-mir2118b	Asparagus-m8233	evm.TU.AsOf_v2.0_scaffold722.2	9	N	TTCCCGAAGCCTCCCATTTCTA	TCGGATTGGGAGGTTTTGGAAA	4.5	1C1G1T7T2T2A2	22M	277	279	0.992832	0	0.006556	0.00660334	No	No	NA	na	na	na	na	na	na	na	na	na	na	gi|703147990|ref|XP_010109230.1|putative exonuclease mut-7-like protein [Morus notabilis]	GO:0006139,GO:0003676,GO:0004527,GO:0090305,GO:0008408	328	618	533	133	94	96	55	67	431	593	291	558	384	203
aof-mir2118b	Asparagus-m8233	evm.TU.AsOf_v2.0_scaffold435.9	9	N	TTCCCGAAGCCTCCCATTTCTA	TTGGATTGGGAGGTTTTGGAAA	4.5	1T1G1T7T2T2A2	22M	449	449	1	0	0.006877	0.006877	No	No	NA	na	na	na	na	na	na	na	na	na	na	NA	NA	84	140	117	44	50	108	51	35	214	388	95	460	323	114
aof-mir2118b	Asparagus-m8233	evm.TU.AsOf_v2.0_scaffold3031.2	9	N	TTCCCGAAGCCTCCCATTTCTA	TCGGATTGGGAGGTTTTGGAAA	4.5	1C1G1T7T2T2A2	22M	226	227	0.995595	0	0.006795	0.00682507	No	No	NA	na	na	na	na	na	na	na	na	na	na	NA	NA	1	0	0	1	228	6	65	81	5	1	235	4	3	71
aof-mir2118b	Asparagus-m8233	evm.TU.AsOf_v2.0_scaffold494.3	9	N	TTCCCGAAGCCTCCCATTTCTA	TGGAAATGAGAGGCTTCGGGAA	1.5	1G6A13	22M	8	8	1	2	0.003937	0.003937	No	No	NA	NA102_ARATH	NA102_ARATH NAC domain-containing protein 102	37.35	2e-22	99.4	gi|351727585|ref|NP_001236142.1|	transcriptional factor NAC11 [Glycine max]	44.17	3e-23	104	gi|356559532|ref|XP_003548053.1|PREDICTED: NAC transcription factor NAM-2 [Glycine max]	GO:0006355,GO:0006351,GO:0005634,GO:0003677	17	27	8	52	67	9	16	26	13	95	5	96	4	0
aof-mir2118b	Asparagus-m8233	evm.TU.AsOf_v2.0_scaffold3592.1	9	N	TTCCCGAAGCCTCCCATTTCTA	TGGACATGGGAGGATTTGGAAA	4	1G2C8A2T2A2	22M	23	24	0.958333	0	0.001373	0.0014327	No	No	nac domain-containing protein 72-like	NAC72_ARATH	NAC72_ARATH NAC domain-containing protein 72	32.11	8e-12	69.7	gi|823166868|ref|XP_012483385.1|	PREDICTED: NAC transcription factor 29-like [Gossypium raimondii]	32.54	2e-11	70.1	NA	GO:0001101	0	0	0	26	8	49	1	0	2	8	18	34	11	1
aof-mir2118b	Asparagus-m8233	evm.TU.AsOf_v2.0_scaffold486.8	9	N	TTCCCGAAGCCTCCCATTTCTA	TGGACATGGGAGGATTTGGAAA	4	1G2C8A2T2A2	22M	23	24	0.958333	0	0.001373	0.0014327	No	No	nac domain-containing protein 72-like	NAC72_ARATH	NAC72_ARATH NAC domain-containing protein 72	36.59	2e-25	108	gi|727514081|ref|XP_010433374.1|	PREDICTED: NAC domain-containing protein 72 [Camelina sativa]	36.53	7e-25	108	NA	GO:0006355	0	0	0	26	8	49	1	0	2	8	18	34	11	1
aof-mir2118c	Asparagus-m8234	evm.TU.AsOf_v2.0_scaffold137.16	19	N	TTTCCGATGCCACCCAATCCTT	TCGGATTGGGAGGTTTTGGAAA	6	0T0C8A2T0T1T5	22M	1956	1958	0.998979	0	0.005904	0.00591004	No	No	NA	na	na	na	na	na	na	na	na	na	na	NA	NA	4508	9617	10929	1804	912	826	1142	2008	7583	10895	4857	10873	4721	5307
aof-mir2118c	Asparagus-m8234	evm.TU.AsOf_v2.0_scaffold624.2	19	N	TTTCCGATGCCACCCAATCCTT	CTGGATTGGGCGGTTTTGGAAA	6	0C0T8C2T0T1T5	22M	1526	1527	0.999345	0	0.005904	0.00590787	No	No	NA	na	na	na	na	na	na	na	na	na	na	NA	NA	3429	5939	4511	2218	3795	2003	1901	1527	3427	5006	3133	8058	6319	3228
aof-mir2118c	Asparagus-m8234	evm.TU.AsOf_v2.0_scaffold137.13	19	N	TTTCCGATGCCACCCAATCCTT	TCGGATTGGGAGGTTTTGGAAA	6	0T0C8A2T0T1T5	22M	371	371	1	0	0.005904	0.005904	No	No	rfa1p	RFA1_YEAST	RFA1_YEAST Replication factor A protein 1	28.74	7e-24	107	gi|115451537|ref|NP_001049369.1|	Os03g0214100 [Oryza sativa Japonica Group]	26.64	2e-18	93.2	NA	GO:0043229	705	678	1304	376	249	205	285	379	1827	2224	901	2470	2110	978
aof-mir2118c	Asparagus-m8234	evm.TU.AsOf_v2.0_scaffold1620.5	19	N	TTTCCGATGCCACCCAATCCTT	TCGGATTGGGAGGTTTTGGAAA	6	0T0C8A2T0T1T5	22M	371	371	1	0	0.005904	0.005904	No	No	NA	na	na	na	na	na	na	na	na	na	na	NA	NA	705	678	1304	376	249	205	285	379	1827	2224	901	2470	2110	978
aof-mir2118c	Asparagus-m8234	evm.TU.AsOf_v2.0_scaffold776.13	19	N	TTTCCGATGCCACCCAATCCTT	CTGGATTGGGAGGTATTGGAAA	4	0C0T8A2T2T5	22M	810	810	1	0	0.001972	0.001972	No	No	NA	na	na	na	na	na	na	na	na	na	na	NA	NA	2	0	0	0	0	1	1263	822	592	1374	488	1743	2457	47
aof-mir2118c	Asparagus-m8234	evm.TU.AsOf_v2.0_scaffold359.4	19	N	TTTCCGATGCCACCCAATCCTT	CTGGGTTGGGAGGTATTGGAAA	4.5	0C0T2G5A2T2T5	22M	307	308	0.996753	0	0.004744	0.00475945	No	No	rnase h	RNH1_MOUSE	RNH1_MOUSE Ribonuclease H1	32.63	5e-09	56.6	gi|567870579|ref|XP_006427911.1|	hypothetical protein CICLE_v10026935mg [Citrus clementina]	40.38	9e-06	47.4	NA	GO:0003676	1010	468	578	217	312	118	475	316	265	484	253	756	563	191
aof-mir2118c	Asparagus-m8234	evm.TU.AsOf_v2.0_scaffold776.16	19	N	TTTCCGATGCCACCCAATCCTT	CTGGGTTGGGAGGTATTGGAAA	4.5	0C0T2G5A2T2T5	22M	307	308	0.996753	0	0.004744	0.00475945	No	No	NA	na	na	na	na	na	na	na	na	na	na	NA	NA	1010	468	578	217	312	118	475	316	265	484	253	756	563	191
aof-mir2118c	Asparagus-m8234	evm.TU.AsOf_v2.0_scaffold722.2	19	N	TTTCCGATGCCACCCAATCCTT	TCGGATTGGGAGGTTTTGGAAA	6	0T0C8A2T0T1T5	22M	277	279	0.992832	0	0.006656	0.00670406	No	No	NA	na	na	na	na	na	na	na	na	na	na	gi|703147990|ref|XP_010109230.1|putative exonuclease mut-7-like protein [Morus notabilis]	GO:0006139,GO:0003676,GO:0004527,GO:0090305,GO:0008408	328	618	533	133	94	96	55	67	431	593	291	558	384	203
aof-mir2118c	Asparagus-m8234	evm.TU.AsOf_v2.0_scaffold2958.1	19	N	TTTCCGATGCCACCCAATCCTT	CTGGATTGGGAGGCTTTGGAAT	5.5	0C0T8A3T1T4T0	22M	19	19	1	0	0.023803	0.023803	No	No	NA	na	na	na	na	na	na	na	na	na	na	NA	NA	48	72	35	19	28	28	18	29	270	463	130	622	420	91
aof-mir2118c	Asparagus-m8234	evm.TU.AsOf_v2.0_scaffold435.9	19	N	TTTCCGATGCCACCCAATCCTT	TTGGATTGGGAGGTTTTGGAAA	6	0T0T8A2T0T1T5	22M	449	449	1	0	0.006982	0.006982	No	No	NA	na	na	na	na	na	na	na	na	na	na	NA	NA	84	140	117	44	50	108	51	35	214	388	95	460	323	114
aof-mir2118c	Asparagus-m8234	evm.TU.AsOf_v2.0_scaffold761.5	19	N	TTTCCGATGCCACCCAATCCTT	CTGGATTGGGAGGTGTTGGAAA	4.5	0C0T8A2T0G1T5	22M	22	22	1	0	0.004744	0.004744	No	No	NA	na	na	na	na	na	na	na	na	na	na	NA	NA	31	33	28	26	27	36	38	46	76	99	28	95	114	80
aof-mir2118c	Asparagus-m8234	evm.TU.AsOf_v2.0_scaffold3069.3	19	N	TTTCCGATGCCACCCAATCCTT	CTGGATTGGGAGGTGTTGGAAA	4.5	0C0T8A2T0G1T5	22M	22	22	1	0	0.004744	0.004744	No	No	NA	R1A_CVHN2	R1A_CVHN2 Replicase polyprotein 1a	31.97	2e-07	53.9	NA	NA	NA	NA	NA	NA	NA	31	33	28	26	27	36	38	46	76	99	28	95	114	80
aof-mir2118c	Asparagus-m8234	evm.TU.AsOf_v2.0_scaffold3031.2	19	N	TTTCCGATGCCACCCAATCCTT	TCGGATTGGGAGGTTTTGGAAA	6	0T0C8A2T0T1T5	22M	226	227	0.995595	0	0.0069	0.00693053	No	No	NA	na	na	na	na	na	na	na	na	na	na	NA	NA	1	0	0	1	228	6	65	81	5	1	235	4	3	71
aof-mir2118c	Asparagus-m8234	evm.TU.AsOf_v2.0_scaffold798.2	19	N	TTTCCGATGCCACCCAATCCTT	TTGGATTGGGAGGTATTGGAAA	4	0T0T8A2T2T5	22M	46	46	1	0	0.002379	0.002379	No	No	NA	na	na	na	na	na	na	na	na	na	na	gi|573925386|ref|XP_006650241.1|PREDICTED: xylem cysteine proteinase 2-like [Oryza brachyantha]	GO:0006508,GO:0008234	25	47	28	8	44	17	4	3	16	50	15	34	14	2
aof-mir2118c	Asparagus-m8234	evm.TU.AsOf_v2.0_scaffold237.17	19	N	TTTCCGATGCCACCCAATCCTT	CTGGATTGGGAGATATTGGAAA	6	0C0T8A1A0T2T5	22M	18	18	1	0	0.005904	0.005904	No	No	NA	na	na	na	na	na	na	na	na	na	na	NA	NA	9	8	8	13	13	1	23	18	10	27	9	54	1	2
aof-mir2118c	Asparagus-m8234	evm.TU.AsOf_v2.0_scaffold8390.1	19	N	TTTCCGATGCCACCCAATCCTT	CTGGATTGGGAGATATTGGAAA	6	0C0T8A1A0T2T5	22M	18	18	1	0	0.005904	0.005904	No	No	NA	na	na	na	na	na	na	na	na	na	na	NA	NA	9	8	8	13	13	1	23	18	10	27	9	54	1	2
aof-mir2118c	Asparagus-m8234	evm.TU.AsOf_v2.0_scaffold922.6	19	N	TTTCCGATGCCACCCAATCCTT	CTGGATTGGGAGGTATTGGAAA	4	0C0T8A2T2T5	22M	38	38	1	1	0.002363	0.002363	No	No	replication protein a 70 kda dna-binding subunit	na	na	na	na	na	na	na	na	na	na	NA	GO:0005634	3	3	5	2	7	1	0	0	6	16	13	63	45	3
aof-mir2118c	Asparagus-m8234	evm.TU.AsOf_v2.0_scaffold1713.2	19	N	TTTCCGATGCCACCCAATCCTT	AAGGATTTGGTGGCAGAGAGGA	6	7T7G0A1A0G0G1	22M	42	46	0.913043	0	0.006982	0.00764695	No	No	NA	na	na	na	na	na	na	na	na	na	na	NA	NA	3	2	1	1	1	0	2	6	2	26	5	44	0	0
aof-mir2118c	Asparagus-m8234	evm.TU.AsOf_v2.0_scaffold1193.2	19	N	TTTCCGATGCCACCCAATCCTT	AAGGATTTGGTGGCAGAGAGGA	6	7T7G0A1A0G0G1	22M	24	26	0.923077	0	0.006982	0.00756383	No	No	NA	na	na	na	na	na	na	na	na	na	na	NA	NA	0	4	0	3	4	0	1	1	7	8	1	26	0	0
aof-miR2275a	miR2275_1	evm.TU.AsOf_v2.0_scaffold3683.3	10	N	TTCGGTTTCCTCCAACATCTCA	TAAGATGCTGGAGGAGAACCGAA	3.5	1A5C7G7	15M1D7M	10	10	1	0	0.001617	0.001617	No	No	NA	Y1089_ARATH	Y1089_ARATH Uncharacterized protein At1g10890	62.55	3e-55	186	gi|695066727|ref|XP_009380262.1|	PREDICTED: uncharacterized protein At1g10890-like [Musa acuminata subsp. malaccensis]	78.11	6e-109	325	NA	NA	1	16	1	5	40	8	1	10	121	89	16	98	0	0
aof-miR2275a	miR2275_1	evm.TU.AsOf_v2.0_scaffold3351.2	10	N	TTCGGTTTCCTCCAACATCTCA	TCAGATGCTGAAGCAAATCGGA	5	1C5C2A2C3T2G1	22M	8	12	0.666667	0	0.019872	0.029808	No	No	signal recognition particle 54 kda protein 2	SR542_SOLLC	SR542_SOLLC Signal recognition particle 54 kDa protein 2	89.83	0	908	gi|672177981|ref|XP_008809106.1|	PREDICTED: signal recognition particle 54 kDa protein 2-like [Phoenix dactylifera]	90.6	0	945	NA	GO:0048500	1	19	2	8	1	33	6	3	15	14	18	6	5	2
aof-miR2275a	miR2275_1	evm.TU.AsOf_v2.0_scaffold1358.3	10	N	TTCGGTTTCCTCCAACATCTCA	TCAGATATTGGACGAAATTGAA	4	1C4A5C4T0T3	22M	68	83	0.819277	0	0.003385	0.00413169	No	No	phytoene synthase	PSY_NARPS	PSY_NARPS Phytoene synthase, chloroplastic	84.91	0	738	gi|379139037|gb|AFC95817.1|	phytoene synthase [Narcissus tazetta var. chinensis]	85.38	0	747	NA	GO:0009507	0	7	2	3	3	21	1	4	70	7	2	7	0	4
aof-miR2275a	miR2275_1	evm.TU.AsOf_v2.0_scaffold15.38	10	N	TTCGGTTTCCTCCAACATCTCA	TTAGATGTTGGAGTGGACCGGA	4.5	1T11T0G0G4G1	22M	30	30	1	0	0.014638	0.014638	No	No	NA	ORN_ARATH	ORN_ARATH Oligoribonuclease	48.54	6e-20	85.9	gi|695006236|ref|XP_009389601.1|	PREDICTED: oligoribonuclease isoform X2 [Musa acuminata subsp. malaccensis]	59.63	5e-34	125	NA	NA	0	3	0	0	5	1	0	8	7	24	5	31	0	0
aof-miR2275a	miR2275_1	evm.TU.AsOf_v2.0_scaffold3653.5	10	N	TTCGGTTTCCTCCAACATCTCA	TGAGATTGTGGAGGAAACTAAA	4.5	6T0G10T0A2	22M	24	28	0.857143	0	0.014965	0.0174592	No	No	dr1-associated corepressor-like	NC2A_RAT	NC2A_RAT Dr1-associated corepressor	52.75	2e-28	112	gi|852381247|gb|AKN63432.1|	nuclear factor-Y [Allium sativum]	68.29	4e-100	301	NA	GO:0005515	0	1	0	3	4	5	2	5	11	25	1	21	0	0
aof-miR2275a	miR2275_1	evm.TU.AsOf_v2.0_scaffold1437.10	10	N	TTCGGTTTCCTCCAACATCTCA	AGAGATATTGGAGAAAATCAAA	4.5	0A5A6A3T1A2	22M	8	8	1	0	0.014638	0.014638	No	No	presenilin-like protein at2g29900	PSNB_ARATH	PSNB_ARATH Presenilin-like protein At2g29900	57.41	1e-134	399	gi|470126656|ref|XP_004299299.1|	PREDICTED: presenilin-like protein At2g29900 [Fragaria vesca subsp. vesca]	59.77	1e-156	458	NA	GO:0005794	0	0	0	0	3	3	0	1	10	5	2	8	0	0
aof-miR2275a	miR2275_1	evm.TU.AsOf_v2.0_scaffold67.21	10	N	TTCGGTTTCCTCCAACATCTCA	TAAGATGGTGGAGGAAGCCGTG	5	1A5G8G3T0G0	22M	13	13	1	0	0.022965	0.022965	No	No	pentatricopeptide repeat-containing protein chloroplastic	PP269_ARATH	PP269_ARATH Pentatricopeptide repeat-containing protein At3g48250, chloroplastic	49.08	1e-180	531	gi|743814000|ref|XP_010929894.1|	PREDICTED: pentatricopeptide repeat-containing protein At3g48250, chloroplastic [Elaeis guineensis]	63.59	0	704	NA	GO:0009987	0	2	0	0	1	0	0	0	10	4	0	13	0	0
aof-miR2275a	miR2275_1	evm.TU.AsOf_v2.0_scaffold1288.4	10	N	TTCGGTTTCCTCCAACATCTCA	CGAGATGCAAGAGGAATCCGAA	5	0C6C0A0A6T5	22M	7	8	0.875	0	0.022965	0.0262457	No	No	subtilisin-like protease	CUCM1_CUCME	CUCM1_CUCME Cucumisin	33.42	9e-51	189	gi|743778898|ref|XP_010919913.1|	PREDICTED: uncharacterized protein LOC105043884 [Elaeis guineensis]	73.19	0	778	NA	GO:0004252	0	0	0	0	1	2	0	1	3	3	0	7	0	0
aof-miR2275a	miR2275_1	evm.TU.AsOf_v2.0_scaffold1354.1	10	N	TTCGGTTTCCTCCAACATCTCA	AGAGGTGTTGGGGTGAACCGAA	4.5	0A3G6G1T0G7	22M	14	15	0.933333	0	0.014965	0.0160339	No	No	NA	ANR52_CHICK	ANR52_CHICK Serine/threonine-protein phosphatase 6 regulatory ankyrin repeat subunit C	28.13	6e-24	107	gi|672178322|ref|XP_008809292.1|	PREDICTED: ankyrin repeat domain-containing protein 65-like [Phoenix dactylifera]	53.44	2e-78	256	NA	NA	0	0	0	0	2	0	0	2	1	14	0	0	0	0
aof-miR2275a	miR2275_1	evm.TU.AsOf_v2.0_scaffold1915.7	10	N	TTCGGTTTCCTCCAACATCTCA	TGAGATGGAGGTGGAAGCCGAA	3.5	7G0A2T4G5	22M	6	6	1	0	0.001967	0.001967	No	No	NA	TBL19_ARATH	TBL19_ARATH Protein trichome birefringence-like 19	56.52	1e-174	503	gi|743811142|ref|XP_010929090.1|	PREDICTED: protein trichome birefringence-like 19 [Elaeis guineensis]	70.16	0	627	NA	NA	0	0	0	0	1	0	0	0	6	0	0	1	0	0
aof-miR2275b	miR2275_2	evm.TU.AsOf_v2.0_scaffold3683.3	4	N	TCTGGTTTCCTCCAATATCTCA	TAAGATGCTGGAGGAGAACCGA	6	1A4G0C7G1A1C2	22M	10	10	1	0	0.014369	0.014369	No	No	NA	Y1089_ARATH	Y1089_ARATH Uncharacterized protein At1g10890	62.55	3e-55	186	gi|695066727|ref|XP_009380262.1|	PREDICTED: uncharacterized protein At1g10890-like [Musa acuminata subsp. malaccensis]	78.11	6e-109	325	NA	NA	1	16	1	5	40	8	1	10	121	89	16	98	0	0
aof-miR2275b	miR2275_2	evm.TU.AsOf_v2.0_scaffold15.38	4	N	TCTGGTTTCCTCCAATATCTCA	TTAGATGTTGGAGTGGACCGGA	5	1T4G6T0G0G3G2	22M	30	30	1	0	0.020162	0.020162	No	No	NA	ORN_ARATH	ORN_ARATH Oligoribonuclease	48.54	6e-20	85.9	gi|695006236|ref|XP_009389601.1|	PREDICTED: oligoribonuclease isoform X2 [Musa acuminata subsp. malaccensis]	59.63	5e-34	125	NA	NA	0	3	0	0	5	1	0	8	7	24	5	31	0	0
aof-miR2275b	miR2275_2	evm.TU.AsOf_v2.0_scaffold3653.5	4	N	TCTGGTTTCCTCCAATATCTCA	TGAGATTGTGGAGGAAACTAAA	3.5	6T0G10T1A1	22M	24	28	0.857143	0	0.001951	0.00227617	No	No	dr1-associated corepressor-like	NC2A_RAT	NC2A_RAT Dr1-associated corepressor	52.75	2e-28	112	gi|852381247|gb|AKN63432.1|	nuclear factor-Y [Allium sativum]	68.29	4e-100	301	NA	GO:0005515	0	1	0	3	4	5	2	5	11	25	1	21	0	0
aof-miR2275b	miR2275_2	evm.TU.AsOf_v2.0_scaffold1437.10	4	N	TCTGGTTTCCTCCAATATCTCA	AGAGATATTGGAGAAAATCAAA	3.5	0A12A3T2A1	22M	8	8	1	0	0.001908	0.001908	No	No	presenilin-like protein at2g29900	PSNB_ARATH	PSNB_ARATH Presenilin-like protein At2g29900	57.41	1e-134	399	gi|470126656|ref|XP_004299299.1|	PREDICTED: presenilin-like protein At2g29900 [Fragaria vesca subsp. vesca]	59.77	1e-156	458	NA	GO:0005794	0	0	0	0	3	3	0	1	10	5	2	8	0	0
aof-miR2275c	miR2275_3	evm.TU.AsOf_v2.0_scaffold614.9	4	N	TTTGATTTCCTCCAATATCTCA	TGAGATATTGGCGCGGCTCAAT	7	11C1C0G0G0C4T0	22M	55	67	0.820896	0	0.005862	0.00714098	No	No	NA	SCL6_ARATH	SCL6_ARATH Scarecrow-like protein 6	45.19	6e-93	297	gi|672146033|ref|XP_008796953.1|	PREDICTED: scarecrow-like protein 6 [Phoenix dactylifera]	64.23	4e-146	440	gi|224034537|gb|ACN36344.1|unknown [Zea mays]	GO:0006355,GO:0006351	56	160	49	67	97	256	54	41	1091	831	818	1177	189	384
aof-miR2275c	miR2275_3	evm.TU.AsOf_v2.0_scaffold1358.3	4	N	TTTGATTTCCTCCAATATCTCA	TCAGATATTGGACGAAATTGAA	3	1C10C5T0G2	22M	68	83	0.819277	0	0.001203	0.00146837	No	No	phytoene synthase	PSY_NARPS	PSY_NARPS Phytoene synthase, chloroplastic	84.91	0	738	gi|379139037|gb|AFC95817.1|	phytoene synthase [Narcissus tazetta var. chinensis]	85.38	0	747	NA	GO:0009507	0	7	2	3	3	21	1	4	70	7	2	7	0	4
aof-miR2275c	miR2275_3	evm.TU.AsOf_v2.0_scaffold3653.5	4	N	TTTGATTTCCTCCAATATCTCA	TGAGATTGTGGAGGAAACTAAA	4.5	6T0G9C0T3	22M	24	28	0.857143	0	0.024535	0.0286242	No	No	dr1-associated corepressor-like	NC2A_RAT	NC2A_RAT Dr1-associated corepressor	52.75	2e-28	112	gi|852381247|gb|AKN63432.1|	nuclear factor-Y [Allium sativum]	68.29	4e-100	301	NA	GO:0005515	0	1	0	3	4	5	2	5	11	25	1	21	0	0
aof-miR2275c	miR2275_3	evm.TU.AsOf_v2.0_scaffold1437.10	4	N	TTTGATTTCCTCCAATATCTCA	AGAGATATTGGAGAAAATCAAA	2	0A12A8	22M	8	8	1	0	0.000318	0.000318	No	No	presenilin-like protein at2g29900	PSNB_ARATH	PSNB_ARATH Presenilin-like protein At2g29900	57.41	1e-134	399	gi|470126656|ref|XP_004299299.1|	PREDICTED: presenilin-like protein At2g29900 [Fragaria vesca subsp. vesca]	59.77	1e-156	458	NA	GO:0005794	0	0	0	0	3	3	0	1	10	5	2	8	0	0
aof-miR2275d	miR2275_4	evm.TU.AsOf_v2.0_scaffold1358.3	2	N	TTCAATTTCCTCCGATATCTCA	TCAGATATTGGACGAAATTGAA	2.5	1C6T3C9	22M	68	83	0.819277	0	0.000109	0.000133044	No	No	phytoene synthase	PSY_NARPS	PSY_NARPS Phytoene synthase, chloroplastic	84.91	0	738	gi|379139037|gb|AFC95817.1|	phytoene synthase [Narcissus tazetta var. chinensis]	85.38	0	747	NA	GO:0009507	0	7	2	3	3	21	1	4	70	7	2	7	0	4
aof-miR2275d	miR2275_4	evm.TU.AsOf_v2.0_scaffold1437.10	2	N	TTCAATTTCCTCCGATATCTCA	AGAGATATTGGAGAAAATCAAA	4.5	0A7T4A4C0A2	22M	8	8	1	0	0.025139	0.025139	No	No	presenilin-like protein at2g29900	PSNB_ARATH	PSNB_ARATH Presenilin-like protein At2g29900	57.41	1e-134	399	gi|470126656|ref|XP_004299299.1|	PREDICTED: presenilin-like protein At2g29900 [Fragaria vesca subsp. vesca]	59.77	1e-156	458	NA	GO:0005794	0	0	0	0	3	3	0	1	10	5	2	8	0	0
aof-miR319a	miR319_1	evm.TU.AsOf_v2.0_scaffold594.13	4	N	TTGGACTGAAGGGAGCTCCCT	AGGGAAC-CCCTTCAGTCCAG	3	5A13G0	7M1I13M	214	233	0.918455	0	0.000916	0.000997327	No	No	NA	TCP4_ARATH	TCP4_ARATH Transcription factor TCP4	86.75	5e-42	159	gi|763794633|gb|KJB61629.1|	hypothetical protein B456_009G373000 [Gossypium raimondii]	69.83	1e-45	170	NA	NA	433	553	358	216	348	323	219	243	507	727	415	1079	446	261
aof-miR319a	miR319_1	evm.TU.AsOf_v2.0_scaffold385.8	4	N	TTGGACTGAAGGGAGCTCCCT	TAGGGGGACCCTTCAGTCCAA	4.5	0T0A2G1G0A13	21M	263	271	0.97048	0	0.007701	0.00793525	No	No	transcription factor pcf6-like	TCP2_ARATH	TCP2_ARATH Transcription factor TCP2	40.19	2e-57	199	gi|743761181|ref|XP_010940957.1|	PREDICTED: transcription factor PCF6-like [Elaeis guineensis]	54.64	3e-136	408	NA	GO:0044763	125	294	121	112	175	215	262	268	570	604	345	583	495	172
aof-miR319a	miR319_1	evm.TU.AsOf_v2.0_scaffold1313.4	4	N	TTGGACTGAAGGGAGCTCCCT	AGGGAAC-CCCTTCAGTCCAG	3	5A13G0	7M1I13M	34	35	0.971429	0	0.000899	0.000925441	No	No	NA	TCP4_ARATH	TCP4_ARATH Transcription factor TCP4	38.99	5e-55	191	gi|743756991|ref|XP_010919696.1|	PREDICTED: transcription factor TCP4-like [Elaeis guineensis]	45.88	5e-71	234	NA	NA	102	93	150	36	60	10	8	34	13	53	4	52	47	5
aof-miR319a	miR319_1	evm.TU.AsOf_v2.0_scaffold1889.4	4	N	TTGGACTGAAGGGAGCTCCCT	GGTGAGCTCTCTTCAGTACAG	3.5	0G1T6T7A2G0	21M	19	23	0.826087	0	0.001916	0.00231937	No	No	calcium calmodulin-dependent serine threonine-protein kinase 1-like	CAMK1_ARATH	CAMK1_ARATH CDPK-related kinase 1	77.78	0	944	gi|743885412|ref|XP_010909915.1|	PREDICTED: CDPK-related kinase 7-like isoform X2 [Elaeis guineensis]	85.83	0	1048	NA	GO:0004672	20	60	28	16	13	60	19	22	15	16	13	17	19	1
aof-miR319b	miR319_2	evm.TU.AsOf_v2.0_scaffold594.13	7	N	TTTGGACTGAAGGGAGCTCCT	AGGGAACCCCTTCAGTCCAGT	7	3G0A0A0C12G0T0	21M	214	233	0.918455	0	0.007487	0.00815173	No	No	NA	TCP4_ARATH	TCP4_ARATH Transcription factor TCP4	86.75	5e-42	159	gi|763794633|gb|KJB61629.1|	hypothetical protein B456_009G373000 [Gossypium raimondii]	69.83	1e-45	170	NA	NA	433	553	358	216	348	323	219	243	507	727	415	1079	446	261
aof-miR319b	miR319_2	evm.TU.AsOf_v2.0_scaffold385.8	7	N	TTTGGACTGAAGGGAGCTCCT	AGGGGGACCCTTCAGTCCAAT	3.5	3G1G0A13T0	21M	263	271	0.97048	0	0.001527	0.00157345	No	No	transcription factor pcf6-like	TCP2_ARATH	TCP2_ARATH Transcription factor TCP2	40.19	2e-57	199	gi|743761181|ref|XP_010940957.1|	PREDICTED: transcription factor PCF6-like [Elaeis guineensis]	54.64	3e-136	408	NA	GO:0044763	125	294	121	112	175	215	262	268	570	604	345	583	495	172
aof-miR319b	miR319_2	evm.TU.AsOf_v2.0_scaffold2.8	7	N	TTTGGACTGAAGGGAGCTCCT	CGGAGCTCCCTTCACTCCAAT	3	0C13C5T0	21M	191	204	0.936275	0	0.000629	0.000671812	No	No	NA	GAM1_ORYSI	GAM1_ORYSI Transcription factor GAMYB	44.79	9e-143	431	gi|672137413|ref|XP_008792434.1|	PREDICTED: transcription factor GAMYB-like isoform X3 [Phoenix dactylifera]	60.64	0	607	gi|225449813|ref|XP_002275846.1|PREDICTED: transcription factor GAMYB [Vitis vinifera]	GO:0003677	167	206	136	59	163	94	230	191	355	331	187	286	245	102
aof-miR319b	miR319_2	evm.TU.AsOf_v2.0_scaffold1313.4	7	N	TTTGGACTGAAGGGAGCTCCT	AGGGAACCCCTTCAGTCCAGT	7	3G0A0A0C12G0T0	21M	34	35	0.971429	0	0.007345	0.00756103	No	No	NA	TCP4_ARATH	TCP4_ARATH Transcription factor TCP4	38.99	5e-55	191	gi|743756991|ref|XP_010919696.1|	PREDICTED: transcription factor TCP4-like [Elaeis guineensis]	45.88	5e-71	234	NA	NA	102	93	150	36	60	10	8	34	13	53	4	52	47	5
aof-miR319b	miR319_2	evm.TU.AsOf_v2.0_scaffold1889.4	7	N	TTTGGACTGAAGGGAGCTCCT	GTGAGCTCTCTTCAGTACAGA	4.5	0G0T6T7A2G1	21M	19	23	0.826087	0	0.017308	0.0209518	No	No	calcium calmodulin-dependent serine threonine-protein kinase 1-like	CAMK1_ARATH	CAMK1_ARATH CDPK-related kinase 1	77.78	0	944	gi|743885412|ref|XP_010909915.1|	PREDICTED: CDPK-related kinase 7-like isoform X2 [Elaeis guineensis]	85.83	0	1048	NA	GO:0004672	20	60	28	16	13	60	19	22	15	16	13	17	19	1
aof-miR319b	miR319_2	evm.TU.AsOf_v2.0_scaffold1260.11	7	N	TTTGGACTGAAGGGAGCTCCT	CGGAGCTCCCTTCACTCCAAT	3	0C13C5T0	21M	5	5	1	0	0.000629	0.000629	No	No	NA	GAM1_ORYSI	GAM1_ORYSI Transcription factor GAMYB	44.7	8e-141	425	gi|672137413|ref|XP_008792434.1|	PREDICTED: transcription factor GAMYB-like isoform X3 [Phoenix dactylifera]	57.52	0	582	gi|225449813|ref|XP_002275846.1|PREDICTED: transcription factor GAMYB [Vitis vinifera]	GO:0003677	6	8	6	9	12	15	6	5	32	13	23	20	29	15
aof-miR319b	miR319_2	evm.TU.AsOf_v2.0_scaffold2568.6	7	N	TTTGGACTGAAGGGAGCTCCT	CGTAGCTCCATTCAATCCAAA	4	0C1T6A4A6	21M	11	11	1	0	0.003975	0.003975	No	No	nap1-related protein 2-like isoform x1	NRP2_ARATH	NRP2_ARATH NAP1-related protein 2	82.93	3e-15	74.7	gi|567150166|ref|XP_006416565.1|	hypothetical protein EUTSA_v10008524mg [Eutrema salsugineum]	85.37	2e-15	77	NA	GO:0005634	11	0	3	4	9	21	8	1	7	9	0	12	0	4
aof-miR390a	miR390_1	evm.TU.AsOf_v2.0_scaffold770.9	1	N	AAGCTCAGGAGGGATAGCGCC	GGCCCTATCCCTTCTGGAAACTT	5.5	3C8T3GA1A3	16M2D5M	5	5	1	0	0.040726	0.040726	No	No	probably inactive leucine-rich repeat receptor-like protein kinase at3g28040	na	na	na	na	na	na	na	na	na	na	NA	GO:0016020	1	5	0	0	3	0	3	3	4	9	3	7	4	1
aof-miR393a	miR393_1	evm.TU.AsOf_v2.0_scaffold1246.7	1	N	TCCAAAGGGATCGCATTGATTC	GAGACAATGCGATCCCTTTGGA	2.5	2G0A18	22M	3363	3684	0.912866	0	0.000328	0.000359308	No	No	NA	TIR1B_ORYSJ	TIR1B_ORYSJ Transport inhibitor response 1-like protein Os04g0395600	72.71	0	877	gi|672134820|ref|XP_008791063.1|	PREDICTED: transport inhibitor response 1-like protein Os04g0395600 [Phoenix dactylifera]	81.69	0	976	NA	NA	385	2130	670	212	202	555	132	237	3365	726	1997	1381	823	710
aof-miR393b	miR393_2	evm.TU.AsOf_v2.0_scaffold1246.7	1	N	TCCAAAGGGATCGCATTGATCT	GAGACAATGCGATCCCTTTGGA	5	0G0A0G0A18	22M	3363	3684	0.912866	0	0.010014	0.0109698	No	No	NA	TIR1B_ORYSJ	TIR1B_ORYSJ Transport inhibitor response 1-like protein Os04g0395600	72.71	0	877	gi|672134820|ref|XP_008791063.1|	PREDICTED: transport inhibitor response 1-like protein Os04g0395600 [Phoenix dactylifera]	81.69	0	976	NA	NA	385	2130	670	212	202	555	132	237	3365	726	1997	1381	823	710
aof-miR394a	miR394_1	evm.TU.AsOf_v2.0_scaffold1604.3	5	N	TTGGCATTCTGTCCACCTCC	GGAGGTCGACAGAATGCCAA	1	6C13	20M	46	53	0.867925	0	0.00027	0.000311087	No	No	f-box only protein 6-like isoform x1	FBX6_ARATH	FBX6_ARATH F-box only protein 6	56.49	0	544	gi|672163629|ref|XP_008801671.1|	PREDICTED: F-box only protein 6-like isoform X1 [Phoenix dactylifera]	74.61	0	704	NA	GO:0010305	61	71	34	26	54	34	47	46	139	108	73	155	289	63
aof-miR394a	miR394_1	evm.TU.AsOf_v2.0_scaffold2300.1	5	N	TTGGCATTCTGTCCACCTCC	GGAGGTTGACAGAATGCCAA	1	6T13	20M	46	53	0.867925	0	0.00027	0.000311087	No	No	f-box only protein 6-like isoform x1	FBX6_ARATH	FBX6_ARATH F-box only protein 6	62.92	0	543	gi|672163633|ref|XP_008801673.1|	PREDICTED: F-box only protein 6-like isoform X3 [Phoenix dactylifera]	76.96	0	667	NA	GO:0010305	61	71	34	26	54	34	47	46	139	108	73	155	289	63
aof-miR394a	miR394_1	evm.TU.AsOf_v2.0_scaffold981.6	5	N	TTGGCATTCTGTCCACCTCC	GGAGGTTGACAGAATGCCAA	1	6T13	20M	46	53	0.867925	0	0.00027	0.000311087	No	No	f-box only protein 6-like isoform x1	na	na	na	na	na	na	na	na	na	na	NA	GO:0010305	61	71	34	26	54	34	47	46	139	108	73	155	289	63
aof-miR394a	miR394_1	evm.TU.AsOf_v2.0_scaffold55.49	5	N	TTGGCATTCTGTCCACCTCC	GGAGGAGGACAGGATGGCCA	3.5	5A6G3G1C1	20M	13	15	0.866667	0	0.004933	0.00569192	No	No	transcription elongation factor spt4 homolog 2	SPT42_ARATH	SPT42_ARATH Transcription elongation factor SPT4 homolog 2	77.27	3e-61	190	gi|695072874|ref|XP_009383580.1|	PREDICTED: transcription elongation factor SPT4 homolog 2-like isoform X1 [Musa acuminata subsp. malaccensis]	87.97	1e-82	247	NA	GO:0005634	1	0	0	0	0	0	0	3	6	9	8	10	13	0
aof-miR394a	miR394_1	evm.TU.AsOf_v2.0_scaffold774.6	5	N	TTGGCATTCTGTCCACCTCC	GGAAGGGGACAAAATGGCAG	4.5	3A1G5A4G2G0	20M	6	9	0.666667	0	0.040631	0.0609465	No	No	dna gyrase subunit chloroplastic mitochondrial	na	na	na	na	na	na	na	na	na	na	NA	GO:0005694	0	0	1	0	0	0	2	2	1	4	0	6	0	0
aof-miR395a	miR395_1	evm.TU.AsOf_v2.0_scaffold415.3	1	N	TGAAGTGTTTGGGGGAACTCT	GGAGTTCCTCCAAACACTTCA	1	0	21M	45	46	0.978261	0	0.00063	0.000644	No	No	atp sulfurylase chloroplastic-like	APS1_ARATH	APS1_ARATH ATP sulfurylase 1, chloroplastic	84.99	0	635	gi|6601490|gb|AAF18998.1|AF212154_1	ATP-sulfurylase [Allium cepa]	88.76	0	667	NA	GO:0004781	9	38	6	6	26	29	25	17	45	53	45	71	36	97
aof-miR395b	miR395_2	evm.TU.AsOf_v2.0_scaffold415.3	1	N	ATGAAGTGTATGGGGGAACTC	GAGTTCCTCCAAACACTTCAT	1.5	7T3A9	21M	45	46	0.978261	0	0.000525	0.000536667	No	No	atp sulfurylase chloroplastic-like	APS1_ARATH	APS1_ARATH ATP sulfurylase 1, chloroplastic	84.99	0	635	gi|6601490|gb|AAF18998.1|AF212154_1	ATP-sulfurylase [Allium cepa]	88.76	0	667	NA	GO:0004781	9	38	6	6	26	29	25	17	45	53	45	71	36	97
aof-miR396a	miR396_1	evm.TU.AsOf_v2.0_scaffold2544.16	10	N	TTCCACGGCTTTCTTGAACTG	CCGTTCAAGAAAGCCTGTGGAA	2.5	1C13T6	15M1D6M	728	751	0.969374	0	0.000809	0.000834559	No	No	NA	GRF4_ORYSJ	GRF4_ORYSJ Growth-regulating factor 4	50.3	2e-84	266	gi|719999764|ref|XP_010255823.1|	PREDICTED: growth-regulating factor 4-like [Nelumbo nucifera]	58.55	3e-124	368	gi|823140482|ref|XP_012470089.1|PREDICTED: growth-regulating factor 4-like [Gossypium raimondii]	GO:0006355,GO:0005524,GO:0032502,GO:0006351,GO:0005634	1127	2284	1178	1101	1417	2534	1029	732	3756	3591	2143	3712	3472	2202
aof-miR396a	miR396_1	evm.TU.AsOf_v2.0_scaffold96.34	10	N	TTCCACGGCTTTCTTGAACTG	CCGTTCAAGAAAGCCTGTGGAA	2.5	1C13T6	15M1D6M	796	802	0.992519	0	0.000809	0.000815098	No	No	NA	na	na	na	na	na	na	na	na	na	na	gi|586760325|ref|XP_006854210.1|PREDICTED: growth-regulating factor 4 [Amborella trichopoda]	GO:0006355,GO:0005524,GO:0032502,GO:0006351,GO:0005634	837	1678	951	645	1040	1281	1073	804	2833	2627	1470	2873	3478	3186
aof-miR396a	miR396_1	evm.TU.AsOf_v2.0_scaffold1322.6	10	N	TTCCACGGCTTTCTTGAACTG	CCGTTCAAGAAAGCCTGTGGAA	2.5	1C13T6	15M1D6M	482	491	0.98167	0	0.000809	0.000824106	No	No	NA	GRF3_ORYSJ	GRF3_ORYSJ Growth-regulating factor 3	48.99	2e-91	284	gi|719999764|ref|XP_010255823.1|	PREDICTED: growth-regulating factor 4-like [Nelumbo nucifera]	65.14	6e-139	406	NA	NA	485	847	446	411	503	782	512	484	2079	3242	1541	3274	1850	1281
aof-miR396a	miR396_1	evm.TU.AsOf_v2.0_scaffold1034.9	10	N	TTCCACGGCTTTCTTGAACTG	CCGTTCAAGAAAGCCTGTGGAA	2.5	1C13T6	15M1D6M	263	270	0.974074	0	0.000825	0.000846958	No	No	growth-regulating factor 1-like	GRF1_ORYSJ	GRF1_ORYSJ Growth-regulating factor 1	72.95	6e-55	187	gi|743824211|ref|XP_010932723.1|	PREDICTED: growth-regulating factor 1-like [Elaeis guineensis]	76	4e-60	195	NA	GO:0005634	448	539	464	274	539	346	674	735	1506	1609	1301	1430	631	260
aof-miR396a	miR396_1	evm.TU.AsOf_v2.0_scaffold1353.10	10	N	TTCCACGGCTTTCTTGAACTG	TCGTTCAAGAAAGCTTGTGGAA	4.5	0T0C12T0T6	14M1D7M	212	222	0.954955	0	0.013572	0.0142122	No	No	NA	GRF6_ORYSJ	GRF6_ORYSJ Growth-regulating factor 6	48.82	1e-112	354	gi|672133345|ref|XP_008790288.1|	PREDICTED: growth-regulating factor 6-like [Phoenix dactylifera]	54.47	0	543	NA	NA	202	432	261	220	254	363	172	214	934	1012	547	1016	1301	967
aof-miR396a	miR396_2	evm.TU.AsOf_v2.0_scaffold1353.10	4	N	TTCCACAGCTTTCTTGAACTG	TCGTTCAAGAAAGCTTGTGGAA	4	0T0C12T7	14M1D7M	212	222	0.954955	0	0.006809	0.00713018	No	No	NA	GRF6_ORYSJ	GRF6_ORYSJ Growth-regulating factor 6	48.82	1e-112	354	gi|672133345|ref|XP_008790288.1|	PREDICTED: growth-regulating factor 6-like [Phoenix dactylifera]	54.47	0	543	NA	NA	202	432	261	220	254	363	172	214	934	1012	547	1016	1301	967
aof-miR396a	miR396_1	evm.TU.AsOf_v2.0_scaffold53.14	10	N	TTCCACGGCTTTCTTGAACTG	TCGTTCAAGAAAGCCTGTGGAA	4	0T0C13T6	15M1D6M	117	123	0.95122	0	0.003052	0.00320851	No	No	NA	GRF1_ARATH	GRF1_ARATH Growth-regulating factor 1	70.15	1e-23	105	gi|672183215|ref|XP_008811878.1|	PREDICTED: growth-regulating factor 7-like isoform X2 [Phoenix dactylifera]	44.82	4e-73	243	gi|224120956|ref|XP_002318461.1|hypothetical protein POPTR_0012s02950g [Populus trichocarpa]	GO:0006355,GO:0005524,GO:0032502,GO:0006351,GO:0005634	75	199	56	204	141	881	108	117	272	391	172	458	69	33
aof-miR396a	miR396_1	evm.TU.AsOf_v2.0_scaffold142.19	10	N	TTCCACGGCTTTCTTGAACTG	AAGTTCAAGAGTGCTGTTGAA	5	0A9G0T2T2T3	21M	73	102	0.715686	0	0.030252	0.0422699	No	No	carboxyvinyl-carboxyphosphonate chloroplastic-like	CPPM_ARATH	CPPM_ARATH Carboxyvinyl-carboxyphosphonate phosphorylmutase, chloroplastic	83.98	6e-140	409	gi|672142727|ref|XP_008795225.1|	PREDICTED: carboxyvinyl-carboxyphosphonate phosphorylmutase, chloroplastic-like [Phoenix dactylifera]	88.31	4e-144	422	NA	GO:0009570	36	80	27	31	36	72	28	22	65	66	41	43	44	141
aof-miR396a	miR396_2	evm.TU.AsOf_v2.0_scaffold142.19	4	N	TTCCACAGCTTTCTTGAACTG	AAGTTCAAGAGTGCTGTTGAA	4.5	0A9G0T5T3	21M	73	102	0.715686	0	0.02965	0.0414288	No	No	carboxyvinyl-carboxyphosphonate chloroplastic-like	CPPM_ARATH	CPPM_ARATH Carboxyvinyl-carboxyphosphonate phosphorylmutase, chloroplastic	83.98	6e-140	409	gi|672142727|ref|XP_008795225.1|	PREDICTED: carboxyvinyl-carboxyphosphonate phosphorylmutase, chloroplastic-like [Phoenix dactylifera]	88.31	4e-144	422	NA	GO:0009570	36	80	27	31	36	72	28	22	65	66	41	43	44	141
aof-miR396a	miR396_1	evm.TU.AsOf_v2.0_scaffold2518.3	10	N	TTCCACGGCTTTCTTGAACTG	GAGTTCAAGAAAGCTTGTGGAA	3	0G13T0T6	14M1D7M	17	17	1	0	0.000478	0.000478	No	No	NA	GRF3_ORYSJ	GRF3_ORYSJ Growth-regulating factor 3	50.91	7e-30	117	gi|695000990|ref|XP_009413829.1|	PREDICTED: growth-regulating factor 1-like, partial [Musa acuminata subsp. malaccensis]	54.89	6e-38	135	gi|728826208|gb|KHG06614.1|dna double-strand break repair rad50 atpase [Gossypium arboreum]	GO:0006355,GO:0005524,GO:0032502,GO:0006351,GO:0005634	38	34	21	0	0	0	36	22	24	75	12	26	24	7
aof-miR396a	miR396_2	evm.TU.AsOf_v2.0_scaffold2518.3	4	N	TTCCACAGCTTTCTTGAACTG	GAGTTCAAGAAAGCTTGTGGAA	2.5	0G13T7	14M1D7M	17	17	1	0	0.000956	0.000956	No	No	NA	GRF3_ORYSJ	GRF3_ORYSJ Growth-regulating factor 3	50.91	7e-30	117	gi|695000990|ref|XP_009413829.1|	PREDICTED: growth-regulating factor 1-like, partial [Musa acuminata subsp. malaccensis]	54.89	6e-38	135	gi|728826208|gb|KHG06614.1|dna double-strand break repair rad50 atpase [Gossypium arboreum]	GO:0006355,GO:0005524,GO:0032502,GO:0006351,GO:0005634	38	34	21	0	0	0	36	22	24	75	12	26	24	7
aof-miR396a	miR396_1	evm.TU.AsOf_v2.0_scaffold2667.1	10	N	TTCCACGGCTTTCTTGAACTG	CCGTTCAAGAAAGCATGTGGAA	3	1C12A0T6	14M1D7M	9	9	1	0	0.000474	0.000474	No	No	NA	GRF4_ARATH	GRF4_ARATH Growth-regulating factor 4	47.26	8e-65	214	gi|743887374|ref|XP_010910363.1|	PREDICTED: growth-regulating factor 3 isoform X1 [Elaeis guineensis]	56.69	8e-109	330	gi|567875375|ref|XP_006430277.1|hypothetical protein CICLE_v10011856mg [Citrus clementina]	GO:0006355,GO:0005524,GO:0032502,GO:0006351,GO:0005634	9	7	2	1	2	6	22	10	1	46	2	32	11	1
aof-miR396a	miR396_2	evm.TU.AsOf_v2.0_scaffold2667.1	4	N	TTCCACAGCTTTCTTGAACTG	CCGTTCAAGAAAGCATGTGGAA	2.5	1C12A7	14M1D7M	9	9	1	0	0.000948	0.000948	No	No	NA	GRF4_ARATH	GRF4_ARATH Growth-regulating factor 4	47.26	8e-65	214	gi|743887374|ref|XP_010910363.1|	PREDICTED: growth-regulating factor 3 isoform X1 [Elaeis guineensis]	56.69	8e-109	330	gi|567875375|ref|XP_006430277.1|hypothetical protein CICLE_v10011856mg [Citrus clementina]	GO:0006355,GO:0005524,GO:0032502,GO:0006351,GO:0005634	9	7	2	1	2	6	22	10	1	46	2	32	11	1
aof-miR396a	miR396_1	evm.TU.AsOf_v2.0_scaffold173.18	10	N	TTCCACGGCTTTCTTGAACTG	TTCTTGAAGAAAGCTGTGGAC	6	0T0T0C2G8T5C0	21M	5	6	0.833333	0	0.025114	0.0301368	No	No	PREDICTED: uncharacterized protein LOC103719058	na	na	na	na	na	na	na	na	na	na	NA	GO:0005509	8	0	5	0	0	0	0	0	0	0	0	0	0	0
aof-miR398a	miR398_1	evm.TU.AsOf_v2.0_scaffold4721.1	1	N	TGTGTTCTCAGGTCGCCCCTG	CAAGGTGGACCTGGGAACACA	3.5	2A2T0G6G7	21M	15	17	0.882353	0	0.000581	0.000658467	No	No	uridine 5 -monophosphate synthase	UMPS1_ORYSJ	UMPS1_ORYSJ Uridine 5'-monophosphate synthase	83.81	2e-128	377	gi|449452010|ref|XP_004143753.1|	PREDICTED: uridine 5'-monophosphate synthase [Cucumis sativus]	87.74	4e-135	397	NA	GO:0005829	1	14	2	1	1	2	2	6	0	3	3	1	7	15
aof-miR408a	miR408_1	evm.TU.AsOf_v2.0_scaffold954.3	4	N	TGCACTGCCTCTTCCCTGGCT	GCTAAGGGAAGAGGCAGTGCA	5	0G0C0T0A17	21M	414	420	0.985714	0	0.020713	0.0210132	No	No	basic blue	na	na	na	na	na	na	na	na	na	na	NA	GO:0009055	20	97	22	56	16	141	21	62	324	104	504	181	85	414
aof-miR408a	miR408_1	evm.TU.AsOf_v2.0_scaffold71.21	4	N	TGCACTGCCTCTTCCCTGGCT	AGCTAGAGAAGAAGTATTGGA	5	3T2A5A1T1T2G1	21M	97	105	0.92381	0	0.021608	0.0233901	No	No	senescence-associated gene 12	na	na	na	na	na	na	na	na	na	na	NA	GO:0016787	0	22	0	5	2	109	1	0	25	7	39	8	0	8
aof-miR408a	miR408_1	evm.TU.AsOf_v2.0_scaffold2265.5	4	N	TGCACTGCCTCTTCCCTGGCT	CACCAGTGAAGAGGCTGTGCA	4	0C0A4T8T5	21M	105	105	1	0	0.004448	0.004448	No	No	laccase-12-like	LAC3_ORYSJ	LAC3_ORYSJ Laccase-3	74.5	0	855	gi|743788363|ref|XP_010922645.1|	PREDICTED: laccase-3-like [Elaeis guineensis]	81.75	0	936	NA	GO:0048046	0	1	0	0	0	0	0	0	7	2	0	2	4	106
aof-miR408a	miR408_1	evm.TU.AsOf_v2.0_scaffold1936.6	4	N	TGCACTGCCTCTTCCCTGGCT	CGCCGGTGAAGAGGCTGTGCA	3.5	0C3G1T8T5	21M	38	41	0.926829	0	0.001743	0.00188061	No	No	laccase family protein	LAC12_ARATH	LAC12_ARATH Laccase-12	60.9	3e-45	163	gi|763800555|gb|KJB67510.1|	hypothetical protein B456_010G1942002, partial [Gossypium raimondii]	65	4e-46	162	NA	GO:0005576	0	0	0	0	0	0	0	0	1	0	1	0	0	38
aof-miR477a	miR477_1	evm.TU.AsOf_v2.0_scaffold966.14	3	N	ACTCTCCCTCAAGGGCTTCCG	AAGAAGCCCTAGAGAGAGAGA	5	0A0A8A3A5A0	21M	25	41	0.609756	0	0.011369	0.0186452	No	No	NA	na	na	na	na	na	na	na	na	na	na	NA	NA	4	3	1	2	4	2	3	3	27	12	9	10	8	27
aof-miR477a	miR477_1	evm.TU.AsOf_v2.0_scaffold1693.3	3	N	ACTCTCCCTCAAGGGCTTCCG	AGGAAGCCCTTGAGGGAGAGT	1	0A20	21M	8	8	1	0	0.000194	0.000194	No	No	replication factor c subunit 3-like	RFC3_ARATH	RFC3_ARATH Replication factor C subunit 3	33.96	2e-54	193	gi|695069887|ref|XP_009381948.1|	PREDICTED: replication factor C subunit 3-like [Musa acuminata subsp. malaccensis]	62.3	2e-159	474	NA	GO:0006259	3	3	2	8	8	6	1	1	42	23	11	22	27	8
aof-miR477a	miR477_1	evm.TU.AsOf_v2.0_scaffold527.12	3	N	ACTCTCCCTCAAGGGCTTCCG	TGGAAGCCTTTGAGGGAGAGA	2	0T7T11A0	21M	7	7	1	0	0.000109	0.000109	No	No	della protein rgl1-like	RGA2_BRACM	RGA2_BRACM DELLA protein RGA2	37.06	5e-19	90.1	gi|695050061|ref|XP_009412995.1|	PREDICTED: DELLA protein RGA2-like [Musa acuminata subsp. malaccensis]	58.24	2e-86	274	NA	GO:0006351	0	0	0	0	0	0	0	0	7	0	0	1	1	0
aof-miR482a	miR482_1	evm.TU.AsOf_v2.0_scaffold137.16	18	N	TTTCCAATGCCTCCCATTCCGG	TCGGATTGGGAGGTTTTGGAAA	4	0T4T7T0T7	22M	1956	1958	0.998979	0	0.001617	0.00161865	No	No	NA	na	na	na	na	na	na	na	na	na	na	NA	NA	4508	9617	10929	1804	912	826	1142	2008	7583	10895	4857	10873	4721	5307
aof-miR482a	miR482_1	evm.TU.AsOf_v2.0_scaffold624.2	18	N	TTTCCAATGCCTCCCATTCCGG	CTGGATTGGGCGGTTTTGGAAA	5	1T3T4C2T0T7	22M	1526	1527	0.999345	0	0.005737	0.00574076	No	No	NA	na	na	na	na	na	na	na	na	na	na	NA	NA	3429	5939	4511	2218	3795	2003	1901	1527	3427	5006	3133	8058	6319	3228
aof-miR482a	miR482_1	evm.TU.AsOf_v2.0_scaffold137.13	18	N	TTTCCAATGCCTCCCATTCCGG	TCGGATTGGGAGGTTTTGGAAA	4	0T4T7T0T7	22M	371	371	1	0	0.001617	0.001617	No	No	rfa1p	RFA1_YEAST	RFA1_YEAST Replication factor A protein 1	28.74	7e-24	107	gi|115451537|ref|NP_001049369.1|	Os03g0214100 [Oryza sativa Japonica Group]	26.64	2e-18	93.2	NA	GO:0043229	705	678	1304	376	249	205	285	379	1827	2224	901	2470	2110	978
aof-miR482a	miR482_1	evm.TU.AsOf_v2.0_scaffold1620.5	18	N	TTTCCAATGCCTCCCATTCCGG	TCGGATTGGGAGGTTTTGGAAA	4	0T4T7T0T7	22M	371	371	1	0	0.001617	0.001617	No	No	NA	na	na	na	na	na	na	na	na	na	na	NA	NA	705	678	1304	376	249	205	285	379	1827	2224	901	2470	2110	978
aof-miR482a	miR482_1	evm.TU.AsOf_v2.0_scaffold776.13	18	N	TTTCCAATGCCTCCCATTCCGG	CTGGATTGGGAGGTATTGGAAA	2	1T3T7T8	22M	810	810	1	0	0.00036	0.00036	No	No	NA	na	na	na	na	na	na	na	na	na	na	NA	NA	2	0	0	0	0	1	1263	822	592	1374	488	1743	2457	47
aof-miR482a	miR482_1	evm.TU.AsOf_v2.0_scaffold359.4	18	N	TTTCCAATGCCTCCCATTCCGG	CTGGGTTGGGAGGTATTGGAAA	3.5	1T2G0T7T8	22M	307	308	0.996753	0	0.000988	0.000991218	No	No	rnase h	RNH1_MOUSE	RNH1_MOUSE Ribonuclease H1	32.63	5e-09	56.6	gi|567870579|ref|XP_006427911.1|	hypothetical protein CICLE_v10026935mg [Citrus clementina]	40.38	9e-06	47.4	NA	GO:0003676	1010	468	578	217	312	118	475	316	265	484	253	756	563	191
aof-miR482a	miR482_1	evm.TU.AsOf_v2.0_scaffold776.16	18	N	TTTCCAATGCCTCCCATTCCGG	CTGGGTTGGGAGGTATTGGAAA	3.5	1T2G0T7T8	22M	307	308	0.996753	0	0.000988	0.000991218	No	No	NA	na	na	na	na	na	na	na	na	na	na	NA	NA	1010	468	578	217	312	118	475	316	265	484	253	756	563	191
aof-miR482a	miR482_1	evm.TU.AsOf_v2.0_scaffold722.2	18	N	TTTCCAATGCCTCCCATTCCGG	TCGGATTGGGAGGTTTTGGAAA	4	0T4T7T0T7	22M	277	279	0.992832	0	0.001815	0.00182811	No	No	NA	na	na	na	na	na	na	na	na	na	na	gi|703147990|ref|XP_010109230.1|putative exonuclease mut-7-like protein [Morus notabilis]	GO:0006139,GO:0003676,GO:0004527,GO:0090305,GO:0008408	328	618	533	133	94	96	55	67	431	593	291	558	384	203
aof-miR482a	miR482_1	evm.TU.AsOf_v2.0_scaffold2958.1	18	N	TTTCCAATGCCTCCCATTCCGG	CTGGATTGGGAGGCTTTGGAAT	3.5	1T3T8T6T0	22M	19	19	1	0	0.001008	0.001008	No	No	NA	na	na	na	na	na	na	na	na	na	na	NA	NA	48	72	35	19	28	28	18	29	270	463	130	622	420	91
aof-miR482a	miR482_1	evm.TU.AsOf_v2.0_scaffold435.9	18	N	TTTCCAATGCCTCCCATTCCGG	TTGGATTGGGAGGTTTTGGAAA	4.5	0T0T3T7T0T7	22M	449	449	1	0	0.004868	0.004868	No	No	NA	na	na	na	na	na	na	na	na	na	na	NA	NA	84	140	117	44	50	108	51	35	214	388	95	460	323	114
aof-miR482a	miR482_1	evm.TU.AsOf_v2.0_scaffold761.5	18	N	TTTCCAATGCCTCCCATTCCGG	CTGGATTGGGAGGTGTTGGAAA	2.5	1T3T7T0G7	22M	22	22	1	0	0.000809	0.000809	No	No	NA	na	na	na	na	na	na	na	na	na	na	NA	NA	31	33	28	26	27	36	38	46	76	99	28	95	114	80
aof-miR482a	miR482_1	evm.TU.AsOf_v2.0_scaffold3069.3	18	N	TTTCCAATGCCTCCCATTCCGG	CTGGATTGGGAGGTGTTGGAAA	2.5	1T3T7T0G7	22M	22	22	1	0	0.000809	0.000809	No	No	NA	R1A_CVHN2	R1A_CVHN2 Replicase polyprotein 1a	31.97	2e-07	53.9	NA	NA	NA	NA	NA	NA	NA	31	33	28	26	27	36	38	46	76	99	28	95	114	80
aof-miR482a	miR482_1	evm.TU.AsOf_v2.0_scaffold3031.2	18	N	TTTCCAATGCCTCCCATTCCGG	TCGGATTGGGAGGTTTTGGAAA	4	0T4T7T0T7	22M	226	227	0.995595	0	0.001887	0.00189535	No	No	NA	na	na	na	na	na	na	na	na	na	na	NA	NA	1	0	0	1	228	6	65	81	5	1	235	4	3	71
aof-miR482a	miR482_1	evm.TU.AsOf_v2.0_scaffold798.2	18	N	TTTCCAATGCCTCCCATTCCGG	TTGGATTGGGAGGTATTGGAAA	2.5	0T0T3T7T8	22M	46	46	1	0	0.000976	0.000976	No	No	NA	na	na	na	na	na	na	na	na	na	na	gi|573925386|ref|XP_006650241.1|PREDICTED: xylem cysteine proteinase 2-like [Oryza brachyantha]	GO:0006508,GO:0008234	25	47	28	8	44	17	4	3	16	50	15	34	14	2
aof-miR482a	miR482_1	evm.TU.AsOf_v2.0_scaffold3592.1	18	N	TTTCCAATGCCTCCCATTCCGG	TGGACATGGGAGGATTTGGAAA	6.5	0T0G1A0C8A0T7	22M	23	24	0.958333	0	0.011482	0.0119812	No	No	nac domain-containing protein 72-like	NAC72_ARATH	NAC72_ARATH NAC domain-containing protein 72	32.11	8e-12	69.7	gi|823166868|ref|XP_012483385.1|	PREDICTED: NAC transcription factor 29-like [Gossypium raimondii]	32.54	2e-11	70.1	NA	GO:0001101	0	0	0	26	8	49	1	0	2	8	18	34	11	1
aof-miR482a	miR482_1	evm.TU.AsOf_v2.0_scaffold486.8	18	N	TTTCCAATGCCTCCCATTCCGG	TGGACATGGGAGGATTTGGAAA	6.5	0T0G1A0C8A0T7	22M	23	24	0.958333	0	0.011482	0.0119812	No	No	nac domain-containing protein 72-like	NAC72_ARATH	NAC72_ARATH NAC domain-containing protein 72	36.59	2e-25	108	gi|727514081|ref|XP_010433374.1|	PREDICTED: NAC domain-containing protein 72 [Camelina sativa]	36.53	7e-25	108	NA	GO:0006355	0	0	0	26	8	49	1	0	2	8	18	34	11	1
aof-miR482a	miR482_1	evm.TU.AsOf_v2.0_scaffold922.6	18	N	TTTCCAATGCCTCCCATTCCGG	CTGGATTGGGAGGTATTGGAAA	2	1T3T7T8	22M	38	38	1	1	0.00043	0.00043	No	No	replication protein a 70 kda dna-binding subunit	na	na	na	na	na	na	na	na	na	na	NA	GO:0005634	3	3	5	2	7	1	0	0	6	16	13	63	45	3
aof-miR482a	miR482_1	evm.TU.AsOf_v2.0_scaffold3659.2	18	N	TTTCCAATGCCTCCCATTCCGG	ACTGAATGGGAAGCATGGGAAG	4.5	0A1T8A4G4G0	22M	6	6	1	0	0.00431	0.00431	No	No	NA	CBWD1_HUMAN	CBWD1_HUMAN COBW domain-containing protein 1	38.81	2e-74	244	gi|695037021|ref|XP_009405987.1|	PREDICTED: COBW domain-containing protein 1 isoform X1 [Musa acuminata subsp. malaccensis]	74.08	0	575	gi|357122105|ref|XP_003562756.1|PREDICTED: COBW domain-containing protein 1 [Brachypodium distachyon]	GO:0003674	3	4	1	0	6	0	8	4	12	16	4	38	13	6
aof-miR482b	miR482_3	evm.TU.AsOf_v2.0_scaffold137.16	20	N	TTTCCAAAACCTCCCATTCCGA	TCGGATTGGGAGGTTTTGGAAA	1	5T16	22M	1956	1958	0.998979	0	0.000449	0.000449459	No	No	NA	na	na	na	na	na	na	na	na	na	na	NA	NA	4508	9617	10929	1804	912	826	1142	2008	7583	10895	4857	10873	4721	5307
aof-miR482b	miR482_3	evm.TU.AsOf_v2.0_scaffold624.2	20	N	TTTCCAAAACCTCCCATTCCGA	CTGGATTGGGCGGTTTTGGAAA	4.5	0C0T3T4C11	22M	1526	1527	0.999345	0	0.008147	0.00815234	No	No	NA	na	na	na	na	na	na	na	na	na	na	NA	NA	3429	5939	4511	2218	3795	2003	1901	1527	3427	5006	3133	8058	6319	3228
aof-miR482b	miR482_3	evm.TU.AsOf_v2.0_scaffold137.13	20	N	TTTCCAAAACCTCCCATTCCGA	TCGGATTGGGAGGTTTTGGAAA	1	5T16	22M	371	371	1	0	0.000449	0.000449	No	No	rfa1p	RFA1_YEAST	RFA1_YEAST Replication factor A protein 1	28.74	7e-24	107	gi|115451537|ref|NP_001049369.1|	Os03g0214100 [Oryza sativa Japonica Group]	26.64	2e-18	93.2	NA	GO:0043229	705	678	1304	376	249	205	285	379	1827	2224	901	2470	2110	978
aof-miR482b	miR482_3	evm.TU.AsOf_v2.0_scaffold1620.5	20	N	TTTCCAAAACCTCCCATTCCGA	TCGGATTGGGAGGTTTTGGAAA	1	5T16	22M	371	371	1	0	0.000449	0.000449	No	No	NA	na	na	na	na	na	na	na	na	na	na	NA	NA	705	678	1304	376	249	205	285	379	1827	2224	901	2470	2110	978
aof-miR482b	miR482_3	evm.TU.AsOf_v2.0_scaffold776.13	20	N	TTTCCAAAACCTCCCATTCCGA	CTGGATTGGGAGGTATTGGAAA	4.5	0C0T3T8A7	22M	810	810	1	0	0.008147	0.008147	No	No	NA	na	na	na	na	na	na	na	na	na	na	NA	NA	2	0	0	0	0	1	1263	822	592	1374	488	1743	2457	47
aof-miR482b	miR482_3	evm.TU.AsOf_v2.0_scaffold359.4	20	N	TTTCCAAAACCTCCCATTCCGA	CTGGGTTGGGAGGTATTGGAAA	6	0C0T2G0T8A7	22M	307	308	0.996753	0	0.007166	0.00718934	No	No	rnase h	RNH1_MOUSE	RNH1_MOUSE Ribonuclease H1	32.63	5e-09	56.6	gi|567870579|ref|XP_006427911.1|	hypothetical protein CICLE_v10026935mg [Citrus clementina]	40.38	9e-06	47.4	NA	GO:0003676	1010	468	578	217	312	118	475	316	265	484	253	756	563	191
aof-miR482b	miR482_3	evm.TU.AsOf_v2.0_scaffold776.16	20	N	TTTCCAAAACCTCCCATTCCGA	CTGGGTTGGGAGGTATTGGAAA	6	0C0T2G0T8A7	22M	307	308	0.996753	0	0.007166	0.00718934	No	No	NA	na	na	na	na	na	na	na	na	na	na	NA	NA	1010	468	578	217	312	118	475	316	265	484	253	756	563	191
aof-miR482b	miR482_3	evm.TU.AsOf_v2.0_scaffold722.2	20	N	TTTCCAAAACCTCCCATTCCGA	TCGGATTGGGAGGTTTTGGAAA	1	5T16	22M	277	279	0.992832	0	0.000504	0.000507639	No	No	NA	na	na	na	na	na	na	na	na	na	na	gi|703147990|ref|XP_010109230.1|putative exonuclease mut-7-like protein [Morus notabilis]	GO:0006139,GO:0003676,GO:0004527,GO:0090305,GO:0008408	328	618	533	133	94	96	55	67	431	593	291	558	384	203
aof-miR482b	miR482_3	evm.TU.AsOf_v2.0_scaffold2958.1	20	N	TTTCCAAAACCTCCCATTCCGA	CTGGATTGGGAGGCTTTGGAAT	5.5	0C0T3T7C7T0	22M	19	19	1	0	0.037146	0.037146	No	No	NA	na	na	na	na	na	na	na	na	na	na	NA	NA	48	72	35	19	28	28	18	29	270	463	130	622	420	91
aof-miR482b	miR482_3	evm.TU.AsOf_v2.0_scaffold435.9	20	N	TTTCCAAAACCTCCCATTCCGA	TTGGATTGGGAGGTTTTGGAAA	1.5	1T3T16	22M	449	449	1	0	0.000636	0.000636	No	No	NA	na	na	na	na	na	na	na	na	na	na	NA	NA	84	140	117	44	50	108	51	35	214	388	95	460	323	114
aof-miR482b	miR482_3	evm.TU.AsOf_v2.0_scaffold3031.2	20	N	TTTCCAAAACCTCCCATTCCGA	TCGGATTGGGAGGTTTTGGAAA	1	5T16	22M	226	227	0.995595	0	0.000525	0.000527323	No	No	NA	na	na	na	na	na	na	na	na	na	na	NA	NA	1	0	0	1	228	6	65	81	5	1	235	4	3	71
aof-miR482b	miR482_3	evm.TU.AsOf_v2.0_scaffold761.5	20	N	TTTCCAAAACCTCCCATTCCGA	CTGGATTGGGAGGTGTTGGAAA	4.5	0C0T3T8G7	22M	22	22	1	0	0.008147	0.008147	No	No	NA	na	na	na	na	na	na	na	na	na	na	NA	NA	31	33	28	26	27	36	38	46	76	99	28	95	114	80
aof-miR482b	miR482_3	evm.TU.AsOf_v2.0_scaffold3069.3	20	N	TTTCCAAAACCTCCCATTCCGA	CTGGATTGGGAGGTGTTGGAAA	4.5	0C0T3T8G7	22M	22	22	1	0	0.008147	0.008147	No	No	NA	R1A_CVHN2	R1A_CVHN2 Replicase polyprotein 1a	31.97	2e-07	53.9	NA	NA	NA	NA	NA	NA	NA	31	33	28	26	27	36	38	46	76	99	28	95	114	80
aof-miR482b	miR482_3	evm.TU.AsOf_v2.0_scaffold4096.8	20	N	TTTCCAAAACCTCCCATTCCGA	AGGGATTGGGAGGTTCTGGACA	5	0A0G3T9C4C1	22M	22	22	1	0	0.012596	0.012596	No	No	at1g56180 f14g9_20	na	na	na	na	na	na	na	na	na	na	NA	GO:0009507	22	97	42	0	19	78	28	22	20	21	12	32	0	1
aof-miR482b	miR482_3	evm.TU.AsOf_v2.0_scaffold798.2	20	N	TTTCCAAAACCTCCCATTCCGA	TTGGATTGGGAGGTATTGGAAA	2.5	1T3T8A7	22M	46	46	1	0	0.000542	0.000542	No	No	NA	na	na	na	na	na	na	na	na	na	na	gi|573925386|ref|XP_006650241.1|PREDICTED: xylem cysteine proteinase 2-like [Oryza brachyantha]	GO:0006508,GO:0008234	25	47	28	8	44	17	4	3	16	50	15	34	14	2
aof-miR482b	miR482_3	evm.TU.AsOf_v2.0_scaffold3592.1	20	N	TTTCCAAAACCTCCCATTCCGA	TGGACATGGGAGGATTTGGAAA	4	1G1A0C8A8	22M	23	24	0.958333	0	0.002197	0.00229252	No	No	nac domain-containing protein 72-like	NAC72_ARATH	NAC72_ARATH NAC domain-containing protein 72	32.11	8e-12	69.7	gi|823166868|ref|XP_012483385.1|	PREDICTED: NAC transcription factor 29-like [Gossypium raimondii]	32.54	2e-11	70.1	NA	GO:0001101	0	0	0	26	8	49	1	0	2	8	18	34	11	1
aof-miR482b	miR482_3	evm.TU.AsOf_v2.0_scaffold486.8	20	N	TTTCCAAAACCTCCCATTCCGA	TGGACATGGGAGGATTTGGAAA	4	1G1A0C8A8	22M	23	24	0.958333	0	0.002197	0.00229252	No	No	nac domain-containing protein 72-like	NAC72_ARATH	NAC72_ARATH NAC domain-containing protein 72	36.59	2e-25	108	gi|727514081|ref|XP_010433374.1|	PREDICTED: NAC domain-containing protein 72 [Camelina sativa]	36.53	7e-25	108	NA	GO:0006355	0	0	0	26	8	49	1	0	2	8	18	34	11	1
aof-miR482b	miR482_3	evm.TU.AsOf_v2.0_scaffold922.6	20	N	TTTCCAAAACCTCCCATTCCGA	CTGGATTGGGAGGTATTGGAAA	4.5	0C0T3T8A7	22M	38	38	1	1	0.009735	0.009735	No	No	replication protein a 70 kda dna-binding subunit	na	na	na	na	na	na	na	na	na	na	NA	GO:0005634	3	3	5	2	7	1	0	0	6	16	13	63	45	3
aof-miR482b	miR482_3	evm.TU.AsOf_v2.0_scaffold2011.1	20	N	TTTCCAAAACCTCCCATTCCGA	TTGGAATGGGAGTCTCTGGAGG	4.5	1T10T0C1C4G0G0	22M	26	27	0.962963	0	0.009161	0.00951335	No	No	6-phosphogluconate decarboxylating 3	6PGD1_ORYSJ	6PGD1_ORYSJ 6-phosphogluconate dehydrogenase, decarboxylating 1	87.92	0	889	gi|743826793|ref|XP_010933404.1|	PREDICTED: 6-phosphogluconate dehydrogenase, decarboxylating 1-like [Elaeis guineensis]	95.44	0	956	NA	GO:0004616	1	2	1	4	1	48	2	1	2	7	15	4	10	2
aof-miR482b	miR482_3	evm.TU.AsOf_v2.0_scaffold1289.4	20	N	TTTCCAAAACCTCCCATTCCGA	TCGGGATGTGGAGTTTCTGGAAG	4.5	4G3T4T2C5G0	8M1D14M	5	6	0.833333	1	0.008758	0.0105096	No	No	NA	Y3028_ARATH	Y3028_ARATH Uncharacterized acetyltransferase At3g50280	35.33	1e-61	210	gi|743805427|ref|XP_010927437.1|	PREDICTED: uncharacterized acetyltransferase At3g50280-like [Elaeis guineensis]	48.49	2e-99	311	NA	NA	6	5	6	0	1	0	0	0	0	0	1	3	1	0
aof-miR535a	miR535_1	evm.TU.AsOf_v2.0_scaffold1129.6	3	N	TGACAACGAGAGAGAGCACGC	CTGTGCTCTCTCTCTTCTGTCA	5	0C0T12T1C5	16M1D5M	81	134	0.604478	0	0.01913	0.0316472	No	No	NA	SPL17_ORYSJ	SPL17_ORYSJ Squamosa promoter-binding-like protein 17	42.14	2e-51	178	gi|672143743|ref|XP_008795751.1|	PREDICTED: squamosa promoter-binding-like protein 14 isoform X1 [Phoenix dactylifera]	57.92	1e-86	271	NA	NA	149	165	82	31	92	25	175	128	83	183	49	128	155	13
aof-miR535a	miR535_1	evm.TU.AsOf_v2.0_scaffold524.12	3	N	TGACAACGAGAGAGAGCACGC	GCATGCTCTCTCTCTTCTGTCA	3.5	2A11T1C5	16M1D5M	44	108	0.407407	0	0.002197	0.00539264	No	No	squamosa promoter-binding-like protein 3	SBP1_ANTMA	SBP1_ANTMA Squamosa promoter-binding protein 1	58.73	1e-40	142	gi|720013714|ref|XP_010260271.1|	PREDICTED: squamosa promoter-binding protein 1 [Nelumbo nucifera]	74.17	4e-49	168	NA	GO:0005634	11	102	45	11	16	60	13	18	29	41	30	31	8	5
aof-miR535a	miR535_1	evm.TU.AsOf_v2.0_scaffold600.4	3	N	TGACAACGAGAGAGAGCACGC	GCGCGCTCTCTCTCTCTCTCT	5	3C10T0C1C2T0	21M	6	9	0.666667	0	0.019046	0.028569	No	No	NA	na	na	na	na	na	na	na	na	na	na	gi|566168045|ref|XP_006384949.1|hypothetical protein POPTR_0004s22510g [Populus trichocarpa]	GO:0003674,GO:0008150,GO:0005575	2	8	2	2	9	2	6	0	7	6	5	5	10	7
aof-miR536a	miR536_1	evm.TU.AsOf_v2.0_scaffold69.28	1	N	TCGTGCCACGCTGTGTGCGTC	GACGCACGCAGCGTGGCACGA	0.5	0	21M	32	33	0.969697	0	9.7e-05	0.000100031	No	No	NA	na	na	na	na	na	na	na	na	na	na	NA	NA	3	9	2	5	3	7	4	3	6	11	17	32	73	32
aof-mir8003	Asparagus-m0257	evm.TU.AsOf_v2.0_scaffold548.12	2	N	TTCCACCATCTCGTGTCCCCC	GGGGAAGACGAGGAGGAGGAG	6	4A1G5G0A2A3G0	21M	10	14	0.714286	0	0.013826	0.0193564	No	No	NA	ASIL1_ARATH	ASIL1_ARATH Trihelix transcription factor ASIL1 {ECO:0000305}	31.12	7e-21	95.9	gi|672113035|ref|XP_008808856.1|	PREDICTED: rRNA biogenesis protein rrp36 [Phoenix dactylifera]	60.87	5e-96	301	gi|661898098|emb|CDO98065.1|unnamed protein product [Coffea canephora]	GO:0003677	3	11	2	10	7	4	9	6	19	13	9	18	20	10
aof-mir8003	Asparagus-m0257	evm.TU.AsOf_v2.0_scaffold55.46	2	N	TTCCACCATCTCGTGTCCCCC	GGGGTTGAGGAGGTGGTGGAG	5	4T0T0G1G3G7G0	21M	5	16	0.3125	1	0.027682	0.0885824	No	No	PREDICTED: uncharacterized protein LOC103720495 isoform X2	EXD2_HUMAN	EXD2_HUMAN Exonuclease 3'-5' domain-containing protein 2	37.09	5e-42	163	gi|672176726|ref|XP_008808436.1|	PREDICTED: uncharacterized protein LOC103720495 isoform X2 [Phoenix dactylifera]	68.91	0	801	NA	GO:0003824	0	0	0	0	0	0	0	0	0	1	1	0	2	5
aof-mir8012	Asparagus-m0966	evm.TU.AsOf_v2.0_scaffold2323.4	4	N	TTCACGGCGTTCTCGAACTCC	GGAGTTCGAGATCG-CGCGAT	4.5	11T4C2T0	14M1I6M	16	24	0.666667	0	0.010471	0.0157065	No	No	NA	na	na	na	na	na	na	na	na	na	na	NA	NA	7	3	1	4	5	3	7	8	16	18	24	29	13	4
aof-mir8012	Asparagus-m0966	evm.TU.AsOf_v2.0_scaffold1090.10	4	N	TTCACGGCGTTCTCGAACTCC	GGAGTCCGACAACATCTAGAA	6.5	5C3C3A0T1T0A3	21M	11	11	1	0	0.034922	0.034922	No	No	endonuclease v isoform x1	ENDOV_MOUSE	ENDOV_MOUSE Endonuclease V	43.06	1e-28	117	gi|743809906|ref|XP_010928742.1|	PREDICTED: endonuclease V isoform X1 [Elaeis guineensis]	65.81	2e-45	164	NA	GO:0004519	13	8	5	5	4	3	4	4	19	25	11	11	12	12
aof-mir8012	Asparagus-m0966	evm.TU.AsOf_v2.0_scaffold1739.4	4	N	TTCACGGCGTTCTCGAACTCC	AGAGCTCGAGAAGCTCGAGAA	6.5	0A3C7G0C0T2A3	21M	18	18	1	0	0.032476	0.032476	No	No	NA	WDR11_HUMAN	WDR11_HUMAN WD repeat-containing protein 11	26.12	1e-13	75.1	gi|672178198|ref|XP_008809224.1|	PREDICTED: WD repeat-containing protein 11 isoform X1 [Phoenix dactylifera]	55.88	1e-103	338	NA	NA	18	5	19	9	4	2	20	18	6	3	4	6	7	1
aof-mir8012	Asparagus-m0966	evm.TU.AsOf_v2.0_scaffold545.38	4	N	TTCACGGCGTTCTCGAACTCC	GGAATCTGACAATGCAGTGAA	6	3A1C0T2C2T2A5	21M	9	14	0.642857	0	0.012018	0.0186947	No	No	heat stress transcription factor b-4b-like	HSFB4_ARATH	HSFB4_ARATH Heat stress transcription factor B-4	55.61	1e-75	243	gi|743786075|ref|XP_010922077.1|	PREDICTED: heat stress transcription factor B-4b-like [Elaeis guineensis]	60.74	1e-85	269	NA	GO:0044424	4	0	2	0	1	0	9	2	0	1	0	1	3	0
aof-mir8038	Asparagus-c13987	evm.TU.AsOf_v2.0_scaffold261.8	1	N	ATTAACCTCTTCTTACCCTTC	GAAGGGGAGGAAGAAGAAGAT	6	6G1G5A1A0A0G2	21M	6	6	1	0	0.034903	0.034903	No	No	dna repair protein uvh3 isoform x1	UVH3_ARATH	UVH3_ARATH DNA repair protein UVH3	49.42	7e-179	581	gi|743858747|ref|XP_010942436.1|	PREDICTED: DNA repair protein UVH3 [Elaeis guineensis]	52.54	0	1360	NA	GO:0016788	8	2	5	6	5	1	11	6	2	0	4	0	2	6
aof-mir8062	Asparagus-c5132	evm.TU.AsOf_v2.0_scaffold194.20	1	N	TTGCCTACTCCGCCCATTCCCC	AGGGAATTGGTGGGGTAGGCAG	3.5	0A6T2T2G7G0	22M	25	27	0.925926	0	0.000318	0.00034344	No	No	ubiquitin-like modifier-activating enzyme 5	UBA5_ORYSJ	UBA5_ORYSJ Ubiquitin-like modifier-activating enzyme 5	77.7	0	651	gi|672170541|ref|XP_008805329.1|	PREDICTED: ubiquitin-like modifier-activating enzyme 5 [Phoenix dactylifera]	82.67	0	721	NA	GO:0008641	1	0	0	0	7	1	1	6	20	13	7	25	13	7
aof-mir8068	Asparagus-m6046	evm.TU.AsOf_v2.0_scaffold119.14	1	N	TTTGATTATTGGATTGTTGCCT	AGGTTAGAATCCATAAATAAAA	6.5	3T0T1G6T0A3A3	22M	5	5	1	0	0.048591	0.048591	No	No	NA	Y5162_ARATH	Y5162_ARATH Uncharacterized protein At5g41620	42.74	7e-77	263	gi|743800164|ref|XP_010925793.1|	PREDICTED: uncharacterized protein At5g41620-like isoform X1 [Elaeis guineensis]	47.4	1e-177	530	NA	NA	0	0	5	0	1	0	0	0	0	0	0	0	0	1
aof-mir8072	Asparagus-m6790	evm.TU.AsOf_v2.0_scaffold1984.5	1	N	TCCTTGTAGATGAGTTGTGCA	TGGATAATATCATCGACAAGGA	5	2G1T2T0A5G7	7M1D14M	6	6	1	0	0.035089	0.035089	No	No	NA	Y3720_ARATH	Y3720_ARATH UPF0481 protein At3g47200	29.25	1e-16	82.4	gi|645231308|ref|XP_008222334.1|	PREDICTED: UPF0481 protein At3g47200-like [Prunus mume]	43.81	1e-53	187	NA	NA	0	0	0	0	0	0	0	0	0	0	0	0	6	1
aof-mir8076	Asparagus-m7159	evm.TU.AsOf_v2.0_scaffold3439.2	2	N	ATCTCTCTCCCTCAAAGGCTCT	AGCCCCTTAGAGAGAGAGAGAG	5	2C0C4A3A8G0	22M	15	16	0.9375	0	0.02151	0.022944	No	No	probable serine threonine-protein kinase at1g54610	Y1461_ARATH	Y1461_ARATH Probable serine/threonine-protein kinase At1g54610	70.42	0	608	gi|743813122|ref|XP_010929623.1|	PREDICTED: probable serine/threonine-protein kinase At1g54610 [Elaeis guineensis]	70.26	0	711	NA	GO:0005886	17	8	7	2	5	10	6	0	5	4	2	2	4	3
aof-mir8076	Asparagus-m7159	evm.TU.AsOf_v2.0_scaffold3871.6	2	N	ATCTCTCTCCCTCAAAGGCTCT	AGAAACTGTGAAGGAGAAGGAT	6.5	3A0A2G3A5A0G3	22M	5	7	0.714286	0	0.046853	0.0655942	No	No	NA	SGO1_MAIZE	SGO1_MAIZE Shugoshin-1	39.68	2e-17	85.5	gi|743776974|ref|XP_010918902.1|	PREDICTED: shugoshin-1 isoform X2 [Elaeis guineensis]	46.18	2e-65	216	gi|460411153|ref|XP_004250979.1|PREDICTED: uncharacterized protein LOC101261484 isoform X1 [Solanum lycopersicum]	GO:0045132,GO:0000775,GO:0005634	0	0	0	0	0	0	1	0	0	1	1	5	1	0
aof-mir8082	Asparagus-m8093	evm.TU.AsOf_v2.0_scaffold163.11	1	N	TTGGATCAGTTTCATCAGAAG	TTTCTGAGGATATAGATGCAA	6	0T6G2T1T0A3G3	21M	6	6	1	0	0.04806	0.04806	No	No	NA	UVR8_ARATH	UVR8_ARATH Ultraviolet-B receptor UVR8	34.06	7e-27	115	gi|672169179|ref|XP_008804612.1|	PREDICTED: ultraviolet-B receptor UVR8 isoform X1 [Phoenix dactylifera]	71.94	0	711	NA	NA	2	20	7	7	2	34	1	6	32	5	10	6	14	7
aof-miR8155a	miR8155_1	evm.TU.AsOf_v2.0_scaffold2860.4	2	N	GTAACCTGGCTCTGATACCA	TAGTACCCGTGCCAGATTAC	5	1A3C1C1T5A4	20M	30	45	0.666667	0	0.046018	0.069027	No	No	NA	na	na	na	na	na	na	na	na	na	na	NA	NA	27	28	32	32	13	41	6	1	10	6	12	15	3	11
aof-miR8155a	miR8155_1	evm.TU.AsOf_v2.0_scaffold246.7	2	N	GTAACCTGGCTCTGATACCA	TGCTATTAGAGCTAGGGTAG	4	2C3T5T3G2G0	20M	10	15	0.666667	0	0.016859	0.0252885	No	No	NA	Y2237_DICDI	Y2237_DICDI DDT domain-containing protein DDB_G0282237	39.29	4e-23	108	gi|672142770|ref|XP_008795248.1|	PREDICTED: DDT domain-containing protein DDB_G0282237-like [Phoenix dactylifera]	55.78	0	807	NA	NA	0	0	0	1	0	0	2	3	2	1	10	1	0	1
aof-miR8155b	miR8155_2	evm.TU.AsOf_v2.0_scaffold246.7	1	N	ATCAACCTGGCTCTGATACCA	TGCTATTAGAGCTAGGGTAGAT	4.5	2C3T5T1G3A3	14M1D7M	10	15	0.666667	0	0.026205	0.0393075	No	No	NA	Y2237_DICDI	Y2237_DICDI DDT domain-containing protein DDB_G0282237	39.29	4e-23	108	gi|672142770|ref|XP_008795248.1|	PREDICTED: DDT domain-containing protein DDB_G0282237-like [Phoenix dactylifera]	55.78	0	807	NA	NA	0	0	0	1	0	0	2	3	2	1	10	1	0	1
aof-miR827a	miR827_1	evm.TU.AsOf_v2.0_scaffold105.22	1	N	TTAGATGACCATCAACAAACA	TGCTTGGTGATGATGATCTGA	4.5	2C3G5A1G4G1	21M	7	10	0.7	1	0.048896	0.0698514	No	No	dna cross-link repair protein pso2	DCR1A_CHICK	DCR1A_CHICK DNA cross-link repair 1A protein	42.02	2e-79	266	gi|672138273|ref|XP_008792888.1|	PREDICTED: uncharacterized protein LOC103709368 [Phoenix dactylifera]	88.24	0	660	NA	GO:0007062	0	0	0	0	1	0	0	2	0	7	2	2	0	0
aof-miR828a	miR828_1	evm.TU.AsOf_v2.0_scaffold334.35	2	N	TCTTGCTTAGATGAGTGTTCCT	TGGAACTCTCACTTGGGCAAGA	5.5	0T5T4C0T1G0G6	22M	5	5	1	0	0.036707	0.036707	No	No	myb transcription factor	MY113_ARATH	MY113_ARATH Transcription factor MYB113	57.96	3e-57	188	gi|743759270|ref|XP_010931211.1|	PREDICTED: transcription factor MYB75-like [Elaeis guineensis]	52.92	7e-70	222	NA	GO:0003677	2	19	0	0	2	1	0	5	176	137	119	140	216	10
aof-miR828a	miR828_1	evm.TU.AsOf_v2.0_scaffold4329.1	2	Y	TCTTGCTTAGATGAGTGTTCCT	AGACACACACATAAAAGCAAGA	5	2A0C4A3A0A8	22M	9	9	1	0	0.011782	0.011782	No	No	neuferricin	MAPR4_ARATH	MAPR4_ARATH Membrane-associated progesterone-binding protein 4 {ECO:0000303|Ref.6}	67.74	2e-82	253	gi|743800010|ref|XP_010925710.1|	PREDICTED: membrane-associated progesterone-binding protein 4 [Elaeis guineensis]	75.49	7e-103	308	NA	GO:0004146	10	4	2	0	2	0	5	10	0	0	1	3	2	1
PARE reads = No of PARE reads at cleavage site in the library where p-value of miRNA-Target interaction was most significant
winAbundance(10nt) = Total PARE reads in +10/-10nt windows flanking the cleaving site in the specific degradome library
localWinRatio = Ratio of reads at cleavage site and in +/-10 flanking region
